# Supplementary material for: Bis[μ-bis­(pyridin-2-yl)methanone oxime-κ3N:,N′,N′′]bis­[di­acetato-κ2O,O′;κO-zinc(II)]
Source: IUCrdata. 2024 Feb 16;9(Pt 2):x240122. doi: 10.1107/S2414314624001226 (PMC10915544; doi:10.1107/S2414314624001226)
Supplement: Supplementary file 1 [file x-09-x240122-sup1.cif]

##############################################################################
#                                                                            #
# This CIF contains the data for a data article accepted for                 #
# publication in IUCrData. It conforms to the requirements of                #
# Notes for Authors for IUCrData, and has been                               #
# peer reviewed under the auspices of IUCrData.                              #
#                                                                            #
# Full details of the Crystallographic Information File format               #
# are given in the paper "The Crystallographic Information File (CIF):       #
# a New Standard Archive File for Crystallography" by S. R. Hall, F. H.      #
# Allen and I. D. Brown [Acta Cryst. (1991), A47, 655-685].                  #
#                                                                            #
# The current version of the core CIF dictionary is obtainable from          #
# ftp://ftp.iucr.org/pub/cif_core.dic.                                       #
#                                                                            #
# Software is freely available for graphical display of the structure(s)     #
# in this CIF. For information consult the CIF software page                 #
# http://www.iucr.org/resources/cif/software.                                #
#                                                                            #
# This file may be used for bona fide research purposes within the           #
# scientific community so long as proper attribution is given to the data    # 
# article from which it was obtained.                                        #
#                                                                            #
##############################################################################
data_I
_database_code_depnum_ccdc_archive 'CCDC 2331143'
_audit_creation_method
;
Olex2 1.5
(compiled 2023.08.24 svn.re1ec1418 for OlexSys, GUI svn.r6817)
;
_journal_date_recd_electronic     2024-01-23
_journal_date_accepted     2024-02-05
_journal_name_full     'IUCrData'
_journal_year     2024
_journal_volume     9
_journal_issue      2
_journal_page_first     0
_journal_page_last     0
_journal_paper_category     HM
_journal_paper_doi     10.1107/S2414314624001226
_journal_coeditor_code     ZL4065
_publ_contact_author_name     'Guy Crundwell'
_publ_contact_author_address
;
Central Connecticut State University
Department of Chemistry & Biochemistry
1619 Stanley Street
New Britain, CT 06053
;
_publ_contact_author_email     'crundwellg@ccsu.edu'
_publ_contact_author_fax     '860-832-2704'
_publ_contact_author_phone     '860-832-2682'
_publ_section_title
;\
Bis[\m-bis(pyridin-2-yl)methanone
oxime-\k^3^<i>N</i>:,<i>N</i>',<i>N</i>'']bis[diacetato-\k^2^<i>O</i>,\
<i>O</i>';\k<i>O</i>-zinc(II)]
;
loop_
    _publ_author_name
    _publ_author_footnote
    _publ_author_address
    'Crundwell, Guy' .
;
Central Connecticut State University
Department of Chemistry & Biochemistry
1619 Stanley Street
New Britain, CT 06053, USA
;
    'Crundwell, Nigel E.' .
;
Central Connecticut State University
Department of Chemistry & Biochemistry
1619 Stanley Street
New Britain, CT 06053, USA
;
    'Westcott, Barry L.' .
;
Central Connecticut State University
Department of Chemistry & Biochemistry
1619 Stanley Street
New Britain, CT 06053, USA
;
_publ_section_synopsis
;
The structure of the title compound is triclinic containing half of the
molecule in the asymmetric unit. Each zinc atom is coordinated to a pyridyl
and oxime nitrogen from one ligand and a third nitrogen from the other dpko
pyridyl ring and two acetato anions.
;
_chemical_name_systematic
;\
Bis[\m-bis(pyridin-2-yl)methanone oxime-\k^3^<i>N</i>:<i>N</i>',<i>N</i>'']\
bis[diacetato-\k^2^<i>O</i>,<i>O</i>';\k<i>O</i>-zinc(II)]
;
_chemical_name_common
;
;
_chemical_formula_moiety     'C30 H30 N6 O10 Zn2'
_chemical_formula_sum     'C30 H30 N6 O10 Zn2'
_chemical_formula_iupac     '[Zn2 (C2 H3 O2)4 (C11 H9 N3 O)2]'
_chemical_formula_weight     765.34
_chemical_melting_point     ?
_space_group_crystal_system     triclinic
_space_group_name_H-M_alt     'P -1'
_space_group_name_Hall     '-P 1'
loop_
    _space_group_symop_operation_xyz
    'x, y, z'
    '-x, -y, -z'
_cell_length_a     8.3549(7)
_cell_length_b     9.3366(8)
_cell_length_c     12.3971(7)
_cell_angle_alpha     69.409(7)
_cell_angle_beta     75.524(6)
_cell_angle_gamma     65.217(8)
_cell_volume     815.88(13)
_cell_formula_units_Z     1
_cell_measurement_reflns_used     4170
_cell_measurement_theta_min     4.5360
_cell_measurement_theta_max     33.0050
_cell_measurement_temperature     293(2)
_exptl_crystal_description     'block'
_exptl_crystal_colour     'colorless'
_exptl_crystal_size_max     0.35
_exptl_crystal_size_mid     0.32
_exptl_crystal_size_min     0.31
_exptl_crystal_density_diffrn     1.558
_exptl_crystal_density_meas     ?
_exptl_crystal_density_method     'not measured'
_exptl_crystal_F_000     392
_exptl_absorpt_coefficient_mu     1.535
_exptl_absorpt_correction_type     multi-scan
_exptl_absorpt_process_details
;
(CrysAlisPro; Rigaku OD, 2019)
;
_exptl_absorpt_correction_T_min     0.90694
_exptl_absorpt_correction_T_max     1.00000
_diffrn_ambient_temperature     293(2)
_diffrn_source     'Enhance (Mo) X-ray Source'
_diffrn_radiation_type     'Mo K\a'
_diffrn_radiation_wavelength     0.71073
_diffrn_radiation_monochromator     graphite
_diffrn_measurement_device_type     'Xcalibur, Sapphire3'
_diffrn_measurement_device     'four-circle diffractometer'
_diffrn_measurement_method     '\w scans'
_diffrn_detector     'CCD plate'
_diffrn_detector_area_resol_mean     16.1790
_diffrn_reflns_number     10420
_diffrn_reflns_av_R_equivalents     0.0222
_diffrn_reflns_av_unetI/netI     0.0351
_diffrn_reflns_theta_min     4.187
_diffrn_reflns_theta_max     33.548
_diffrn_reflns_theta_full     25.242
_diffrn_measured_fraction_theta_max     0.893
_diffrn_measured_fraction_theta_full     0.995
_diffrn_reflns_limit_h_min     -11
_diffrn_reflns_limit_h_max     12
_diffrn_reflns_limit_k_min     -13
_diffrn_reflns_limit_k_max     13
_diffrn_reflns_limit_l_min     -18
_diffrn_reflns_limit_l_max     18
_diffrn_radiation_probe     x-ray
_refine_special_details
;
Hydrogen atoms on sp2 and sp3 carbons were placed at calculated positions with a
 C---H distance of 0.93?\%A and 0.96?\%A and were included in the refinement in
 riding motion approximation with Uiso = 1.2Ueq or 1.5Ueq of the carrier atom,
 respectively. The position and thermal parameters for the oxime hydrogen were
 allowed to refine freely.
;
_reflns_number_total     5737
_reflns_number_gt     4546
_reflns_threshold_expression     'I > 2\s(I)'
_refine_ls_structure_factor_coef     Fsqd
_refine_ls_matrix_type     full
_refine_ls_R_factor_all     0.0552
_refine_ls_R_factor_gt     0.0390
_refine_ls_wR_factor_gt     0.0896
_refine_ls_wR_factor_ref     0.0979
_refine_ls_goodness_of_fit_ref     1.028
_refine_ls_restrained_S_all     1.028
_refine_ls_number_reflns     5737
_refine_ls_number_parameters     223
_refine_ls_number_restraints     0
_refine_ls_hydrogen_treatment     mixed
_refine_ls_weighting_scheme     calc
_refine_ls_weighting_details
              'w=1/[\s^2^(Fo^2^)+(0.0443P)^2^+0.1935P] where P=(Fo^2^+2Fc^2^)/3'
_atom_sites_solution_hydrogens     mixed
_atom_sites_solution_primary     iterative
_atom_sites_solution_secondary     ?
_refine_ls_shift/su_max     0.000
_refine_ls_shift/su_mean     0.000
_refine_diff_density_max     0.662
_refine_diff_density_min     -0.217
_refine_ls_extinction_method     none
_refine_ls_extinction_coef     .
loop_
    _atom_type_symbol
    _atom_type_description
    _atom_type_scat_dispersion_real
    _atom_type_scat_dispersion_imag
    _atom_type_scat_source
    'C' 'C' 0.0033 0.0016
                         'International Tables Vol C Tables 4.2.6.8 and 6.1.1.4'
    'H' 'H' 0.0000 0.0000
                         'International Tables Vol C Tables 4.2.6.8 and 6.1.1.4'
    'Zn' 'Zn' 0.2839 1.4301
                         'International Tables Vol C Tables 4.2.6.8 and 6.1.1.4'
    'N' 'N' 0.0061 0.0033
                         'International Tables Vol C Tables 4.2.6.8 and 6.1.1.4'
    'O' 'O' 0.0106 0.0060
                         'International Tables Vol C Tables 4.2.6.8 and 6.1.1.4'
_computing_data_collection
;
CrysAlisPro 1.171.40.67a (Rigaku OD, 2019)
;
_computing_cell_refinement
;
CrysAlisPro 1.171.40.67a (Rigaku OD, 2019)
;
_computing_data_reduction
;
CrysAlisPro 1.171.40.67a (Rigaku OD, 2019)
;
_computing_structure_solution
;
SHELXS (Sheldrick, 2008)
;
_computing_structure_refinement
;
SHELXL (Sheldrick, 2015)
;
_computing_molecular_graphics
;
Olex2 (Dolomanov <i>et al.</i>,  2009)
;
_computing_publication_material
;
Olex2 (Dolomanov <i>et al.</i>,  2009)
;
loop_
    _atom_site_type_symbol
    _atom_site_label
    _atom_site_fract_x
    _atom_site_fract_y
    _atom_site_fract_z
    _atom_site_U_iso_or_equiv
    _atom_site_adp_type
    _atom_site_calc_flag
    _atom_site_occupancy
    _atom_site_disorder_assembly
    _atom_site_disorder_group
    Zn Zn1 0.34622(3) 0.46689(2) 0.21836(2) 0.03562(8) Uani d 1 . .
    O O1 0.3171(2) 0.81600(16) 0.04557(12) 0.0489(4) Uani d 1 . .
    O O2 0.2284(2) 0.3158(2) 0.35870(14) 0.0625(4) Uani d 1 . .
    O O3 0.0490(3) 0.5591(2) 0.28225(15) 0.0738(5) Uani d 1 . .
    O O4 0.4272(2) 0.56182(17) 0.31195(12) 0.0517(4) Uani d 1 . .
    O O5 0.3442(3) 0.83015(19) 0.23171(15) 0.0721(6) Uani d 1 . .
    N N1 0.3011(2) 0.38026(17) 0.08947(13) 0.0362(3) Uani d 1 . .
    N N2 0.3064(2) 0.66897(16) 0.06028(12) 0.0338(3) Uani d 1 . .
    N N3 0.3964(2) 0.73732(16) -0.23140(12) 0.0327(3) Uani d 1 . .
    C C1 0.2935(3) 0.2329(2) 0.10808(19) 0.0475(5) Uani d 1 . .
    H H1A 0.318212 0.155161 0.179385 0.057 Uiso calc 1 . .
    C C2 0.2505(3) 0.1924(2) 0.0253(2) 0.0549(6) Uani d 1 . .
    H H2 0.247728 0.088449 0.040771 0.066 Uiso calc 1 . .
    C C3 0.2119(3) 0.3053(3) -0.0797(2) 0.0523(5) Uani d 1 . .
    H H3 0.180763 0.280147 -0.135924 0.063 Uiso calc 1 . .
    C C4 0.2202(3) 0.4589(2) -0.10074(17) 0.0410(4) Uani d 1 . .
    H H4 0.194267 0.538517 -0.171163 0.049 Uiso calc 1 . .
    C C5 0.2675(2) 0.49042(19) -0.01513(14) 0.0314(3) Uani d 1 . .
    C C6 0.2823(2) 0.64842(18) -0.03036(13) 0.0300(3) Uani d 1 . .
    C C7 0.2681(2) 0.77575(19) -0.14482(14) 0.0310(3) Uani d 1 . .
    C C8 0.1286(3) 0.9258(2) -0.15985(17) 0.0434(4) Uani d 1 . .
    H H8 0.042857 0.949951 -0.097911 0.052 Uiso calc 1 . .
    C C9 0.1179(3) 1.0396(2) -0.26807(19) 0.0523(5) Uani d 1 . .
    H H9 0.025274 1.141321 -0.279936 0.063 Uiso calc 1 . .
    C C10 0.2468(3) 0.9997(2) -0.35777(18) 0.0489(5) Uani d 1 . .
    H H10 0.241831 1.073160 -0.431699 0.059 Uiso calc 1 . .
    C C11 0.3830(3) 0.8493(2) -0.33611(15) 0.0419(4) Uani d 1 . .
    H H11 0.470518 0.823590 -0.396915 0.050 Uiso calc 1 . .
    C C12 0.0764(3) 0.4213(3) 0.35166(18) 0.0533(5) Uani d 1 . .
    C C13 -0.0764(4) 0.3756(5) 0.4298(3) 0.0938(12) Uani d 1 . .
    H H13A -0.181804 0.435492 0.391611 0.141 Uiso calc 1 . .
    H H13B -0.096138 0.402581 0.501117 0.141 Uiso calc 1 . .
    H H13C -0.047996 0.259790 0.446085 0.141 Uiso calc 1 . .
    C C14 0.4072(3) 0.7035(2) 0.30937(16) 0.0426(4) Uani d 1 . .
    C C15 0.4641(4) 0.7266(3) 0.4055(2) 0.0684(7) Uani d 1 . .
    H H15A 0.461453 0.638302 0.474543 0.103 Uiso calc 1 . .
    H H15B 0.384817 0.829313 0.420185 0.103 Uiso calc 1 . .
    H H15C 0.582636 0.726925 0.383512 0.103 Uiso calc 1 . .
    H H1 0.325(5) 0.821(4) 0.132(3) 0.116(13) Uiso d 1 . .
loop_
    _atom_site_aniso_label
    _atom_site_aniso_U_11
    _atom_site_aniso_U_22
    _atom_site_aniso_U_33
    _atom_site_aniso_U_12
    _atom_site_aniso_U_13
    _atom_site_aniso_U_23
    Zn1 0.04561(13) 0.02653(10) 0.02801(10) -0.00898(8) -0.00571(8) -0.00425(7)
    O1 0.0854(11) 0.0274(6) 0.0412(7) -0.0243(7) -0.0195(7) -0.0054(5)
    O2 0.0476(9) 0.0701(11) 0.0524(9) -0.0126(8) -0.0018(7) -0.0110(8)
    O3 0.0920(14) 0.0576(11) 0.0510(10) -0.0185(10) -0.0065(9) -0.0037(8)
    O4 0.0768(11) 0.0382(7) 0.0431(7) -0.0183(7) -0.0202(7) -0.0095(6)
    O5 0.1310(17) 0.0374(8) 0.0516(9) -0.0177(9) -0.0432(10) -0.0107(7)
    N1 0.0459(8) 0.0255(6) 0.0353(7) -0.0141(6) -0.0083(6) -0.0028(5)
    N2 0.0482(8) 0.0231(6) 0.0302(6) -0.0126(6) -0.0065(6) -0.0068(5)
    N3 0.0411(8) 0.0261(6) 0.0263(6) -0.0082(6) -0.0082(5) -0.0043(5)
    C1 0.0612(12) 0.0276(8) 0.0519(11) -0.0198(8) -0.0135(10) 0.0001(7)
    C2 0.0700(15) 0.0314(9) 0.0726(15) -0.0253(10) -0.0184(12) -0.0104(9)
    C3 0.0655(14) 0.0443(11) 0.0614(13) -0.0246(10) -0.0176(11) -0.0188(9)
    C4 0.0533(11) 0.0351(9) 0.0398(9) -0.0190(8) -0.0126(8) -0.0083(7)
    C5 0.0364(8) 0.0251(7) 0.0319(7) -0.0107(6) -0.0055(6) -0.0070(6)
    C6 0.0360(8) 0.0231(7) 0.0281(7) -0.0092(6) -0.0046(6) -0.0052(5)
    C7 0.0396(8) 0.0241(7) 0.0292(7) -0.0109(6) -0.0097(6) -0.0046(5)
    C8 0.0458(10) 0.0310(8) 0.0399(9) -0.0036(7) -0.0058(8) -0.0069(7)
    C9 0.0523(12) 0.0321(9) 0.0515(12) -0.0005(8) -0.0151(9) 0.0004(8)
    C10 0.0546(12) 0.0396(10) 0.0379(9) -0.0120(9) -0.0167(9) 0.0073(7)
    C11 0.0472(10) 0.0395(9) 0.0291(8) -0.0110(8) -0.0084(7) -0.0014(7)
    C12 0.0519(12) 0.0612(13) 0.0353(9) -0.0152(10) -0.0035(8) -0.0081(9)
    C13 0.0545(16) 0.121(3) 0.0676(18) -0.0295(18) 0.0021(13) 0.0081(17)
    C14 0.0539(11) 0.0412(9) 0.0349(9) -0.0148(8) -0.0078(8) -0.0149(7)
    C15 0.107(2) 0.0603(14) 0.0537(13) -0.0356(15) -0.0343(14) -0.0118(11)
_geom_special_details
;
 All esds (except the esd in the dihedral angle between two l.s. planes)
 are estimated using the full covariance matrix.  The cell esds are taken
 into account individually in the estimation of esds in distances, angles
 and torsion angles; correlations between esds in cell parameters are only
 used when they are defined by crystal symmetry.  An approximate (isotropic)
 treatment of cell esds is used for estimating esds involving l.s. planes.
;
loop_
    _geom_bond_atom_site_label_1
    _geom_bond_atom_site_label_2
    _geom_bond_site_symmetry_2
    _geom_bond_distance
    _geom_bond_publ_flag
    Zn1 O2 . 2.1369(17) yes
    Zn1 O3 . 2.289(2) yes
    Zn1 O4 . 2.0513(14) yes
    Zn1 N1 . 2.1944(16) yes
    Zn1 N2 . 2.1702(14) yes
    Zn1 N3 2_665 2.1921(14) yes
    Zn1 C12 . 2.538(2) no
    O1 N2 . 1.3581(18) yes
    O1 H1 . 1.11(4) yes
    O2 C12 . 1.240(3) no
    O3 C12 . 1.233(3) no
    O4 C14 . 1.251(2) no
    O5 C14 . 1.238(2) no
    O5 H1 . 1.32(4) no
    N1 C1 . 1.339(2) no
    N1 C5 . 1.349(2) no
    N2 C6 . 1.279(2) no
    N3 C7 . 1.343(2) no
    N3 C11 . 1.346(2) no
    C1 H1A . 0.9300 no
    C1 C2 . 1.377(3) no
    C2 H2 . 0.9300 no
    C2 C3 . 1.368(3) no
    C3 H3 . 0.9300 no
    C3 C4 . 1.393(3) no
    C4 H4 . 0.9300 no
    C4 C5 . 1.377(3) no
    C5 C6 . 1.474(2) no
    C6 C7 . 1.490(2) no
    C7 C8 . 1.383(2) no
    C8 H8 . 0.9300 no
    C8 C9 . 1.384(3) no
    C9 H9 . 0.9300 no
    C9 C10 . 1.375(3) no
    C10 H10 . 0.9300 no
    C10 C11 . 1.374(3) no
    C11 H11 . 0.9300 no
    C12 C13 . 1.516(4) no
    C13 H13A . 0.9600 no
    C13 H13B . 0.9600 no
    C13 H13C . 0.9600 no
    C14 C15 . 1.498(3) no
    C15 H15A . 0.9600 no
    C15 H15B . 0.9600 no
    C15 H15C . 0.9600 no
loop_
    _geom_angle_atom_site_label_1
    _geom_angle_atom_site_label_2
    _geom_angle_atom_site_label_3
    _geom_angle_site_symmetry_1
    _geom_angle_site_symmetry_3
    _geom_angle
    _geom_angle_publ_flag
    O2 Zn1 O3 . . 58.16(6) yes
    O2 Zn1 N1 . . 92.26(6) yes
    O2 Zn1 N2 . . 146.35(6) yes
    O2 Zn1 N3 . 2_665 89.78(6) yes
    O2 Zn1 C12 . . 29.18(7) yes
    O3 Zn1 C12 . . 29.01(7) yes
    O4 Zn1 O2 . . 99.02(7) yes
    O4 Zn1 O3 . . 98.14(7) yes
    O4 Zn1 N1 . . 168.00(6) yes
    O4 Zn1 N2 . . 98.84(6) yes
    O4 Zn1 N3 . 2_665 88.29(6) yes
    O4 Zn1 C12 . . 100.79(7) yes
    N1 Zn1 O3 . . 91.27(7) yes
    N1 Zn1 C12 . . 91.05(7) yes
    N2 Zn1 O3 . . 91.18(6) yes
    N2 Zn1 N1 . . 73.40(5) yes
    N2 Zn1 N3 . 2_665 119.03(6) yes
    N2 Zn1 C12 . . 118.85(7) yes
    N3 Zn1 O3 2_665 . 147.87(6) yes
    N3 Zn1 N1 2_665 . 87.66(6) yes
    N3 Zn1 C12 2_665 . 118.87(6) yes
    N2 O1 H1 . . 107.4(19) yes
    C12 O2 Zn1 . . 93.65(15) no
    C12 O3 Zn1 . . 86.75(16) no
    C14 O4 Zn1 . . 134.88(14) no
    C14 O5 H1 . . 120.5(16) no
    C1 N1 Zn1 . . 125.79(13) no
    C1 N1 C5 . . 117.95(16) no
    C5 N1 Zn1 . . 116.13(11) no
    O1 N2 Zn1 . . 125.25(11) no
    C6 N2 Zn1 . . 119.18(11) no
    C6 N2 O1 . . 115.40(13) no
    C7 N3 Zn1 . 2_665 127.73(11) no
    C7 N3 C11 . . 117.57(15) no
    C11 N3 Zn1 . 2_665 113.67(12) no
    N1 C1 H1A . . 118.9 no
    N1 C1 C2 . . 122.28(18) no
    C2 C1 H1A . . 118.9 no
    C1 C2 H2 . . 120.1 no
    C3 C2 C1 . . 119.88(18) no
    C3 C2 H2 . . 120.1 no
    C2 C3 H3 . . 120.7 no
    C2 C3 C4 . . 118.55(19) no
    C4 C3 H3 . . 120.7 no
    C3 C4 H4 . . 120.7 no
    C5 C4 C3 . . 118.68(18) no
    C5 C4 H4 . . 120.7 no
    N1 C5 C4 . . 122.62(15) no
    N1 C5 C6 . . 114.95(14) no
    C4 C5 C6 . . 122.42(15) no
    N2 C6 C5 . . 115.96(14) no
    N2 C6 C7 . . 122.71(14) no
    C5 C6 C7 . . 121.32(14) no
    N3 C7 C6 . . 116.84(14) no
    N3 C7 C8 . . 122.22(15) no
    C8 C7 C6 . . 120.94(16) no
    C7 C8 H8 . . 120.4 no
    C7 C8 C9 . . 119.26(18) no
    C9 C8 H8 . . 120.4 no
    C8 C9 H9 . . 120.6 no
    C10 C9 C8 . . 118.83(18) no
    C10 C9 H9 . . 120.6 no
    C9 C10 H10 . . 120.6 no
    C11 C10 C9 . . 118.74(17) no
    C11 C10 H10 . . 120.6 no
    N3 C11 C10 . . 123.36(18) no
    N3 C11 H11 . . 118.3 no
    C10 C11 H11 . . 118.3 no
    O2 C12 Zn1 . . 57.18(12) no
    O2 C12 C13 . . 118.1(2) no
    O3 C12 Zn1 . . 64.23(14) no
    O3 C12 O2 . . 121.3(2) no
    O3 C12 C13 . . 120.6(2) no
    C13 C12 Zn1 . . 173.8(2) no
    C12 C13 H13A . . 109.5 no
    C12 C13 H13B . . 109.5 no
    C12 C13 H13C . . 109.5 no
    H13A C13 H13B . . 109.5 no
    H13A C13 H13C . . 109.5 no
    H13B C13 H13C . . 109.5 no
    O4 C14 C15 . . 119.21(19) no
    O5 C14 O4 . . 125.11(18) no
    O5 C14 C15 . . 115.68(19) no
    C14 C15 H15A . . 109.5 no
    C14 C15 H15B . . 109.5 no
    C14 C15 H15C . . 109.5 no
    H15A C15 H15B . . 109.5 no
    H15A C15 H15C . . 109.5 no
    H15B C15 H15C . . 109.5 no
loop_
    _geom_torsion_atom_site_label_1
    _geom_torsion_atom_site_label_2
    _geom_torsion_atom_site_label_3
    _geom_torsion_atom_site_label_4
    _geom_torsion_site_symmetry_1
    _geom_torsion_site_symmetry_2
    _geom_torsion_site_symmetry_3
    _geom_torsion_site_symmetry_4
    _geom_torsion
    _geom_torsion_publ_flag
    Zn1 O2 C12 O3 . . . . -3.7(3) no
    Zn1 O2 C12 C13 . . . . 175.4(2) no
    Zn1 O3 C12 O2 . . . . 3.4(3) no
    Zn1 O3 C12 C13 . . . . -175.6(3) no
    Zn1 O4 C14 O5 . . . . -10.1(4) no
    Zn1 O4 C14 C15 . . . . 170.56(18) no
    Zn1 N1 C1 C2 . . . . 174.66(17) no
    Zn1 N1 C5 C4 . . . . -173.72(14) no
    Zn1 N1 C5 C6 . . . . 5.3(2) no
    Zn1 N2 C6 C5 . . . . 5.5(2) no
    Zn1 N2 C6 C7 . . . . -175.07(12) no
    Zn1 N3 C7 C6 2_665 . . . -14.1(2) no
    Zn1 N3 C7 C8 2_665 . . . 165.91(14) no
    Zn1 N3 C11 C10 2_665 . . . -168.65(17) no
    O1 N2 C6 C5 . . . . -179.02(15) no
    O1 N2 C6 C7 . . . . 0.4(3) no
    N1 C1 C2 C3 . . . . -0.7(4) no
    N1 C5 C6 N2 . . . . -7.1(2) no
    N1 C5 C6 C7 . . . . 173.44(16) no
    N2 C6 C7 N3 . . . . 115.34(19) no
    N2 C6 C7 C8 . . . . -64.7(3) no
    N3 C7 C8 C9 . . . . 1.3(3) no
    C1 N1 C5 C4 . . . . 2.3(3) no
    C1 N1 C5 C6 . . . . -178.61(17) no
    C1 C2 C3 C4 . . . . 1.0(4) no
    C2 C3 C4 C5 . . . . 0.2(3) no
    C3 C4 C5 N1 . . . . -2.0(3) no
    C3 C4 C5 C6 . . . . 179.04(19) no
    C4 C5 C6 N2 . . . . 171.92(17) no
    C4 C5 C6 C7 . . . . -7.5(3) no
    C5 N1 C1 C2 . . . . -1.0(3) no
    C5 C6 C7 N3 . . . . -65.3(2) no
    C5 C6 C7 C8 . . . . 114.7(2) no
    C6 C7 C8 C9 . . . . -178.66(19) no
    C7 N3 C11 C10 . . . . 0.6(3) no
    C7 C8 C9 C10 . . . . 0.1(3) no
    C8 C9 C10 C11 . . . . -1.1(4) no
    C9 C10 C11 N3 . . . . 0.7(3) no
    C11 N3 C7 C6 . . . . 178.31(16) no
    C11 N3 C7 C8 . . . . -1.6(3) no
loop_
    _geom_hbond_atom_site_label_D
    _geom_hbond_atom_site_label_H
    _geom_hbond_atom_site_label_A
    _geom_hbond_site_symmetry_A
    _geom_hbond_distance_DH
    _geom_hbond_distance_HA
    _geom_hbond_distance_DA
    _geom_hbond_angle_DHA
    _geom_hbond_publ_flag
    O1 H1 O5 . 1.11(4) 1.32(4) 2.428(2) 176(3) yes
    C2 H2 O1 1_545 0.93 2.34 3.245(2) 164 yes
    C3 H3 O3 2_565 0.93 2.58 3.293(3) 134 yes
    C9 H9 03 2_575 0.93 2.59 3.361(3) 141 yes
    C11 H11 O2 2_665 0.93 2.38 2.941(3) 119 yes
_shelx_space_group_comment
;
The symmetry employed for this shelxl refinement is uniquely defined
by the following loop, which should always be used as a source of
symmetry information in preference to the above space-group names.
They are only intended as comments.
;
_shelx_estimated_absorpt_T_min     ?
_shelx_estimated_absorpt_T_max     ?
_shelx_hkl_file
;
 -11  -4 -12-54.5352 113.022   2
 -11  -4 -11 121.020 111.913   2
 -11  -4 -10 62.5704 110.331   2
 -11  -3 -12-366.987 182.180   2
 -11  -3 -11 91.2106 133.866   2
 -11  -3 -10 237.888 121.875   2
 -11  -2 -11 107.970 122.250   2
 -11  -2 -10 374.594 157.358   2
 -11  -1  -3 67.3737 125.144   7
 -11  -1  -2 176.750 151.062   7
 -11   0  -3 275.391 143.709   7
 -11   0  -2 80.1266 149.307   7
 -11   0  -1 635.309 192.295   7
 -11   0   0 29.7394 153.123   7
 -11   0   1 438.193 192.144   7
 -11   1  -3 47.0692 151.356   7
 -11   1  -2 196.490 154.739   7
 -11   1  -1 552.150 185.364   7
 -10  -3 -13 166.872 125.376   2
 -10  -3 -12 683.642 182.227   2
 -10  -3 -11 114.546 116.929   2
 -10  -3 -10 572.630 141.893   2
 -10  -3  -9 84.6606 106.687   2
 -10  -3  -8 1156.03 158.415   2
 -10  -3  -7 885.874 145.436   2
 -10  -2 -12 371.593 154.379   2
 -10  -2 -11 84.7668 121.782   2
 -10  -2 -10 470.275 132.885   2
 -10  -2  -9 201.636 127.150   2
 -10  -2  -8 602.061 143.653   2
 -10  -2  -7 1156.75 158.105   2
 -10  -1 -11 339.865 159.971   2
 -10  -1 -10 341.215 145.974   2
 -10  -1  -9 331.903 145.434   2
 -10  -1  -8 165.317 118.460   2
 -10  -1  -7-59.7958 93.5445   2
 -10  -1  -4 616.892 150.727   7
 -10  -1  -3 853.852 173.320   7
 -10  -1  -2 759.414 173.972   7
 -10  -1  -1 441.531 153.820   7
 -10  -1   0 99.5806 127.854   7
 -10   0 -10 546.982 170.889   2
 -10   0  -9 525.729 164.367   2
 -10   0  -8-74.9115 121.242   2
 -10   0  -7 73.9891 103.451   2
 -10   0  -4 294.942 134.609   7
 -10   0  -3 249.199 137.771   7
 -10   0  -2 841.265 174.460   7
 -10   0  -1-185.380 161.754   7
 -10   0   0 68.1108 134.853   7
 -10   0   1 37.0403 161.955   7
 -10   0   2 134.029 150.321   7
 -10   1  -9 716.547 175.125   2
 -10   1  -8 134.584 113.533   2
 -10   1  -4 402.473 160.782   7
 -10   1  -3 242.426 143.441   7
 -10   1  -2 655.574 172.349   7
 -10   1  -1-38.7737 140.073   7
 -10   1   0 1141.75 224.765   7
 -10   1   1-55.8347 165.602   7
 -10   1   2 850.543 215.937   7
 -10   1   3-93.6737 156.785   7
 -10   1   4 558.751 195.856   7
 -10   2  -8-49.9163 133.942   2
 -10   2  -4 219.670 145.809   7
 -10   2  -3-172.142 147.858   7
 -10   2  -2 315.105 149.658   7
 -10   2  -1 59.6344 143.586   7
 -10   2   0 855.024 211.726   7
 -10   2   1 819.450 220.827   7
 -10   2   2 675.702 222.794   7
 -10   2   3 131.330 200.589   7
 -10   3  -4 1049.23 236.547   7
 -10   3  -3-86.9630 165.657   7
 -10   3  -2 91.5572 153.196   7
 -10   3  -1-224.848 159.290   7
  -9 -11 -14 126.998 142.806   5
  -9  -3  -4 405.605 81.7577   2
  -9  -2 -13 782.354 193.224   2
  -9  -2 -12 459.145 162.877   2
  -9  -2 -11 3574.81 298.401   2
  -9  -2 -10 13.0939 112.263   2
  -9  -2  -9 2984.78 257.549   2
  -9  -2  -8 34.1568 96.3614   2
  -9  -2  -7 591.832 119.415   2
  -9  -2  -6 107.704 84.3195   2
  -9  -2  -5 72.0044 77.2771   2
  -9  -2  -5-8.83896 88.5548   7
  -9  -2  -4 1789.76 151.636   2
  -9  -2  -4 1668.45 177.795   7
  -9  -2  -3 1768.54 188.522   7
  -9  -2  -2 10217.9 459.848   7
  -9  -1 -13 830.475 189.372   2
  -9  -1 -12 75.2812 142.166   2
  -9  -1 -11 740.313 170.491   2
  -9  -1 -10 305.833 139.654   2
  -9  -1  -9 391.291 135.712   2
  -9  -1  -8-159.217 108.329   2
  -9  -1  -7 1600.89 185.426   2
  -9  -1  -6 1348.50 162.060   2
  -9  -1  -5-34.8635 91.9984   7
  -9  -1  -5 7.64969 77.8829   2
  -9  -1  -4 3117.51 207.204   2
  -9  -1  -4 3226.96 248.878   7
  -9  -1  -3 47.3358 117.928   7
  -9  -1  -2 3821.00 282.420   7
  -9  -1  -1 2088.89 230.585   7
  -9  -1   0 1358.24 198.474   7
  -9  -1   1 1270.58 198.388   7
  -9   0 -12 268.491 148.906   2
  -9   0 -11 570.012 160.065   2
  -9   0 -10 46.6615 114.798   2
  -9   0  -9 559.654 157.959   2
  -9   0  -8 138.735 114.621   2
  -9   0  -7 365.041 113.115   2
  -9   0  -6 2916.96 238.143   2
  -9   0  -5 393.465 112.686   2
  -9   0  -5 162.684 106.547   7
  -9   0  -4 2603.25 199.660   2
  -9   0  -4 2579.57 233.640   7
  -9   0  -3 314.414 122.845   7
  -9   0  -2 1528.03 201.484   7
  -9   0  -1 304.760 131.653   7
  -9   0   0 138.530 106.502   7
  -9   0   1 127.699 127.152   7
  -9   0   2 811.871 185.963   7
  -9   0   3 2013.58 252.512   7
  -9   0   4 757.249 200.468   7
  -9   1 -11 298.800 160.487   2
  -9   1 -10 19.0707 110.784   2
  -9   1  -9 1117.73 202.772   2
  -9   1  -8 267.812 132.158   2
  -9   1  -7 548.886 149.468   2
  -9   1  -6 1196.15 174.128   2
  -9   1  -5 12.3867 113.928   7
  -9   1  -5-53.1383 95.5466   2
  -9   1  -4 375.397 114.084   2
  -9   1  -4 491.232 149.806   7
  -9   1  -3 182.467 123.239   7
  -9   1  -2 466.290 141.476   7
  -9   1  -1 424.895 163.352   7
  -9   1   0-19.3779 121.251   7
  -9   1   1 542.887 157.826   7
  -9   1   2 733.772 190.000   7
  -9   1   3 2697.64 307.264   7
  -9   1   4 1663.96 247.643   7
  -9   1   5-60.6930 152.442   7
  -9   2  -9 647.266 171.523   2
  -9   2  -8 1223.28 197.259   2
  -9   2  -7 119.647 127.435   2
  -9   2  -6 680.923 152.240   2
  -9   2  -5 71.5429 104.613   2
  -9   2  -5-135.389 126.016   7
  -9   2  -4 617.441 165.013   7
  -9   2  -3 313.308 143.615   7
  -9   2  -2 1429.28 218.051   7
  -9   2  -1 410.413 153.250   7
  -9   2   0 226.214 151.902   7
  -9   2   1 1559.05 239.491   7
  -9   2   2 469.243 173.433   7
  -9   2   3 2140.62 281.399   7
  -9   2   4 258.524 175.815   7
  -9   2   5-135.458 161.027   7
  -9   2   6 51.2650 160.661   7
  -9   3  -8 183.845 145.405   2
  -9   3  -7-193.219 151.608   2
  -9   3  -6 869.326 186.376   2
  -9   3  -5 140.727 125.353   2
  -9   3  -5-6.14201 129.160   7
  -9   3  -4 974.276 194.823   7
  -9   3  -3 267.891 150.126   7
  -9   3  -2 604.975 176.752   7
  -9   3  -1 893.963 201.118   7
  -9   3   0-86.2833 148.688   7
  -9   3   1 1493.93 256.091   7
  -9   3   2 278.827 159.763   7
  -9   3   3 538.772 180.861   7
  -9   3   4 163.294 167.362   7
  -9   3   5 517.661 202.038   7
  -9   4  -6 681.247 190.474   2
  -9   4  -4-34.6129 145.943   7
  -9   4  -3 1333.06 228.533   7
  -9   4  -2 209.571 177.979   7
  -9   4  -1 781.932 203.068   7
  -9   4   0 91.2683 160.355   7
  -9   4   1 321.165 171.087   7
  -9   4   2 118.896 175.413   7
  -9   4   3 331.610 167.314   7
  -8 -11 -15 75.4645 151.076   5
  -8 -11 -14 506.741 172.629   5
  -8 -11 -13 169.596 156.512   5
  -8 -11 -12 1872.98 228.325   5
  -8 -10 -15-54.2175 147.669   5
  -8 -10 -14 660.588 188.808   5
  -8 -10 -13-113.195 142.336   5
  -8 -10 -10 238.332 113.692   5
  -8  -3  -2 6725.27 237.772   2
  -8  -2 -15 1102.78 217.348   2
  -8  -2 -14 229.314 150.918   2
  -8  -2 -13 2751.35 282.465   2
  -8  -2  -6 2034.47 167.017   7
  -8  -2  -5 1359.32 141.342   7
  -8  -2  -5 1133.11 128.498   2
  -8  -2  -4 2447.42 193.281   7
  -8  -2  -4 2641.17 172.829   2
  -8  -2  -3 5849.36 247.208   2
  -8  -2  -3 5907.63 306.217   7
  -8  -2  -2 3330.80 165.495   2
  -8  -2  -2 3404.59 237.818   7
  -8  -2  -1 1434.83 176.245   7
  -8  -1 -14 89.1716 134.706   2
  -8  -1 -13 2096.65 255.535   2
  -8  -1 -12 906.281 185.796   2
  -8  -1 -11 294.757 122.805   2
  -8  -1 -10 5859.62 364.362   2
  -8  -1  -9 488.946 125.977   2
  -8  -1  -8 519.976 133.967   2
  -8  -1  -7 1204.79 155.403   2
  -8  -1  -6 5872.98 308.177   2
  -8  -1  -6 6514.02 304.908   7
  -8  -1  -5 2923.20 209.637   7
  -8  -1  -5 2847.85 201.369   2
  -8  -1  -4 765.669 108.325   2
  -8  -1  -4 857.420 127.095   7
  -8  -1  -3 7084.72 346.337   7
  -8  -1  -3 7302.31 290.354   2
  -8  -1  -2 3184.90 174.165   2
  -8  -1  -2 3005.08 231.602   7
  -8  -1  -1 6743.57 354.142   7
  -8  -1   0 7640.82 389.426   7
  -8  -1   1 5237.28 335.159   7
  -8  -1   2-77.4658 117.060   7
  -8   0 -13 457.624 162.966   2
  -8   0 -12 601.666 171.131   2
  -8   0 -11 130.248 115.673   2
  -8   0 -10 2273.62 244.878   2
  -8   0  -9 2018.00 220.039   2
  -8   0  -8-77.1591 99.7651   2
  -8   0  -7 78.4077 84.8251   2
  -8   0  -6 13796.7 513.950   2
  -8   0  -6 15022.3 517.163   7
  -8   0  -5 3243.66 231.600   7
  -8   0  -5 3262.37 225.009   2
  -8   0  -4 2353.99 185.104   2
  -8   0  -4 2900.23 224.403   7
  -8   0  -3 4054.20 266.458   7
  -8   0  -3 4026.52 225.430   2
  -8   0  -2 121.723 68.2576   2
  -8   0  -2 123.116 100.607   7
  -8   0  -1 4366.11 292.579   7
  -8   0   0 234.932 119.806   7
  -8   0   1 4633.01 317.011   7
  -8   0   2 1298.90 192.220   7
  -8   0   3 1960.00 225.950   7
  -8   0   4 2146.92 243.501   7
  -8   1 -12 205.169 146.635   2
  -8   1 -11-31.1615 111.527   2
  -8   1 -10 895.755 167.005   2
  -8   1  -9 323.012 141.529   2
  -8   1  -8 1060.33 177.012   2
  -8   1  -7 927.834 155.521   2
  -8   1  -6 2845.06 236.627   2
  -8   1  -6 2905.54 228.107   7
  -8   1  -5 3054.80 227.537   2
  -8   1  -5 3304.26 245.504   7
  -8   1  -4 441.700 110.670   2
  -8   1  -4 319.957 118.434   7
  -8   1  -3 2765.74 196.070   2
  -8   1  -3 2743.55 233.300   7
  -8   1  -2-102.153 78.4093   2
  -8   1  -2 117.663 104.906   7
  -8   1  -1 2001.99 214.231   7
  -8   1   0 219.163 110.358   7
  -8   1   1 307.195 127.627   7
  -8   1   2 633.398 161.413   7
  -8   1   3 1895.67 226.154   7
  -8   1   4 3734.88 318.877   7
  -8   1   5-105.159 133.325   7
  -8   1   6 1340.76 225.686   7
  -8   2 -11-17.3454 139.959   2
  -8   2 -10 595.994 175.369   2
  -8   2  -9-62.0870 120.919   2
  -8   2  -8 1057.51 180.380   2
  -8   2  -7 513.789 151.597   2
  -8   2  -6 687.294 145.137   2
  -8   2  -6 633.246 142.933   7
  -8   2  -5 1084.26 160.057   2
  -8   2  -5 1359.29 181.898   7
  -8   2  -4 130.345 114.904   7
  -8   2  -4-42.2256 94.1283   2
  -8   2  -3 286.321 128.593   7
  -8   2  -3 379.871 104.641   2
  -8   2  -2 395.265 100.789   2
  -8   2  -2 43.0049 109.968   7
  -8   2  -1 2968.89 261.176   7
  -8   2   0 1976.18 228.334   7
  -8   2   1 302.813 145.991   7
  -8   2   2 967.859 181.782   7
  -8   2   3 381.951 155.053   7
  -8   2   4 2221.52 263.416   7
  -8   2   5 149.286 147.207   7
  -8   2   6 682.886 184.193   7
  -8   2   7 957.455 212.926   7
  -8   2   8 351.864 165.112   7
  -8   3  -9 647.881 174.704   2
  -8   3  -8 2100.73 248.344   2
  -8   3  -7 793.780 170.939   2
  -8   3  -6 373.741 153.396   7
  -8   3  -6-21.3973 120.387   2
  -8   3  -5 2065.75 227.264   7
  -8   3  -5 1825.36 211.700   2
  -8   3  -4-43.5720 91.2055   2
  -8   3  -4-99.5996 113.864   7
  -8   3  -3 997.941 159.195   2
  -8   3  -3 1124.56 187.991   7
  -8   3  -2 19.1038 86.3641   2
  -8   3  -2 48.2807 116.466   7
  -8   3  -1 3643.53 308.874   7
  -8   3   0 896.242 182.141   7
  -8   3   1 445.718 158.751   7
  -8   3   2 415.777 169.617   7
  -8   3   3 164.734 142.291   7
  -8   3   4 899.410 185.602   7
  -8   3   5-85.0051 138.774   7
  -8   3   6 601.191 206.481   7
  -8   3   7 278.676 178.981   7
  -8   3   8-8.61322 162.527   7
  -8   4  -8-114.340 134.298   2
  -8   4  -7 823.761 179.974   2
  -8   4  -6-146.060 126.195   2
  -8   4  -5 940.124 181.132   2
  -8   4  -5 911.809 188.536   7
  -8   4  -4 201.052 115.885   2
  -8   4  -4 342.242 156.040   7
  -8   4  -3 740.908 186.263   7
  -8   4  -3 779.881 152.945   2
  -8   4  -2 151.901 130.221   7
  -8   4  -2 223.759 121.769   2
  -8   4  -1 942.545 195.289   7
  -8   4   0 1770.34 244.546   7
  -8   4   1-56.7354 153.233   7
  -8   4   2 1801.37 265.280   7
  -8   4   3-131.278 159.263   7
  -8   4   4 1875.15 266.635   7
  -8   4   5 331.102 178.477   7
  -8   4   6 1220.94 231.896   7
  -8   4   7 329.218 175.080   7
  -8   5  -6 352.391 160.363   2
  -8   5  -5 1221.29 215.757   7
  -8   5  -5 807.374 188.824   2
  -8   5  -4 935.359 204.372   7
  -8   5  -4 615.374 171.043   2
  -8   5  -3 1351.74 206.690   2
  -8   5  -3 1066.43 213.885   7
  -8   5  -2 2072.86 272.096   7
  -8   5  -1 631.290 190.655   7
  -8   5   0 1575.95 260.088   7
  -8   5   1-193.536 173.717   7
  -8   5   2 637.745 196.546   7
  -8   5   3 400.759 174.209   7
  -8   5   4 407.782 190.003   7
  -8   5   5 132.602 170.305   7
  -8   6  -3 172.466 141.297   2
  -7 -12 -15 57.7318 153.182   5
  -7 -12 -14 163.348 141.364   5
  -7 -12 -13 8.99659 136.897   5
  -7 -11 -15 218.800 159.433   5
  -7 -11 -14 694.077 190.702   5
  -7 -11 -13 917.080 180.445   5
  -7 -11 -12 756.291 163.165   5
  -7 -11 -11 2045.88 217.038   5
  -7 -10 -16 454.320 182.571   5
  -7 -10 -15 696.061 186.735   5
  -7 -10 -14 1399.27 225.427   5
  -7 -10 -13 2169.08 251.211   5
  -7 -10 -12 77.7447 117.234   5
  -7 -10 -11 865.207 169.448   5
  -7 -10 -10-39.8901 99.2866   5
  -7 -10  -9 1941.11 193.294   5
  -7 -10  -8 81.4432 84.0584   5
  -7  -9 -16 2276.45 296.586   5
  -7  -9 -15 2417.54 281.600   5
  -7  -9  -6 6774.88 294.809   5
  -7  -3   0 3671.96 121.011   2
  -7  -2  -7 1543.84 123.946   7
  -7  -2  -6 1697.52 137.393   7
  -7  -2  -5 550.360 91.9894   7
  -7  -2  -4 3701.58 211.952   7
  -7  -2  -3 17921.2 542.026   7
  -7  -2  -2 10749.2 402.192   7
  -7  -2  -2 10434.3 314.317   2
  -7  -2  -1 11224.5 306.603   2
  -7  -2  -1 11310.2 428.348   7
  -7  -2   0 5115.07 158.172   2
  -7  -1 -15 431.437 196.531   2
  -7  -1 -14 1236.35 204.787   2
  -7  -1 -13 1141.91 196.767   2
  -7  -1 -12 3316.26 285.727   2
  -7  -1 -11 0.27714 97.5246   2
  -7  -1 -10 1350.16 181.864   2
  -7  -1  -7 3482.47 193.935   7
  -7  -1  -7 3359.86 230.250   2
  -7  -1  -6 121.096 67.3144   7
  -7  -1  -6 250.970 84.3284   2
  -7  -1  -5 15498.4 477.516   7
  -7  -1  -5 14806.8 479.733   2
  -7  -1  -4-0.62025 64.3307   2
  -7  -1  -4-41.1390 89.8466   7
  -7  -1  -3 8663.26 310.273   2
  -7  -1  -3 8850.03 354.535   7
  -7  -1  -2 4490.24 196.280   2
  -7  -1  -2 4415.22 252.413   7
  -7  -1  -1 1275.88 95.0983   2
  -7  -1  -1 1143.83 143.740   7
  -7  -1   0 4960.47 173.578   2
  -7  -1   0 5321.43 296.712   7
  -7  -1   1 1607.97 181.315   7
  -7  -1   2 1051.85 140.319   7
  -7  -1   3-140.551 127.319   7
  -7   0 -14 1679.73 250.532   2
  -7   0 -13 145.360 148.864   2
  -7   0 -12 1761.84 224.708   2
  -7   0 -11 505.551 154.395   2
  -7   0 -10 1691.17 202.067   2
  -7   0  -9 5609.62 337.769   2
  -7   0  -8 190.580 106.203   2
  -7   0  -7 13433.6 504.957   2
  -7   0  -7 13307.6 441.262   7
  -7   0  -6 71.2798 74.1364   7
  -7   0  -6 34.5308 78.8912   2
  -7   0  -5 11769.3 435.854   2
  -7   0  -5 12696.2 439.160   7
  -7   0  -4 51.1949 73.9580   7
  -7   0  -4 136.591 76.0353   2
  -7   0  -3 4274.34 219.124   2
  -7   0  -3 4064.65 246.378   7
  -7   0  -2 1931.06 140.010   2
  -7   0  -2 1626.55 160.893   7
  -7   0  -1 2997.85 222.229   7
  -7   0  -1 3357.38 167.891   2
  -7   0   0 2688.76 138.127   2
  -7   0   0 2984.07 224.397   7
  -7   0   1 15348.8 551.753   7
  -7   0   2 13177.8 517.346   7
  -7   0   3 92.4963 108.770   7
  -7   0   4 1559.86 196.087   7
  -7   0   5 217.304 112.892   7
  -7   1 -13 665.127 197.173   2
  -7   1 -12 426.531 145.352   2
  -7   1 -11 111.635 123.325   2
  -7   1 -10 866.564 167.919   2
  -7   1  -9 3032.76 267.244   2
  -7   1  -8 17.9432 93.8389   2
  -7   1  -7 6067.48 296.184   7
  -7   1  -7 5932.13 333.083   2
  -7   1  -6 334.079 111.855   2
  -7   1  -6 505.240 109.704   7
  -7   1  -5 7028.18 333.902   2
  -7   1  -5 7679.45 346.924   7
  -7   1  -4 179.372 92.7412   7
  -7   1  -4-20.1622 76.0928   2
  -7   1  -3 6930.39 300.832   2
  -7   1  -3 7032.49 340.697   7
  -7   1  -2 1217.76 124.223   2
  -7   1  -2 1357.75 161.365   7
  -7   1  -1-165.141 66.5397   2
  -7   1  -1-25.2298 92.3076   7
  -7   1   0 7866.47 279.500   2
  -7   1   0 8024.15 387.471   7
  -7   1   1-4.30967 95.8100   7
  -7   1   2 31054.2 904.908   7
  -7   1   3 5298.98 338.654   7
  -7   1   4 1545.35 198.901   7
  -7   1   5 18.7152 111.196   7
  -7   1   6 804.630 169.317   7
  -7   1   7 749.224 172.334   7
  -7   2 -12 276.088 163.899   2
  -7   2 -11 391.555 165.360   2
  -7   2 -10 14.6291 128.995   2
  -7   2  -9 2575.05 253.051   2
  -7   2  -8 123.899 120.757   2
  -7   2  -7 3858.45 252.125   7
  -7   2  -7 3134.82 259.165   2
  -7   2  -6 2502.30 209.795   7
  -7   2  -6 2060.11 207.158   2
  -7   2  -5 3262.53 240.632   7
  -7   2  -5 2992.62 232.815   2
  -7   2  -4 6109.57 314.334   2
  -7   2  -4 6628.88 343.843   7
  -7   2  -3 2746.48 227.056   7
  -7   2  -3 2425.72 190.607   2
  -7   2  -2 3120.22 205.074   2
  -7   2  -2 3552.11 255.996   7
  -7   2  -1 804.483 113.438   2
  -7   2  -1 912.979 152.327   7
  -7   2   0 5658.13 335.050   7
  -7   2   0 5498.91 248.296   2
  -7   2   1 894.326 101.998   2
  -7   2   1 1282.98 185.507   7
  -7   2   2 3333.47 268.990   7
  -7   2   3 1978.89 213.526   7
  -7   2   4 974.257 181.624   7
  -7   2   5 535.949 162.307   7
  -7   2   6 1120.32 193.622   7
  -7   2   7 2077.59 252.523   7
  -7   2   8 326.875 164.408   7
  -7   3 -11 610.420 181.162   2
  -7   3 -10 548.419 173.226   2
  -7   3  -9 1153.99 203.980   2
  -7   3  -8 289.561 138.947   2
  -7   3  -7 2293.26 240.563   2
  -7   3  -6 991.939 162.164   2
  -7   3  -5 955.353 150.913   2
  -7   3  -4 1452.68 167.503   2
  -7   3  -4 2038.92 209.495   7
  -7   3  -3 843.660 156.814   7
  -7   3  -3 316.738 100.919   2
  -7   3  -2 1587.54 193.824   7
  -7   3  -2 1120.61 147.097   2
  -7   3  -1 138.681 105.924   7
  -7   3  -1 226.077 89.8547   2
  -7   3   0 3507.78 278.445   7
  -7   3   0 3012.96 200.849   2
  -7   3   1 1281.54 191.457   7
  -7   3   2 1377.75 196.982   7
  -7   3   3 1748.07 215.084   7
  -7   3   4 605.961 148.467   7
  -7   3   5 2141.97 256.550   7
  -7   3   6 82.9946 128.954   7
  -7   3   7 3611.70 332.996   7
  -7   3   8 906.831 203.298   7
  -7   3   9 944.301 210.528   7
  -7   4  -9 1236.35 203.194   2
  -7   4  -8 24.1002 129.325   2
  -7   4  -7 5152.04 356.257   2
  -7   4  -6 1472.63 206.603   2
  -7   4  -5 300.442 120.929   2
  -7   4  -4 619.193 144.267   2
  -7   4  -3 432.524 149.279   7
  -7   4  -3 386.774 124.018   2
  -7   4  -2 2194.25 236.288   7
  -7   4  -2 1996.88 193.285   2
  -7   4  -1 105.388 117.183   7
  -7   4  -1 0.93067 82.1639   2
  -7   4   0 1766.50 173.023   2
  -7   4   0 1681.80 219.464   7
  -7   4   1 625.983 165.019   7
  -7   4   2 1105.79 195.086   7
  -7   4   3 1331.23 209.270   7
  -7   4   4 427.292 161.113   7
  -7   4   5 850.461 185.578   7
  -7   4   6 61.0847 146.608   7
  -7   4   7 1215.06 217.196   7
  -7   4   8-25.2059 149.947   7
  -7   4   9-67.5551 156.829   7
  -7   4  10 228.613 168.719   7
  -7   5  -8 445.035 179.652   2
  -7   5  -7 1312.40 216.533   2
  -7   5  -6 1774.82 241.190   2
  -7   5  -5 322.751 148.991   2
  -7   5  -4 246.727 127.038   2
  -7   5  -3 309.547 127.237   2
  -7   5  -2 520.696 137.807   2
  -7   5  -2 901.006 194.213   7
  -7   5  -1 37.3907 130.468   7
  -7   5  -1 401.183 132.397   2
  -7   5   0 1940.70 250.771   7
  -7   5   1 2219.38 267.910   7
  -7   5   2 1436.46 237.632   7
  -7   5   3 3789.77 340.886   7
  -7   5   4 164.248 144.069   7
  -7   5   5 1164.79 220.033   7
  -7   5   6 65.9911 141.628   7
  -7   5   7 1336.28 251.155   7
  -7   5   8 290.463 181.898   7
  -7   5   9 331.655 186.053   7
  -7   6  -6 385.853 170.510   2
  -7   6  -5-112.897 124.516   2
  -7   6  -4 1472.14 212.841   2
  -7   6  -3 52.3240 136.081   2
  -7   6  -2 3793.82 303.822   2
  -7   6  -1 2297.06 289.703   7
  -7   6   0 1041.39 212.661   7
  -7   6   1 830.285 199.067   7
  -7   6   2 566.978 182.494   7
  -7   6   3 2163.11 295.426   7
  -7   6   4-8.36245 150.969   7
  -7   6   5 131.514 186.874   7
  -7   6   6 305.748 181.627   7
  -7   6   7 698.449 209.526   7
  -7   7  -3 6.96761 140.192   2
  -7   7  -1 2481.44 322.011   7
  -7   7   0 789.211 240.055   7
  -7   7   1 127.859 162.641   7
  -6 -12 -15 380.836 187.334   5
  -6 -12 -14 198.492 157.163   5
  -6 -12 -13 391.214 162.157   5
  -6 -12 -12 538.975 164.832   5
  -6 -11 -15 767.691 200.189   5
  -6 -11 -14 254.381 166.598   5
  -6 -11 -13 2015.67 244.000   5
  -6 -11 -12 546.410 160.187   5
  -6 -11 -11 920.998 170.139   5
  -6 -11 -10 1995.61 214.615   5
  -6 -11  -9 125.018 103.657   5
  -6 -10 -16 486.371 198.936   5
  -6 -10 -15 1983.48 267.398   5
  -6 -10 -14 519.894 168.492   5
  -6 -10 -13 5857.90 382.453   5
  -6 -10 -12 997.372 175.311   5
  -6 -10 -11 274.631 133.972   5
  -6 -10 -10 305.387 121.235   5
  -6 -10  -9 244.362 103.877   5
  -6 -10  -8 2008.13 184.318   5
  -6 -10  -7 32.3744 72.7304   5
  -6  -9 -17 1981.75 282.020   5
  -6  -9 -16 35.0925 160.119   5
  -6  -9 -15 1002.83 201.708   5
  -6  -9 -14 51.9718 128.674   5
  -6  -9 -13 1259.45 196.662   5
  -6  -9 -12 1967.81 226.899   5
  -6  -9 -11 72.9161 99.1995   5
  -6  -9 -10 4230.28 284.583   5
  -6  -9  -9 910.229 146.379   5
  -6  -9  -8 1832.97 173.620   5
  -6  -9  -7-9.11517 86.0924   5
  -6  -9  -6 12170.5 411.166   5
  -6  -9  -5 3733.25 195.435   5
  -6  -8 -17 4240.92 390.785   5
  -6  -8 -16 773.494 198.497   5
  -6  -8  -5 263.424 75.0623   5
  -6  -8  -4 5973.42 232.749   5
  -6  -3   1 3332.57 87.3884   2
  -6  -2  -7 11139.8 318.742   7
  -6  -2  -6 5682.27 216.535   7
  -6  -2  -5 4359.11 197.280   7
  -6  -2  -4 14071.8 416.890   7
  -6  -2  -3 5268.75 239.854   7
  -6  -2  -2 16522.8 489.102   7
  -6  -2  -1 71.5403 69.5477   7
  -6  -2   0 21029.6 446.251   2
  -6  -1 -16 1115.73 212.108   2
  -6  -1 -15 58.5698 136.763   2
  -6  -1 -14 3472.92 304.296   2
  -6  -1  -7 21070.7 529.584   7
  -6  -1  -6 22826.4 573.288   7
  -6  -1  -5 8103.70 292.477   7
  -6  -1  -4 4732.77 221.984   7
  -6  -1  -3 3517.10 195.604   7
  -6  -1  -3 3103.40 168.876   2
  -6  -1  -2 1832.54 148.710   7
  -6  -1  -2 1699.19 114.706   2
  -6  -1  -1-47.8749 40.4781   2
  -6  -1  -1 108.153 74.7141   7
  -6  -1   0 10841.8 399.813   7
  -6  -1   0 10871.8 278.416   2
  -6  -1   1 9765.68 385.795   7
  -6  -1   1 9208.29 219.810   2
  -6  -1   2 7879.22 354.653   7
  -6  -1   3 7035.01 340.871   7
  -6   0 -15 618.670 177.659   2
  -6   0 -14-155.099 140.292   2
  -6   0 -13 2802.58 272.333   2
  -6   0 -12 1387.93 197.284   2
  -6   0 -11 5871.97 357.636   2
  -6   0 -10-106.527 109.143   2
  -6   0  -9 21.3177 90.8346   2
  -6   0  -8 1901.05 180.646   2
  -6   0  -8 2268.24 151.295   7
  -6   0  -7 15572.8 532.355   2
  -6   0  -7 16265.3 463.708   7
  -6   0  -6 16379.3 528.132   2
  -6   0  -6 16802.2 481.046   7
  -6   0  -5 6467.66 273.116   7
  -6   0  -5 6490.37 294.889   2
  -6   0  -4 26221.5 688.717   2
  -6   0  -4 27502.8 695.063   7
  -6   0  -3 268.908 72.3020   2
  -6   0  -3 352.960 95.5728   7
  -6   0  -2 4043.81 192.253   2
  -6   0  -2 4462.57 236.429   7
  -6   0  -1 61.4175 52.0600   2
  -6   0  -1 111.234 81.1697   7
  -6   0   0 42.2783 42.4796   2
  -6   0   0 72.2284 82.3011   7
  -6   0   1 9635.86 388.587   7
  -6   0   1 9110.65 249.813   2
  -6   0   2 6413.43 322.358   7
  -6   0   3 36565.1 961.240   7
  -6   0   4 55.1538 90.2087   7
  -6   0   5 3874.07 274.531   7
  -6   1 -14 702.134 179.736   2
  -6   1 -13 635.163 169.642   2
  -6   1 -12 2.42425 125.832   2
  -6   1 -11 4412.20 325.344   2
  -6   1 -10 236.348 118.067   2
  -6   1  -9 10307.8 465.637   2
  -6   1  -8 3599.87 260.351   2
  -6   1  -7 8840.33 397.673   2
  -6   1  -6 7475.68 343.622   2
  -6   1  -5 893.879 118.322   2
  -6   1  -5 904.206 120.369   7
  -6   1  -4 9273.66 354.916   2
  -6   1  -4 9341.46 361.615   7
  -6   1  -3 79.4226 81.1012   7
  -6   1  -3 131.901 80.1375   2
  -6   1  -2 9386.33 370.773   7
  -6   1  -2 8855.08 320.968   2
  -6   1  -1 916.928 101.608   2
  -6   1  -1 878.654 130.220   7
  -6   1   0 1015.45 93.6213   2
  -6   1   0 1042.96 141.494   7
  -6   1   1 633.940 124.674   7
  -6   1   1 456.288 70.6958   2
  -6   1   2 14990.0 531.961   7
  -6   1   3 23519.6 717.716   7
  -6   1   4 683.459 134.513   7
  -6   1   5 2948.44 246.354   7
  -6   1   6-135.177 122.872   7
  -6   1   7 3091.30 265.710   7
  -6   2 -13 2554.83 289.414   2
  -6   2 -12 448.170 159.554   2
  -6   2 -11 3868.22 318.109   2
  -6   2 -10 786.721 173.055   2
  -6   2  -9 2109.70 221.966   2
  -6   2  -8 1694.51 196.603   2
  -6   2  -7 12.3025 94.0929   2
  -6   2  -6 5687.30 313.749   2
  -6   2  -5 767.489 129.984   2
  -6   2  -4 4536.38 255.949   2
  -6   2  -3 341.275 103.068   7
  -6   2  -3 197.946 82.4105   2
  -6   2  -2 19275.7 607.052   7
  -6   2  -2 18954.4 548.910   2
  -6   2  -1 9139.76 331.727   2
  -6   2  -1 9146.73 391.672   7
  -6   2   0 970.615 141.962   7
  -6   2   0 984.853 104.491   2
  -6   2   1 12409.6 378.607   2
  -6   2   1 13317.4 495.050   7
  -6   2   2 383.316 118.925   7
  -6   2   3 27748.3 820.963   7
  -6   2   4 74.6713 100.367   7
  -6   2   5 10678.6 475.352   7
  -6   2   6 360.531 126.544   7
  -6   2   7 632.135 152.136   7
  -6   2   8 1463.50 207.445   7
  -6   2   9 84.5474 117.161   7
  -6   3 -12 918.111 192.877   2
  -6   3 -11 511.460 181.781   2
  -6   3 -10 1929.01 241.349   2
  -6   3  -9 629.998 156.539   2
  -6   3  -8 2808.80 259.828   2
  -6   3  -7 241.315 121.058   2
  -6   3  -6 7676.53 385.233   2
  -6   3  -5 941.630 148.341   2
  -6   3  -4 6490.12 327.972   2
  -6   3  -3 2492.45 195.794   2
  -6   3  -2 14135.5 478.664   2
  -6   3  -1 11264.9 409.892   2
  -6   3  -1 12497.7 487.828   7
  -6   3   0 2535.64 215.103   7
  -6   3   0 2092.57 162.271   2
  -6   3   1 2870.57 180.680   2
  -6   3   1 2938.08 238.620   7
  -6   3   2 777.600 144.748   7
  -6   3   3 3090.02 257.689   7
  -6   3   4 1656.48 199.882   7
  -6   3   5 5508.36 351.216   7
  -6   3   6 700.218 159.275   7
  -6   3   7 2878.88 272.312   7
  -6   3   8 2090.85 239.665   7
  -6   3   9-50.3290 136.826   7
  -6   3  10 943.832 193.583   7
  -6   4 -11 404.592 156.538   2
  -6   4 -10 587.813 166.986   2
  -6   4  -9 703.799 183.246   2
  -6   4  -8 1160.98 196.475   2
  -6   4  -7 236.743 126.734   2
  -6   4  -6 1401.54 191.239   2
  -6   4  -5-70.0035 111.683   2
  -6   4  -4 1181.69 165.972   2
  -6   4  -3 1744.26 182.522   2
  -6   4  -2-27.5540 88.2355   2
  -6   4  -1 4803.54 269.968   2
  -6   4   0 106.228 89.6724   2
  -6   4   0 373.902 140.678   7
  -6   4   1 4486.62 308.462   7
  -6   4   2 633.151 149.576   7
  -6   4   3 3371.23 280.128   7
  -6   4   4 1415.23 208.044   7
  -6   4   5 2766.18 264.232   7
  -6   4   6 2247.17 254.726   7
  -6   4   7 919.888 185.929   7
  -6   4   8 4387.38 350.651   7
  -6   4   9 62.8620 136.678   7
  -6   4  10 381.222 163.956   7
  -6   4  11 20.9729 158.615   7
  -6   5  -9 9.91854 133.389   2
  -6   5  -8 1403.43 221.265   2
  -6   5  -7-64.1139 138.437   2
  -6   5  -6 3247.47 283.430   2
  -6   5  -5 539.557 149.260   2
  -6   5  -4 1201.85 179.401   2
  -6   5  -3 2158.79 235.768   6
  -6   5  -3 2078.71 204.000   2
  -6   5  -2 218.063 120.530   6
  -6   5  -2 358.701 113.782   2
  -6   5  -1 4193.97 270.809   2
  -6   5  -1 3925.00 310.383   6
  -6   5   0 294.693 108.214   2
  -6   5   1 5767.12 371.122   7
  -6   5   2 352.578 149.800   7
  -6   5   3 1119.35 198.201   7
  -6   5   4-54.8232 119.209   7
  -6   5   5 1513.40 221.209   7
  -6   5   6 1326.48 209.872   7
  -6   5   7 175.748 149.187   7
  -6   5   8 952.585 199.110   7
  -6   5   9 477.275 190.850   7
  -6   5  10 239.412 159.782   7
  -6   5  11 358.068 163.589   7
  -6   5  12 276.584 161.310   7
  -6   6  -7 142.960 154.798   2
  -6   6  -6 299.024 146.074   2
  -6   6  -5 1097.39 197.973   2
  -6   6  -4 1239.41 198.074   2
  -6   6  -4 1157.18 217.453   6
  -6   6  -3 952.779 191.269   6
  -6   6  -3 932.542 183.092   2
  -6   6  -2 539.074 152.227   6
  -6   6  -2 836.959 171.121   2
  -6   6  -1 2221.14 253.773   6
  -6   6  -1 2095.16 222.320   2
  -6   6   0 216.068 140.616   6
  -6   6   1 1913.60 240.311   6
  -6   6   2 528.416 171.214   7
  -6   6   3 2270.28 273.604   7
  -6   6   4 584.462 176.894   7
  -6   6   5 1818.80 262.570   7
  -6   6   6 2258.50 272.762   7
  -6   6   7 220.880 155.128   7
  -6   6   8 669.366 191.151   7
  -6   6   9 150.449 152.118   7
  -6   6  10 1155.93 234.937   7
  -6   7  -5 486.647 158.346   2
  -6   7  -4 434.351 181.467   6
  -6   7  -4 427.409 150.664   2
  -6   7  -3 2950.03 281.022   2
  -6   7  -3 3617.27 333.038   6
  -6   7  -2 790.984 194.033   6
  -6   7  -2 1210.69 204.650   2
  -6   7  -1 6735.91 442.932   6
  -6   7   0 423.467 168.855   6
  -6   7   1 769.045 213.247   6
  -6   7   2 494.299 186.501   6
  -6   7   2 189.379 159.943   7
  -6   7   3 663.038 194.958   7
  -6   7   4 2570.43 315.260   7
  -6   7   5 17.9284 148.857   7
  -6   7   6 2700.41 303.928   7
  -6   7   7 485.303 204.166   7
  -6   7   8 317.676 189.703   7
  -6   8   1 31.8563 152.642   6
  -6   8   2 1001.78 242.775   7
  -6   8   2 665.963 198.110   6
  -6   8   3 117.308 177.431   7
  -5 -13 -13 830.008 196.834   5
  -5 -12 -15-133.935 178.127   5
  -5 -12 -14-3.62999 176.421   5
  -5 -12 -13 207.196 168.028   5
  -5 -12 -12 3367.33 307.190   5
  -5 -12 -11 367.761 151.720   5
  -5 -11 -15 11.9601 146.850   5
  -5 -11 -14 2164.23 266.937   5
  -5 -11 -13 464.961 161.568   5
  -5 -11 -12 1779.53 226.469   5
  -5 -11 -11 859.424 169.355   5
  -5 -11 -10 642.847 150.051   5
  -5 -11  -9 432.073 122.228   5
  -5 -11  -8 5102.17 299.967   5
  -5 -10 -16 656.143 202.431   5
  -5 -10 -15 495.119 175.015   5
  -5 -10 -14 1223.39 214.567   5
  -5 -10 -13 351.405 152.271   5
  -5 -10 -12 516.072 159.244   5
  -5 -10 -11-13.2362 104.160   5
  -5 -10 -10 2250.73 216.036   5
  -5 -10  -9 1633.79 179.551   5
  -5 -10  -8 2143.45 191.361   5
  -5 -10  -7 7968.47 344.058   5
  -5 -10  -6 15.7050 79.2937   5
  -5  -9 -17 1916.94 285.602   5
  -5  -9 -16 2293.56 289.382   5
  -5  -9 -15 3.05886 148.473   5
  -5  -9 -14-104.917 139.950   5
  -5  -9 -13 83.2220 122.776   5
  -5  -9 -12 738.235 160.487   5
  -5  -9 -11 306.922 118.286   5
  -5  -9 -10 1620.96 188.654   5
  -5  -9  -9 3512.61 244.675   5
  -5  -9  -8 29.0351 89.5312   5
  -5  -9  -7 7790.60 332.768   5
  -5  -9  -6 178.906 77.6138   5
  -5  -9  -5 9510.60 331.238   5
  -5  -8 -17 4670.09 399.586   5
  -5  -8 -16 2742.90 301.804   5
  -5  -8 -15 325.536 151.607   5
  -5  -8 -14 1206.83 201.328   5
  -5  -8 -13 2689.71 260.039   5
  -5  -8 -12 2537.02 251.526   5
  -5  -8 -11 1536.88 186.103   5
  -5  -8 -10 9629.73 431.199   5
  -5  -8  -9 14637.2 527.466   5
  -5  -8  -8 2062.47 182.106   5
  -5  -8  -7 23635.1 657.659   5
  -5  -8  -6 5.57919 66.9392   5
  -5  -8  -5 5472.35 236.756   5
  -5  -8  -4 143.781 56.8994   5
  -5  -8  -3 5439.33 197.101   5
  -5  -7 -17 389.008 175.147   5
  -5  -7 -16 2442.40 300.618   5
  -5  -7  -3 11344.2 318.860   5
  -5  -7  -2 19371.3 431.390   5
  -5  -6 -18 95.9310 161.799   5
  -5  -6  -1 159.079 30.8366   5
  -5  -4   2 12231.6 287.171   5
  -5  -3   1 8320.67 194.434   2
  -5  -2  -8 10467.8 248.634   7
  -5  -2  -7 53.7030 32.8409   7
  -5  -2  -6 38382.3 788.105   7
  -5  -2  -5 6684.16 219.396   7
  -5  -2  -4 137031. 2567.90   7
  -5  -2  -3 9779.09 306.512   7
  -5  -2  -2 33471.2 765.996   7
  -5  -2  -1 7442.61 279.440   7
  -5  -2   1 2150.42 62.9882   2
  -5  -1 -16 502.693 170.148   2
  -5  -1 -15 298.592 143.592   2
  -5  -1  -8 6662.57 211.449   7
  -5  -1  -7 263.502 56.0611   7
  -5  -1  -6 52991.1 1071.66   7
  -5  -1  -5 9482.61 292.446   7
  -5  -1  -4 32433.9 726.896   7
  -5  -1  -3 12349.2 364.982   7
  -5  -1  -2 7986.90 284.198   7
  -5  -1  -1 15567.3 445.861   7
  -5  -1  -1 14978.0 366.720   2
  -5  -1   0 182.086 35.7638   2
  -5  -1   0 136.978 66.3015   7
  -5  -1   1 9426.85 349.013   7
  -5  -1   1 9377.27 211.137   2
  -5  -1   2 7567.91 315.952   7
  -5  -1   3 25958.2 713.921   7
  -5   0 -16 0.37915 142.039   2
  -5   0 -15 1432.48 225.700   2
  -5   0 -14 558.072 159.874   2
  -5   0 -13 1408.60 201.971   2
  -5   0 -12 885.129 156.249   2
  -5   0 -11 1462.09 180.936   2
  -5   0 -10 14015.1 530.969   2
  -5   0  -5 6840.66 255.412   7
  -5   0  -5 6485.54 277.942   2
  -5   0  -4 24933.3 639.599   2
  -5   0  -4 26386.4 631.269   7
  -5   0  -3 2189.61 146.040   7
  -5   0  -3 2178.31 136.156   2
  -5   0  -2 3713.76 169.445   2
  -5   0  -2 3481.70 191.034   7
  -5   0  -1 423.762 61.9195   2
  -5   0  -1 419.642 80.6161   7
  -5   0   0 5650.25 256.157   7
  -5   0   0 5409.82 181.456   2
  -5   0   1 42345.5 830.801   2
  -5   0   1 42309.4 986.993   7
  -5   0   2 40536.2 969.429   7
  -5   0   3 8790.77 361.246   7
  -5   0   4 9873.14 398.521   7
  -5   0   5 16197.9 551.340   7
  -5   1 -15 2390.55 274.069   2
  -5   1 -14 1298.02 210.888   2
  -5   1 -13-43.1191 120.776   2
  -5   1 -12 468.281 136.826   2
  -5   1 -11 2169.55 226.470   2
  -5   1 -10 11175.1 485.155   2
  -5   1  -9 4605.22 293.012   2
  -5   1  -8 5492.18 305.621   2
  -5   1  -7 1767.21 174.306   2
  -5   1  -6 1008.00 134.598   2
  -5   1  -5 1804.10 160.100   2
  -5   1  -4 10579.2 372.630   2
  -5   1  -3 12897.4 401.201   2
  -5   1  -2 7961.46 283.434   2
  -5   1  -2 7860.58 309.044   7
  -5   1  -1 8515.18 333.662   7
  -5   1  -1 8884.32 286.244   2
  -5   1   0 168.545 83.0231   7
  -5   1   0 71.6795 46.3320   2
  -5   1   1 19230.3 458.822   2
  -5   1   1 20168.4 578.493   7
  -5   1   2 43478.7 1040.33   7
  -5   1   3 113.390 90.3146   7
  -5   1   4 11740.3 442.590   7
  -5   1   5 6572.13 331.433   7
  -5   1   6 4480.74 280.463   7
  -5   1   7 2388.38 214.265   7
  -5   2 -14 199.708 160.834   2
  -5   2 -13 195.218 144.589   2
  -5   2 -12 402.711 130.293   2
  -5   2 -11-26.2715 111.077   2
  -5   2 -10 9877.94 471.728   2
  -5   2  -9 90.3915 102.002   2
  -5   2  -8 21091.7 687.302   2
  -5   2  -7 397.982 111.995   2
  -5   2  -6 10704.3 424.979   2
  -5   2  -5 7023.11 320.234   2
  -5   2  -4 0.31674 72.3010   2
  -5   2  -3 5945.51 269.857   2
  -5   2  -2 354.617 89.8564   2
  -5   2  -1 37150.9 849.192   2
  -5   2   0 4066.97 241.994   7
  -5   2   0 4007.74 192.337   2
  -5   2   1 8377.38 353.368   7
  -5   2   1 8287.32 277.747   2
  -5   2   2 87.6819 94.8010   7
  -5   2   3 322.563 107.224   7
  -5   2   4 3340.54 236.874   7
  -5   2   5 2354.93 207.764   7
  -5   2   6 14093.8 530.772   7
  -5   2   7 16.1757 93.6078   7
  -5   2   8 5790.57 345.058   7
  -5   2   9 521.548 139.807   7
  -5   3 -13 698.573 198.201   2
  -5   3 -12 3960.18 340.759   2
  -5   3 -11 182.912 146.527   2
  -5   3 -10 6120.44 384.968   2
  -5   3  -9 312.101 127.483   2
  -5   3  -8 8717.27 426.534   2
  -5   3  -7 4988.98 308.505   2
  -5   3  -6 2245.98 209.368   2
  -5   3  -5 5236.96 290.023   2
  -5   3  -5 5414.60 296.376   6
  -5   3  -4 248.736 96.5447   2
  -5   3  -4 186.508 96.7135   6
  -5   3  -3 6647.74 303.978   2
  -5   3  -3 6251.73 320.666   6
  -5   3  -2 83.6102 87.9965   6
  -5   3  -2-89.5874 79.5977   2
  -5   3  -1 20875.6 643.145   6
  -5   3  -1 20246.7 574.104   2
  -5   3   0 5673.99 299.788   6
  -5   3   0 5077.88 237.924   2
  -5   3   1 12761.9 398.092   2
  -5   3   1 12863.4 475.620   7
  -5   3   2 9642.23 408.365   7
  -5   3   3 5354.73 303.227   7
  -5   3   4 22406.7 701.252   7
  -5   3   5 1167.49 158.720   7
  -5   3   6 19833.7 670.490   7
  -5   3   7 424.254 131.025   7
  -5   3   8 2697.18 248.574   7
  -5   3   9 755.358 173.868   7
  -5   3  10 1095.70 190.729   7
  -5   4 -12 1019.95 212.594   2
  -5   4 -11 57.2433 123.409   2
  -5   4 -10 1122.20 199.082   2
  -5   4  -9 1302.77 211.777   2
  -5   4  -8 6823.06 394.752   2
  -5   4  -7 6371.41 370.800   2
  -5   4  -7 7138.52 363.286   6
  -5   4  -6 474.836 124.609   2
  -5   4  -6 401.867 118.246   6
  -5   4  -5 1306.35 164.767   2
  -5   4  -5 1449.60 171.691   6
  -5   4  -4 69.1876 88.6997   6
  -5   4  -4-28.6351 96.0300   2
  -5   4  -3 9317.64 413.725   6
  -5   4  -3 9162.79 389.942   2
  -5   4  -2 2412.35 211.080   6
  -5   4  -2 2276.61 189.161   2
  -5   4  -1 11356.4 419.530   2
  -5   4  -1 11612.6 473.437   6
  -5   4   0 7927.94 331.498   2
  -5   4   0 8133.30 383.136   6
  -5   4   1 6354.87 284.863   2
  -5   4   1 6648.85 348.053   6
  -5   4   2 9462.32 422.526   6
  -5   4   2 9304.30 419.081   7
  -5   4   3 89.0584 100.808   7
  -5   4   4 4759.36 302.781   7
  -5   4   5 1338.11 187.199   7
  -5   4   6 7476.08 396.207   7
  -5   4   7 1023.93 173.805   7
  -5   4   8 2362.18 239.139   7
  -5   4   9 498.036 149.478   7
  -5   4  10 201.261 120.696   7
  -5   4  11 1323.72 206.055   7
  -5   5 -10 1232.24 219.849   2
  -5   5  -9 431.311 164.563   2
  -5   5  -8 1175.28 194.144   2
  -5   5  -7 1511.63 202.049   2
  -5   5  -7 1822.36 209.021   6
  -5   5  -6 243.308 123.704   6
  -5   5  -6 154.678 112.913   2
  -5   5  -5 637.332 139.376   2
  -5   5  -5 624.293 145.295   6
  -5   5  -4 986.810 163.805   6
  -5   5  -4 873.825 157.377   2
  -5   5  -3 1697.61 198.552   6
  -5   5  -3 1487.15 177.380   2
  -5   5  -2 3578.82 250.544   2
  -5   5  -2 3751.39 276.653   6
  -5   5  -1 2476.83 234.672   6
  -5   5  -1 2251.33 200.491   2
  -5   5   0 14181.5 553.567   6
  -5   5   0 13146.4 480.765   2
  -5   5   1 1646.00 199.157   6
  -5   5   2 13926.1 557.905   6
  -5   5   3 44.4563 110.797   7
  -5   5   3-52.2087 99.5069   6
  -5   5   4 1340.65 179.735   6
  -5   5   4 1605.91 210.207   7
  -5   5   5 37.3226 105.938   7
  -5   5   6 4093.66 307.830   7
  -5   5   7 3955.36 309.317   7
  -5   5   8 1326.74 200.241   7
  -5   5   9 3224.03 298.841   7
  -5   5  10 223.724 145.789   7
  -5   5  11 1464.58 230.211   7
  -5   5  12-183.335 137.369   7
  -5   6  -9 1247.20 226.673   2
  -5   6  -8-35.5995 143.814   2
  -5   6  -7 1594.85 225.468   2
  -5   6  -7 1374.88 201.602   6
  -5   6  -6 516.907 157.994   2
  -5   6  -6 531.281 141.921   6
  -5   6  -5 2953.87 277.071   2
  -5   6  -5 3307.78 280.150   6
  -5   6  -4 275.821 127.862   2
  -5   6  -4 174.786 125.941   6
  -5   6  -3 5135.23 331.369   2
  -5   6  -3 5441.41 355.998   6
  -5   6  -2 5019.33 338.768   6
  -5   6  -2 4204.21 293.639   2
  -5   6  -1 1352.73 177.213   2
  -5   6  -1 1122.60 181.787   6
  -5   6   0 2019.41 222.032   6
  -5   6   1 3184.46 275.856   6
  -5   6   2 5255.57 347.271   6
  -5   6   3 56.5389 117.847   6
  -5   6   4 161.747 129.245   6
  -5   6   4 219.892 128.046   7
  -5   6   5 188.596 122.851   6
  -5   6   5 162.004 132.915   7
  -5   6   6 709.367 175.598   7
  -5   6   7 1719.91 225.006   7
  -5   6   8 142.300 147.817   7
  -5   6   9 1794.53 243.262   7
  -5   6  10-39.8648 135.574   7
  -5   6  11 992.221 212.032   7
  -5   6  12 211.406 165.816   7
  -5   6  13 435.473 176.789   7
  -5   7  -7 929.259 177.228   6
  -5   7  -7 1048.99 222.827   2
  -5   7  -6 318.703 146.768   6
  -5   7  -6 935.644 198.063   2
  -5   7  -5 1987.06 242.656   2
  -5   7  -5 2137.39 248.849   6
  -5   7  -4 872.974 184.612   2
  -5   7  -4 919.841 180.660   6
  -5   7  -3 2971.41 273.405   2
  -5   7  -3 3439.64 303.014   6
  -5   7  -2 4567.68 343.879   6
  -5   7  -2 4257.68 319.371   2
  -5   7  -1 158.968 162.778   6
  -5   7   0 124.041 129.910   6
  -5   7   1 767.778 159.857   6
  -5   7   2 3616.26 312.579   6
  -5   7   3 359.952 145.387   6
  -5   7   4 2781.71 293.948   7
  -5   7   4 2720.36 282.379   6
  -5   7   5 1201.09 208.701   6
  -5   7   5 1184.55 200.088   7
  -5   7   6 1031.40 209.184   7
  -5   7   6 1072.25 211.126   6
  -5   7   7 1856.92 260.489   7
  -5   7   8-6.51424 137.869   7
  -5   7   9 862.924 199.793   7
  -5   7  10-227.170 180.093   7
  -5   7  11 714.802 202.436   7
  -5   7  12 399.372 187.731   7
  -5   8  -5 1229.85 232.024   6
  -5   8  -4 1454.52 240.910   2
  -5   8  -4 1461.95 237.384   6
  -5   8  -3 830.314 191.121   6
  -5   8  -3 1008.28 197.383   2
  -5   8  -2 3197.90 317.669   6
  -5   8  -1 1176.56 225.267   6
  -5   8   0 1970.03 257.979   6
  -5   8   1 461.661 171.983   6
  -5   8   2 3411.93 325.125   6
  -5   8   3 725.706 194.170   6
  -5   8   4 1263.09 225.031   6
  -5   8   4 1164.92 216.301   7
  -5   8   5 2580.99 297.281   7
  -5   8   5 3064.74 316.451   6
  -5   8   6-22.0921 131.757   6
  -5   8   6 164.369 154.913   7
  -5   8   7 2461.97 289.139   7
  -5   8   8 128.496 154.576   7
  -5   8   9 79.0460 157.890   7
  -5   9   2 942.957 212.593   6
  -5   9   3 1077.00 221.586   6
  -5   9   4 284.841 166.813   6
  -5   9   5 456.456 188.344   6
  -5   9   6 251.358 166.114   6
  -5   9   7 807.352 216.183   6
  -4 -13 -13 331.450 160.266   5
  -4 -13 -12 75.0696 142.412   5
  -4 -12 -14-44.5414 155.253   5
  -4 -12 -13-83.7005 151.565   5
  -4 -12 -12 1447.72 226.219   5
  -4 -12 -11 270.643 156.383   5
  -4 -12 -10-32.9397 133.022   5
  -4 -12  -9 486.436 148.652   5
  -4 -11 -15-67.6474 153.914   5
  -4 -11 -14 2558.80 296.139   5
  -4 -11 -13 1774.08 239.393   5
  -4 -11 -12 908.268 180.547   5
  -4 -11 -11 4158.02 324.652   5
  -4 -11 -10-90.9253 129.735   5
  -4 -11  -9 4796.56 307.308   5
  -4 -11  -8 152.489 93.2281   5
  -4 -11  -7 2347.72 201.259   5
  -4 -10 -16 1644.44 259.770   5
  -4 -10 -15-124.853 158.304   5
  -4 -10 -14 3674.14 318.845   5
  -4 -10 -13 2845.59 276.626   5
  -4 -10 -12-57.3558 127.516   5
  -4 -10 -11 1156.21 172.587   5
  -4 -10 -10 362.559 136.589   5
  -4 -10  -9 2646.46 229.369   5
  -4 -10  -8 84.6116 89.9772   5
  -4 -10  -7 6984.89 329.552   5
  -4 -10  -6 2667.25 189.545   5
  -4 -10  -5 7085.12 296.476   5
  -4  -9 -17 273.627 173.277   5
  -4  -9 -16 366.638 181.430   5
  -4  -9 -15 34.9311 133.370   5
  -4  -9 -14-274.993 123.932   5
  -4  -9 -13 1026.12 194.226   5
  -4  -9 -12 132.334 119.050   5
  -4  -9 -11 3354.74 267.198   5
  -4  -9 -10 1434.89 173.688   5
  -4  -9  -9 1209.97 161.622   5
  -4  -9  -8 2217.76 193.337   5
  -4  -9  -7 10712.2 403.733   5
  -4  -9  -6 18051.4 544.885   5
  -4  -9  -5 2703.91 177.075   5
  -4  -9  -4 9292.98 317.047   5
  -4  -8 -17-1.21483 151.494   5
  -4  -8 -16 288.211 149.013   5
  -4  -8 -15 762.958 187.048   5
  -4  -8 -14 86.7724 119.637   5
  -4  -8 -13 2325.91 238.999   5
  -4  -8 -12-26.2496 107.072   5
  -4  -8 -11 8119.40 408.765   5
  -4  -8 -10 259.023 107.122   5
  -4  -8  -9 19331.3 621.983   5
  -4  -8  -8 16651.9 540.665   5
  -4  -8  -7 150.383 74.6421   5
  -4  -8  -6 155.594 75.8850   5
  -4  -8  -5 4309.81 212.053   5
  -4  -8  -4 16287.5 448.378   5
  -4  -8  -3 2222.34 127.938   5
  -4  -8  -2 11210.1 293.920   5
  -4  -7 -17 327.603 163.149   5
  -4  -7 -16 356.660 161.479   5
  -4  -7 -15 778.540 171.807   5
  -4  -7 -14 485.205 162.235   5
  -4  -7 -13 5340.24 349.561   5
  -4  -7 -12 306.524 135.616   5
  -4  -7 -11 12683.8 512.976   5
  -4  -7 -10 92.0684 97.7918   5
  -4  -7  -9 42668.5 1062.69   5
  -4  -7  -8 13470.4 472.271   5
  -4  -7  -7 1058.95 131.087   5
  -4  -7  -6 3252.07 192.907   5
  -4  -7  -5 5003.95 223.612   5
  -4  -7  -4 20414.4 515.662   5
  -4  -7  -3 63.5718 52.2678   5
  -4  -7  -2 31862.9 662.645   5
  -4  -6 -18 464.660 191.411   5
  -4  -6 -17 2348.80 300.471   5
  -4  -6 -16 374.615 162.894   5
  -4  -6 -15 5383.32 379.377   5
  -4  -6  -3 13479.0 356.654   5
  -4  -6  -2 32471.9 670.253   5
  -4  -6  -1 37016.5 714.076   5
  -4  -5 -18 516.648 184.387   5
  -4  -5 -17 3363.96 336.628   5
  -4  -4   1 24809.0 474.958   5
  -4  -3   1 123463. 2238.33   2
  -4  -3   2 9862.09 227.923   2
  -4  -2  -6 6073.43 161.412   7
  -4  -2  -5 33020.3 662.658   7
  -4  -2  -4 51292.2 1005.40   7
  -4  -2  -3 79343.8 1520.05   7
  -4  -1 -17 2417.17 273.177   2
  -4  -1 -16 177.991 137.145   2
  -4  -1  -6 4200.22 145.085   7
  -4  -1  -5 56828.4 1104.99   7
  -4  -1  -4 1379.57 86.9791   7
  -4  -1  -3 35841.3 756.504   7
  -4  -1  -2 9780.84 289.696   7
  -4  -1  -1 35521.6 778.544   7
  -4  -1   0 7697.77 271.398   7
  -4  -1   0 7952.08 196.234   2
  -4  -1   1 21823.9 417.505   2
  -4  -1   1 21893.3 561.529   7
  -4  -1   2 16465.1 471.926   7
  -4   0 -16 1618.48 229.748   2
  -4   0 -15 1101.81 199.832   2
  -4   0 -14 1313.22 191.131   2
  -4   0 -13-48.4091 113.461   2
  -4   0  -3 43774.8 918.559   7
  -4   0  -2 10769.7 323.154   7
  -4   0  -2 10897.6 306.053   2
  -4   0  -1 22088.5 499.952   2
  -4   0  -1 22513.0 549.578   7
  -4   0   0 7390.44 205.890   2
  -4   0   0 7202.46 267.495   7
  -4   0   1 69758.9 1291.81   2
  -4   0   1 68830.1 1424.07   7
  -4   0   2 230096. 4280.39   7
  -4   0   3 5646.43 256.859   7
  -4   0   4 24408.6 659.562   7
  -4   0   5 222.104 84.7615   7
  -4   1 -16 406.701 164.709   2
  -4   1 -15 634.016 174.757   2
  -4   1 -14 2824.61 279.253   2
  -4   1 -13-419.303 136.219   2
  -4   1 -12 2054.94 220.424   2
  -4   1 -11 649.687 135.114   2
  -4   1 -10 6824.06 358.123   2
  -4   1  -9 19279.3 623.462   2
  -4   1  -8 3803.22 240.944   2
  -4   1  -7 27302.0 738.656   2
  -4   1  -6 672.645 106.634   2
  -4   1  -5 15702.1 347.773   3
  -4   1  -5 17008.0 489.257   2
  -4   1  -4 1247.46 116.558   2
  -4   1  -3 17993.0 483.211   2
  -4   1  -2 13804.7 384.281   2
  -4   1  -1 1145.75 90.7956   2
  -4   1   0 1818.26 106.543   2
  -4   1   0 1860.45 137.180   7
  -4   1   1 43812.8 987.442   7
  -4   1   1 44547.3 886.415   2
  -4   1   2 91326.9 1843.09   7
  -4   1   3 5259.56 252.404   7
  -4   1   4 3214.54 201.150   7
  -4   1   5 4527.93 250.426   7
  -4   1   6 6743.65 315.818   7
  -4   1   7 5845.41 305.676   7
  -4   2 -15 305.090 173.527   2
  -4   2 -14 1511.96 218.223   2
  -4   2 -13 687.609 164.374   2
  -4   2 -12 1246.84 180.912   2
  -4   2 -11 3525.95 282.484   2
  -4   2 -10 1471.35 181.189   2
  -4   2  -9 3368.75 251.446   2
  -4   2  -8 641.123 119.488   2
  -4   2  -7 4490.13 266.927   2
  -4   2  -6 181.054 81.3668   6
  -4   2  -6 142.739 89.4278   2
  -4   2  -5 189.377 82.6460   6
  -4   2  -5 145.952 87.2022   2
  -4   2  -4 327.983 88.0917   2
  -4   2  -4 214.035 77.1007   6
  -4   2  -3 21200.1 579.711   6
  -4   2  -3 20035.3 554.418   2
  -4   2  -2 56347.0 1232.24   6
  -4   2  -2 56647.0 1193.72   2
  -4   2  -1 9663.10 308.732   2
  -4   2  -1 8675.34 335.655   6
  -4   2   0 30114.0 761.920   6
  -4   2   0 30791.1 692.354   2
  -4   2   1 618.449 76.7323   2
  -4   2   1 447.367 91.8189   6
  -4   2   1 524.329 91.2482   7
  -4   2   2 11630.9 402.257   7
  -4   2   3 5339.99 264.282   7
  -4   2   4 7123.19 318.199   7
  -4   2   5 25069.2 702.947   7
  -4   2   6 1976.71 181.425   7
  -4   2   7 14523.4 515.785   7
  -4   2   8 334.790 112.381   7
  -4   2   9 4207.18 275.556   7
  -4   3 -14 2347.88 275.239   2
  -4   3 -13 428.967 151.641   2
  -4   3 -12 736.245 171.409   2
  -4   3 -11 753.015 169.218   2
  -4   3 -10 574.124 149.784   2
  -4   3  -9 8085.87 409.200   2
  -4   3  -8 669.489 129.738   2
  -4   3  -8 903.533 123.625   6
  -4   3  -7 42577.7 1014.56   6
  -4   3  -7 41066.7 1067.83   2
  -4   3  -6 1258.38 153.760   2
  -4   3  -6 1539.39 151.353   6
  -4   3  -5 27388.5 728.031   6
  -4   3  -5 26038.0 736.161   2
  -4   3  -4 454.758 110.264   2
  -4   3  -4 249.981 93.1189   6
  -4   3  -3 8235.29 327.292   2
  -4   3  -3 7553.48 327.254   6
  -4   3  -2 31917.7 815.935   6
  -4   3  -2 31827.9 783.862   2
  -4   3  -1 497.901 102.724   6
  -4   3  -1 481.050 89.7289   2
  -4   3   0 29978.4 776.202   6
  -4   3   0 29225.4 707.886   2
  -4   3   1 596.905 109.817   6
  -4   3   1 532.919 87.5598   2
  -4   3   2 8067.67 340.793   6
  -4   3   3 921.236 122.951   6
  -4   3   3 614.093 117.549   7
  -4   3   4 1801.30 173.425   7
  -4   3   5 1664.60 171.906   7
  -4   3   6 1724.51 174.661   7
  -4   3   7 25018.1 746.970   7
  -4   3   8 33.1605 89.4191   7
  -4   3   9 5323.38 319.014   7
  -4   3  10 583.426 131.852   7
  -4   4 -13 717.953 189.098   2
  -4   4 -12 2693.84 280.923   2
  -4   4 -11 2441.63 263.780   2
  -4   4 -10 1847.36 227.060   2
  -4   4  -9 5151.37 340.804   2
  -4   4  -8-17.1408 75.4069   6
  -4   4  -8 98.6334 105.116   2
  -4   4  -7 11833.1 497.589   2
  -4   4  -7 12522.6 464.783   6
  -4   4  -6 3476.91 253.340   2
  -4   4  -6 3497.57 234.169   6
  -4   4  -5 6573.75 320.363   6
  -4   4  -5 6258.98 325.794   2
  -4   4  -4 2798.47 206.512   6
  -4   4  -4 2393.89 201.733   2
  -4   4  -3 1533.28 156.716   2
  -4   4  -3 1246.15 151.104   6
  -4   4  -2 4158.02 238.845   2
  -4   4  -2 4292.97 259.542   6
  -4   4  -1 109.086 87.3470   2
  -4   4  -1 61.8046 88.4023   6
  -4   4   0 12963.7 426.849   2
  -4   4   0 12791.0 468.637   6
  -4   4   1 3075.87 191.029   2
  -4   4   1 3299.32 230.465   6
  -4   4   2 22642.2 672.535   6
  -4   4   3 3538.19 238.197   6
  -4   4   4 19657.1 617.680   7
  -4   4   4 18396.8 593.936   6
  -4   4   5 5799.45 301.654   6
  -4   4   5 6085.11 318.903   7
  -4   4   6 1890.10 194.597   7
  -4   4   7 16979.7 596.769   7
  -4   4   8 2052.01 204.492   7
  -4   4   9 3662.80 271.994   7
  -4   4  10 216.174 118.720   7
  -4   4  11 1717.59 212.134   7
  -4   5 -11 7222.05 457.473   2
  -4   5 -10 1033.76 198.428   2
  -4   5  -9 2534.52 262.941   2
  -4   5  -8 482.814 132.832   6
  -4   5  -8 186.080 122.396   2
  -4   5  -7 4237.23 299.511   2
  -4   5  -7 4487.39 284.993   6
  -4   5  -6 4880.20 316.960   2
  -4   5  -6 5726.88 322.817   6
  -4   5  -5 2161.66 210.423   2
  -4   5  -5 2524.84 218.471   6
  -4   5  -4 6132.85 330.886   6
  -4   5  -4 5573.34 317.472   2
  -4   5  -3 995.431 148.533   6
  -4   5  -3 666.675 121.223   2
  -4   5  -2 11752.7 454.686   2
  -4   5  -2 12847.9 493.037   6
  -4   5  -1 598.641 122.413   2
  -4   5  -1 560.667 127.949   6
  -4   5   0 25435.2 748.658   6
  -4   5   0 24005.7 688.907   2
  -4   5   1 9364.41 410.861   6
  -4   5   2 7654.55 366.938   6
  -4   5   3 3874.47 261.746   6
  -4   5   4 2993.97 234.773   6
  -4   5   5 12190.1 484.326   6
  -4   5   5 12367.2 498.305   7
  -4   5   6 1566.74 177.961   6
  -4   5   6 1950.11 210.567   7
  -4   5   7 6469.19 361.840   7
  -4   5   8 1847.48 206.462   7
  -4   5   9 3777.30 292.691   7
  -4   5  10 972.451 178.107   7
  -4   5  11 2180.15 244.166   7
  -4   5  12 885.652 182.425   7
  -4   5  13 434.565 152.265   7
  -4   6 -10 200.908 157.337   2
  -4   6  -9 687.403 173.231   2
  -4   6  -8 57.0369 98.7582   6
  -4   6  -8 0.65051 127.620   2
  -4   6  -7 154.122 118.648   2
  -4   6  -7 8.10022 111.941   6
  -4   6  -6 1539.60 189.482   6
  -4   6  -6 1112.32 183.734   2
  -4   6  -5 576.377 141.475   6
  -4   6  -5 420.889 139.632   2
  -4   6  -4 5397.42 328.726   6
  -4   6  -4 5138.67 324.868   2
  -4   6  -3 10.4789 99.3601   2
  -4   6  -3 58.7079 94.8055   6
  -4   6  -2 11821.9 483.189   2
  -4   6  -2 12758.2 519.092   6
  -4   6  -1 6148.09 332.232   2
  -4   6  -1 6751.02 368.890   6
  -4   6   0 2515.74 210.779   2
  -4   6   0 2410.63 222.839   6
  -4   6   1 3292.63 258.431   6
  -4   6   2 2934.48 241.392   6
  -4   6   3 6156.90 352.430   6
  -4   6   4 885.736 153.743   6
  -4   6   5 6245.75 357.269   6
  -4   6   5 6568.53 376.467   7
  -4   6   6 554.218 147.415   7
  -4   6   6 391.636 126.470   6
  -4   6   7 3809.45 282.387   6
  -4   6   7 4113.34 300.407   7
  -4   6   8 2540.03 250.324   7
  -4   6   9 4518.00 331.635   7
  -4   6  10 2042.30 244.157   7
  -4   6  11 1036.31 201.507   7
  -4   6  12 627.183 172.998   7
  -4   6  13-26.2752 133.479   7
  -4   7  -8 636.501 183.709   2
  -4   7  -7 327.724 139.265   6
  -4   7  -7 406.491 156.235   2
  -4   7  -6 652.886 155.647   6
  -4   7  -6 1145.80 197.708   2
  -4   7  -5 1140.50 187.104   6
  -4   7  -5 912.869 191.454   2
  -4   7  -4 2721.80 255.842   6
  -4   7  -4 2571.15 258.217   2
  -4   7  -3 813.686 171.626   2
  -4   7  -3 745.146 160.024   6
  -4   7  -2 9913.71 482.802   6
  -4   7  -2 9266.12 451.668   2
  -4   7  -1 4371.80 317.402   6
  -4   7  -1 4824.16 312.840   2
  -4   7   0 169.819 127.052   6
  -4   7   1 157.785 121.404   6
  -4   7   2 1269.98 190.465   6
  -4   7   3 5600.49 349.748   6
  -4   7   4 282.239 135.391   6
  -4   7   5 3941.78 300.234   6
  -4   7   6 1255.06 193.914   6
  -4   7   6 1595.74 224.468   7
  -4   7   7 747.107 178.416   7
  -4   7   7 1099.62 180.985   6
  -4   7   8 1566.47 221.425   7
  -4   7   8 1423.38 201.809   6
  -4   7   9 606.271 176.039   7
  -4   7  10 1814.50 241.673   7
  -4   7  11 2.88835 139.585   7
  -4   7  12 297.990 160.723   7
  -4   7  13 137.818 140.637   7
  -4   8  -7 863.509 191.433   6
  -4   8  -6 2600.81 283.072   6
  -4   8  -6 3528.41 329.552   2
  -4   8  -5 236.667 139.408   2
  -4   8  -5 290.790 134.655   6
  -4   8  -4 3173.69 295.621   6
  -4   8  -4 3069.90 298.222   2
  -4   8  -3 39.1810 125.089   6
  -4   8  -3 516.288 167.080   2
  -4   8  -2 2887.13 272.478   2
  -4   8  -2 3172.20 294.081   6
  -4   8  -1 1938.62 238.085   6
  -4   8   0-63.9833 119.030   6
  -4   8   1 1312.68 202.929   6
  -4   8   2 124.594 139.906   6
  -4   8   3 3975.28 325.341   6
  -4   8   4 0.63616 131.779   6
  -4   8   5 4511.56 346.991   6
  -4   8   6 319.934 144.947   6
  -4   8   6 514.864 168.405   7
  -4   8   7 2147.34 263.660   7
  -4   8   7 1460.04 219.664   6
  -4   8   8 425.472 155.622   7
  -4   8   8 83.7178 131.920   6
  -4   8   9 788.300 193.208   7
  -4   8   9 650.249 171.423   6
  -4   8  10 828.936 200.318   7
  -4   8  11 12.5477 136.532   7
  -4   8  12 348.437 173.157   7
  -4   9  -4 282.701 147.168   6
  -4   9  -3 188.336 149.238   6
  -4   9  -2 1276.32 226.129   6
  -4   9  -1 673.566 186.859   6
  -4   9   0 2442.87 278.211   6
  -4   9   1 2512.85 283.464   6
  -4   9   2 1138.12 221.785   6
  -4   9   3 2287.54 280.443   6
  -4   9   4 206.492 155.340   6
  -4   9   5 1400.84 238.098   6
  -4   9   6 657.777 179.046   6
  -4   9   6 937.879 212.439   7
  -4   9   7 1079.99 229.923   7
  -4   9   7 767.756 193.618   6
  -4   9   8 1288.66 235.330   7
  -4   9   8 1225.90 218.806   6
  -4   9   9 174.619 151.299   6
  -4   9   9 221.170 168.872   7
  -4   9  10 366.091 201.925   7
  -3 -13 -12 336.939 163.243   5
  -3 -13 -11 552.277 177.884   5
  -3 -12 -14-210.161 185.333   5
  -3 -12 -13 752.083 193.334   5
  -3 -12 -12 444.377 187.022   5
  -3 -12 -11 137.128 135.147   5
  -3 -12 -10 163.740 140.343   5
  -3 -12  -9 2773.97 256.505   5
  -3 -12  -8 2359.44 242.644   5
  -3 -11 -15 372.760 181.036   5
  -3 -11 -14-174.850 172.812   5
  -3 -11 -13 989.647 203.855   5
  -3 -11 -12 47.1135 150.850   5
  -3 -11 -11 513.765 152.837   5
  -3 -11 -10-27.1613 122.047   5
  -3 -11  -9 2931.08 256.581   5
  -3 -11  -8 4325.05 292.662   5
  -3 -11  -7 197.891 97.5667   5
  -3 -11  -6 3915.01 252.897   5
  -3 -10 -16 180.660 171.340   5
  -3 -10 -15 1012.68 220.868   5
  -3 -10 -14 229.731 169.798   5
  -3 -10 -13 2325.63 260.144   5
  -3 -10 -12 271.616 142.675   5
  -3 -10 -11 4592.67 334.179   5
  -3 -10 -10 2989.29 260.467   5
  -3 -10  -9 3205.21 253.440   5
  -3 -10  -8 5329.48 307.447   5
  -3 -10  -7 193.306 102.704   5
  -3 -10  -6 6907.42 321.810   5
  -3 -10  -5 327.022 92.4389   5
  -3  -9 -16 47.4466 154.507   5
  -3  -9 -15 346.162 170.275   5
  -3  -9 -14 217.876 151.276   5
  -3  -9 -13 760.133 182.400   5
  -3  -9 -12 2370.82 247.315   5
  -3  -9 -11 974.804 185.535   5
  -3  -9 -10 6903.88 371.551   5
  -3  -9  -9 474.483 124.812   5
  -3  -9  -8 8401.59 385.353   5
  -3  -9  -7 26.1461 100.666   5
  -3  -9  -6 10798.2 403.763   5
  -3  -9  -5 2614.85 181.048   5
  -3  -9  -4 153.127 65.8497   5
  -3  -8 -17 2781.10 318.533   5
  -3  -8 -16 1038.96 217.014   5
  -3  -8 -15 555.160 195.562   5
  -3  -8 -14 3251.99 296.007   5
  -3  -8 -13 167.567 134.962   5
  -3  -8 -12 2043.15 222.517   5
  -3  -8 -11 2069.01 217.620   5
  -3  -8 -10 15416.0 564.104   5
  -3  -8  -9 1601.41 173.844   5
  -3  -8  -8 30954.2 829.742   5
  -3  -8  -7 5204.26 268.843   5
  -3  -8  -6 1952.29 155.439   5
  -3  -8  -5 4627.64 229.318   5
  -3  -8  -4 10562.0 347.892   5
  -3  -8  -3 30233.8 693.676   5
  -3  -7 -17 715.887 196.705   5
  -3  -7 -16 616.156 184.638   5
  -3  -7 -15 2303.78 260.272   5
  -3  -7 -14 1377.34 208.809   5
  -3  -7 -13 1981.39 227.966   5
  -3  -7 -12 3207.68 257.232   5
  -3  -7 -11-57.9618 103.728   5
  -3  -7 -10 2888.51 225.957   5
  -3  -7  -9 7503.89 349.239   5
  -3  -7  -8 18415.5 570.548   5
  -3  -7  -7 7700.20 324.103   5
  -3  -7  -6 4393.98 224.788   5
  -3  -7  -5 3268.60 179.360   5
  -3  -7  -4 892.624 98.6020   5
  -3  -7  -3 33417.7 740.841   5
  -3  -7  -2 121.265 52.8532   5
  -3  -6 -18 524.020 206.034   5
  -3  -6 -17 1249.98 234.406   5
  -3  -6 -16 867.711 184.115   5
  -3  -6 -15 1174.97 197.907   5
  -3  -6 -14-130.075 144.655   5
  -3  -6 -13 3391.97 272.333   5
  -3  -6 -12 11980.3 507.801   5
  -3  -6 -11 1759.00 196.261   5
  -3  -6 -10 4933.98 289.952   5
  -3  -6  -9-41.7426 84.0551   5
  -3  -6  -8 14558.1 485.099   5
  -3  -6  -7 8573.32 335.494   5
  -3  -6  -6 10213.2 351.352   5
  -3  -6  -5 48253.8 1041.56   5
  -3  -6  -4 1943.48 123.558   5
  -3  -6  -3 28848.1 639.534   5
  -3  -6  -2-1.10053 42.7142   5
  -3  -6  -1 50261.9 962.997   5
  -3  -6   0 2409.56 98.1349   8
  -3  -5 -18 15.4058 149.530   5
  -3  -5 -17 2510.26 291.804   5
  -3  -5 -16 2201.57 260.598   5
  -3  -5 -15 3669.36 318.734   5
  -3  -5 -14 5742.32 365.430   5
  -3  -5  -3 63600.4 1249.97   5
  -3  -5  -2 17310.7 396.119   5
  -3  -5  -1 17252.5 366.361   5
  -3  -5   0 2848.17 102.967   8
  -3  -4 -18 270.445 153.582   5
  -3  -4 -17 145.599 146.141   5
  -3  -4 -16 1804.95 244.659   5
  -3  -4  -8 9423.76 203.205   4
  -3  -4  -7 30521.0 582.607   4
  -3  -3 -18-17.8112 154.172   5
  -3  -3   1 61.4252 14.5374   5
  -3  -2   1 4639.06 130.892   5
  -3  -2   1 3847.71 104.530   2
  -3  -2   2 109421. 1983.01   5
  -3  -2   2 101710. 1946.05   2
  -3  -1 -17 172.881 111.843   2
  -3  -1  -9 454.993 42.6942   3
  -3  -1  -4 3048.06 105.456   7
  -3  -1  -3 3793.84 127.285   7
  -3  -1  -2 36147.1 731.961   7
  -3  -1  -1 143.469 44.4727   7
  -3  -1   0 645.259 72.0500   7
  -3  -1   1 94871.8 1824.37   7
  -3   0 -17 230.150 145.109   2
  -3   0 -16 2275.78 256.658   2
  -3   0 -15 1630.74 212.597   2
  -3   0 -14 887.726 165.767   2
  -3   0  -9 31559.4 629.871   3
  -3   0  -8 335.099 33.0035   3
  -3   0  -1 14780.7 341.439   2
  -3   0  -1 14625.9 368.978   7
  -3   0   0 197822. 3706.31   7
  -3   0   0 205361. 3639.72   2
  -3   0   1 98251.2 1745.94   2
  -3   0   1 96078.5 1852.03   7
  -3   0   2 44326.0 944.365   7
  -3   0   3 17661.8 475.314   7
  -3   0   4 67427.8 1397.18   7
  -3   0   5 8762.05 324.287   7
  -3   1 -16 3804.61 330.258   2
  -3   1 -15 3169.05 293.440   2
  -3   1 -14 785.624 157.667   2
  -3   1 -13 183.483 105.943   2
  -3   1 -12 1259.65 163.964   2
  -3   1 -11 12122.8 489.294   2
  -3   1 -10-47.1832 86.4207   2
  -3   1  -9 28685.7 786.310   2
  -3   1  -8 813.066 118.299   2
  -3   1  -7 16192.9 498.441   2
  -3   1  -6 4523.04 231.053   2
  -3   1  -6 5196.28 203.332   6
  -3   1  -5 8371.09 306.458   2
  -3   1  -5 8978.45 284.541   6
  -3   1  -4 10685.4 334.224   2
  -3   1  -4 11031.6 322.051   6
  -3   1  -4 10228.3 245.329   3
  -3   1  -3 1734.37 113.227   2
  -3   1  -3 1491.37 108.461   6
  -3   1  -2 112116. 2049.10   2
  -3   1  -2 107516. 2065.30   6
  -3   1  -1 47939.0 960.611   2
  -3   1  -1 47322.9 999.444   6
  -3   1   0 231198. 4299.68   6
  -3   1   0 237216. 4239.54   2
  -3   1   1 58661.0 1119.71   2
  -3   1   1 58591.3 1200.28   7
  -3   1   2 29481.2 689.070   7
  -3   1   3 18065.6 488.248   7
  -3   1   4 25891.7 650.517   7
  -3   1   5 18586.4 524.682   7
  -3   1   6 7947.05 321.190   7
  -3   1   7 16193.3 509.527   7
  -3   2 -15 1548.69 224.225   2
  -3   2 -14 37.2648 131.916   2
  -3   2 -13 3109.28 276.019   2
  -3   2 -12 1063.08 166.579   2
  -3   2 -11 5824.21 343.221   2
  -3   2 -10-64.8611 100.620   2
  -3   2  -9 3899.04 255.517   2
  -3   2  -8 15857.7 448.065   6
  -3   2  -8 14853.2 521.839   2
  -3   2  -7 2566.87 157.987   6
  -3   2  -7 2390.87 187.931   2
  -3   2  -6 60418.6 1353.10   2
  -3   2  -6 62818.8 1290.26   6
  -3   2  -5 1040.67 105.277   6
  -3   2  -5 873.524 113.116   2
  -3   2  -4 7994.12 300.534   2
  -3   2  -4 8058.45 289.066   6
  -3   2  -3 90.0113 54.5174   6
  -3   2  -3 81.9670 55.1978   2
  -3   2  -2 59831.0 1245.59   6
  -3   2  -2 59645.1 1227.56   2
  -3   2  -1 115198. 2215.59   6
  -3   2  -1 114116. 2177.15   2
  -3   2   0 20701.4 492.280   2
  -3   2   0 20659.5 537.938   6
  -3   2   1 25028.9 563.066   2
  -3   2   1 25112.9 618.775   6
  -3   2   2 13851.1 404.703   6
  -3   2   2 13626.8 410.186   7
  -3   2   3 11865.6 378.508   7
  -3   2   3 11727.4 366.443   6
  -3   2   4 2565.62 166.063   7
  -3   2   5 28150.9 715.665   7
  -3   2   6 5648.72 266.981   7
  -3   2   7 10430.5 394.325   7
  -3   2   8 14997.0 505.398   7
  -3   2   9 9117.31 387.172   7
  -3   3 -15 954.625 212.867   2
  -3   3 -14 245.791 138.130   2
  -3   3 -13 3597.81 299.094   2
  -3   3 -12 51.5202 115.666   2
  -3   3 -11 5259.80 338.380   2
  -3   3 -10 1014.24 161.156   2
  -3   3  -9 6379.01 278.847   6
  -3   3  -9 6198.91 342.003   2
  -3   3  -8 7410.63 301.421   6
  -3   3  -8 7323.92 359.764   2
  -3   3  -7 54.7224 79.3414   2
  -3   3  -7 104.962 73.2893   6
  -3   3  -6 7940.83 312.193   6
  -3   3  -6 7181.67 334.091   2
  -3   3  -5 1383.94 125.973   6
  -3   3  -5 1487.36 151.424   2
  -3   3  -4 20336.1 552.115   6
  -3   3  -4 18790.6 553.809   2
  -3   3  -3 1053.24 117.466   2
  -3   3  -3 1063.18 118.726   6
  -3   3  -2 44754.7 1020.90   6
  -3   3  -2 46234.6 1010.47   2
  -3   3  -1 17563.4 475.556   2
  -3   3  -1 17055.3 495.640   6
  -3   3   0 38644.2 846.286   2
  -3   3   0 37248.0 883.504   6
  -3   3   1 35274.5 831.018   6
  -3   3   1 34490.2 775.522   2
  -3   3   2 9280.00 334.653   6
  -3   3   3 35661.1 846.153   6
  -3   3   4-9.69455 80.7120   7
  -3   3   4-31.9766 72.1516   6
  -3   3   5 22568.7 599.351   6
  -3   3   5 22314.2 625.100   7
  -3   3   6 8569.90 347.869   7
  -3   3   7 4852.00 261.375   7
  -3   3   8 13630.7 481.051   7
  -3   3   9 1037.91 140.484   7
  -3   3  10 4526.02 276.657   7
  -3   4 -13 1527.26 216.263   2
  -3   4 -12-86.5546 119.146   2
  -3   4 -11 1217.72 199.473   2
  -3   4 -10 52.0176 114.566   2
  -3   4  -9 5866.88 348.714   2
  -3   4  -8 11390.9 412.578   6
  -3   4  -8 9980.39 450.189   2
  -3   4  -7 650.400 132.874   2
  -3   4  -7 632.972 108.587   6
  -3   4  -6 8062.38 335.045   6
  -3   4  -6 7687.32 358.187   2
  -3   4  -5 4788.92 270.285   2
  -3   4  -5 4474.42 245.825   6
  -3   4  -4 30511.0 788.930   6
  -3   4  -4 30722.9 804.546   2
  -3   4  -3 215.284 90.0227   6
  -3   4  -3 109.516 78.7978   2
  -3   4  -2 13101.1 433.845   2
  -3   4  -2 13507.4 448.460   6
  -3   4  -1 12054.3 416.956   6
  -3   4  -1 11689.6 397.369   2
  -3   4   0 2624.33 186.043   6
  -3   4   0 2743.77 171.891   2
  -3   4   1 37740.7 867.862   2
  -3   4   1 37562.7 915.750   6
  -3   4   2 804.458 114.772   6
  -3   4   3 3725.05 215.226   6
  -3   4   4 1176.61 130.338   6
  -3   4   5 189.380 90.9771   7
  -3   4   5 336.102 88.7160   6
  -3   4   6 2773.57 193.325   6
  -3   4   6 2980.38 206.946   7
  -3   4   7 31.3604 72.8726   6
  -3   4   7 142.481 95.2827   7
  -3   4   8 9375.16 398.292   7
  -3   4   9 33.9741 86.8633   7
  -3   4  10 8898.82 406.605   7
  -3   4  11 263.093 109.050   7
  -3   5 -12 313.382 163.863   2
  -3   5 -11 5681.84 389.920   2
  -3   5 -10 2062.11 241.517   2
  -3   5  -9 3671.11 299.881   2
  -3   5  -8 3968.45 289.339   2
  -3   5  -8 3771.50 244.744   6
  -3   5  -7 695.334 122.069   6
  -3   5  -7 531.609 134.946   2
  -3   5  -6 8773.94 376.306   6
  -3   5  -6 7877.52 388.595   2
  -3   5  -5 9431.55 414.838   2
  -3   5  -5 10129.3 407.671   6
  -3   5  -4 13383.6 499.417   2
  -3   5  -4 15018.8 508.471   6
  -3   5  -3 5593.12 291.100   6
  -3   5  -3 4923.47 278.027   2
  -3   5  -2 13524.0 479.005   2
  -3   5  -2 14790.2 502.450   6
  -3   5  -1 11612.1 439.161   6
  -3   5  -1 11803.3 422.638   2
  -3   5   0 585.304 118.062   6
  -3   5   0 780.300 126.162   2
  -3   5   1 23527.0 682.997   6
  -3   5   1 23603.5 645.351   2
  -3   5   2 3079.92 216.538   6
  -3   5   3 7095.61 329.619   6
  -3   5   4 686.750 120.685   6
  -3   5   5 28585.0 784.600   6
  -3   5   6 6092.73 315.064   7
  -3   5   6 5601.21 294.085   6
  -3   5   7 1962.77 184.757   7
  -3   5   7 2165.28 188.642   6
  -3   5   8 9564.74 389.912   6
  -3   5   8 9597.69 418.876   7
  -3   5   9 454.267 123.829   7
  -3   5  10 11226.4 475.810   7
  -3   5  11 608.528 157.182   7
  -3   5  12 4572.74 319.832   7
  -3   5  13 175.013 113.598   7
  -3   6 -11 2681.69 293.546   2
  -3   6 -10 5395.27 381.389   2
  -3   6  -9 6.56769 121.265   2
  -3   6  -8 3828.10 275.319   6
  -3   6  -8 4000.45 311.477   2
  -3   6  -7 308.206 116.129   6
  -3   6  -7 307.218 130.851   2
  -3   6  -6 7582.32 374.766   6
  -3   6  -6 7231.85 399.067   2
  -3   6  -5 2482.25 215.073   6
  -3   6  -5 2367.13 226.142   2
  -3   6  -4 13723.4 532.319   2
  -3   6  -4 14485.4 531.234   6
  -3   6  -3 12348.5 489.763   2
  -3   6  -3 13548.2 508.480   6
  -3   6  -2 7992.52 371.605   2
  -3   6  -2 7581.65 372.552   6
  -3   6  -1 4582.73 274.826   2
  -3   6  -1 4911.55 290.209   6
  -3   6   0 9217.43 385.834   2
  -3   6   0 9324.91 408.888   6
  -3   6   1 14210.5 522.659   6
  -3   6   2 1966.05 189.961   6
  -3   6   3 2584.03 213.279   6
  -3   6   4 6020.16 325.448   6
  -3   6   5 5659.39 312.963   6
  -3   6   6 14978.1 544.605   6
  -3   6   7 420.161 125.978   7
  -3   6   7 225.591 106.099   6
  -3   6   8 9486.07 440.364   7
  -3   6   8 8854.38 401.495   6
  -3   6   9 269.008 110.296   6
  -3   6   9 480.270 123.623   7
  -3   6  10 4048.10 293.766   7
  -3   6  11 72.3079 111.673   7
  -3   6  12 1621.92 210.115   7
  -3   6  13 184.927 122.547   7
  -3   7  -9 224.657 130.008   2
  -3   7  -8 1612.33 237.229   2
  -3   7  -7-14.5139 112.832   6
  -3   7  -7 239.957 138.218   2
  -3   7  -6 1009.09 166.484   6
  -3   7  -6 1028.91 181.585   2
  -3   7  -5 1960.44 210.511   6
  -3   7  -5 1589.84 209.043   2
  -3   7  -4 2140.96 216.325   6
  -3   7  -4 2577.55 246.246   2
  -3   7  -3 13498.7 540.132   6
  -3   7  -3 12609.1 527.541   2
  -3   7  -2 145.575 118.506   2
  -3   7  -2 564.111 148.484   6
  -3   7  -1 752.720 148.020   6
  -3   7  -1 688.709 135.508   2
  -3   7   0 177.381 100.530   6
  -3   7   1 3631.76 271.781   6
  -3   7   2 6716.04 363.899   6
  -3   7   3 3700.66 269.352   6
  -3   7   4 15054.1 573.842   6
  -3   7   5 495.639 135.389   6
  -3   7   6 9030.36 427.862   6
  -3   7   7 115.715 107.399   6
  -3   7   7 8.26946 99.6357   7
  -3   7   8 2935.70 266.753   7
  -3   7   8 2989.29 249.188   6
  -3   7   9 143.524 117.522   6
  -3   7   9 235.663 128.236   7
  -3   7  10 5976.70 370.122   7
  -3   7  10 5810.79 342.317   6
  -3   7  11 1954.81 227.043   7
  -3   7  12 343.607 146.729   7
  -3   7  13 653.104 180.484   7
  -3   8  -7 832.273 174.294   6
  -3   8  -7 424.194 153.734   2
  -3   8  -6 3308.32 311.193   2
  -3   8  -6 3678.81 303.860   6
  -3   8  -5 2189.61 241.616   6
  -3   8  -5 2340.52 265.980   2
  -3   8  -4 654.317 169.279   2
  -3   8  -4 615.445 151.604   6
  -3   8  -3 1099.41 177.857   6
  -3   8  -3 1057.55 185.183   2
  -3   8  -2 129.505 127.710   2
  -3   8  -2 90.1149 118.589   6
  -3   8  -1 2058.30 221.903   6
  -3   8   0 601.991 152.116   6
  -3   8   1 2380.60 242.505   6
  -3   8   2 3115.53 271.766   6
  -3   8   3 1682.56 205.376   6
  -3   8   4 8736.32 445.114   6
  -3   8   5 125.237 129.031   6
  -3   8   6 6463.80 386.201   6
  -3   8   7 829.897 164.721   6
  -3   8   8 82.6285 138.171   7
  -3   8   8 391.172 135.805   6
  -3   8   9 181.876 142.105   7
  -3   8   9 143.499 119.170   6
  -3   8  10 3027.68 289.164   7
  -3   8  10 2764.24 261.256   6
  -3   8  11 4828.59 362.052   7
  -3   8  12 162.951 145.659   7
  -3   9  -6 1761.09 237.171   6
  -3   9  -5 2577.42 276.419   6
  -3   9  -5 2490.58 299.790   2
  -3   9  -4 78.9990 137.421   6
  -3   9  -4 93.4356 124.573   2
  -3   9  -3 1686.14 223.835   6
  -3   9  -2-139.438 119.381   6
  -3   9  -1 2217.16 244.193   6
  -3   9   0 1199.86 207.822   6
  -3   9   1 814.226 180.540   6
  -3   9   2 2649.49 273.722   6
  -3   9   3 113.331 148.327   6
  -3   9   4 2693.73 275.061   6
  -3   9   5 195.725 135.234   6
  -3   9   6 1642.63 225.662   6
  -3   9   7 4.50301 125.061   6
  -3   9   8 448.158 165.083   7
  -3   9   8 543.062 159.283   6
  -3   9   9-135.170 135.180   7
  -3   9   9-106.801 134.455   6
  -3   9  10 1065.13 209.884   7
  -3   9  10 863.676 176.793   6
  -3   9  11 1278.47 222.931   7
  -3   9  12-83.6446 143.051   7
  -3  10  -2 729.286 208.667   6
  -3  10  -1 851.172 209.353   6
  -3  10   0 260.563 152.756   6
  -3  10   1 1897.75 264.105   6
  -3  10   2 576.379 179.717   6
  -3  10   3 350.527 156.156   6
  -3  10   4 1570.05 247.303   6
  -3  10   5-158.790 130.986   6
  -3  10   6 1842.20 254.014   6
  -3  10   7 402.638 157.711   6
  -3  10   8 1767.17 251.084   7
  -3  10   8 1044.46 203.321   6
  -3  10   9 1398.28 240.036   6
  -3  10   9 1085.34 223.332   7
  -3  10  10 132.765 165.512   7
  -3  10  10 95.5454 128.464   6
  -2 -13 -11 194.418 153.771   5
  -2 -12 -13 614.718 201.760   5
  -2 -12 -12 1350.46 240.084   5
  -2 -12 -11 467.224 183.228   5
  -2 -12 -10 784.568 183.234   5
  -2 -12  -9 339.000 151.851   5
  -2 -11 -14 1300.36 240.879   5
  -2 -11 -13 59.8390 159.149   5
  -2 -11 -12 1572.72 222.134   5
  -2 -11 -11 417.032 146.196   5
  -2 -11 -10 2366.27 247.212   5
  -2 -11  -9 573.513 165.658   5
  -2 -11  -8 2580.49 241.360   5
  -2 -11  -7 1548.74 186.597   5
  -2 -10 -15 985.742 228.315   5
  -2 -10 -14 2330.58 284.623   5
  -2 -10 -13-101.960 155.482   5
  -2 -10 -12 453.576 162.701   5
  -2 -10 -11 112.619 128.049   5
  -2 -10 -10 844.373 164.018   5
  -2 -10  -9 103.816 108.196   5
  -2 -10  -8 4528.07 291.501   5
  -2 -10  -7 3798.04 258.804   5
  -2 -10  -6 5020.24 287.975   5
  -2  -9 -16-158.641 189.324   5
  -2  -9 -15 241.877 163.408   5
  -2  -9 -14 212.493 140.986   5
  -2  -9 -13-411.621 168.127   5
  -2  -9 -12 4730.62 344.681   5
  -2  -9 -11 582.539 146.087   5
  -2  -9 -10 7757.45 404.426   5
  -2  -9  -9 1777.22 198.457   5
  -2  -9  -8 10995.8 456.667   5
  -2  -9  -7 6246.12 321.797   5
  -2  -9  -6 1550.25 163.532   5
  -2  -9  -5 6680.29 303.771   5
  -2  -8 -17 1201.73 252.737   5
  -2  -8 -16 2183.82 277.762   5
  -2  -8 -15 175.097 134.709   5
  -2  -8 -14 5310.49 376.623   5
  -2  -8 -13 220.896 131.089   5
  -2  -8 -12 8069.01 425.016   5
  -2  -8 -11 2343.21 231.271   5
  -2  -8 -10 18062.5 628.446   5
  -2  -8  -9 26296.6 777.967   5
  -2  -8  -8-30.7865 86.8743   5
  -2  -8  -7 549.204 114.676   5
  -2  -8  -6 4045.00 233.667   5
  -2  -8  -5 13970.0 449.804   5
  -2  -8  -4 3252.86 188.716   5
  -2  -8  -3 15002.5 438.999   5
  -2  -7 -17 19.7902 140.387   5
  -2  -7 -16 2614.71 293.430   5
  -2  -7 -15 94.8154 149.176   5
  -2  -7 -14 6088.77 391.057   5
  -2  -7 -13 881.754 171.412   5
  -2  -7 -12 6375.12 371.300   5
  -2  -7 -11 1656.50 194.876   5
  -2  -7 -10 11706.5 477.972   5
  -2  -7  -9 10299.9 424.457   5
  -2  -7  -8 1090.24 139.205   5
  -2  -7  -7 261.534 88.9214   5
  -2  -7  -6 623.588 114.494   5
  -2  -7  -5 23936.5 632.383   5
  -2  -7  -4 6277.59 256.313   5
  -2  -7  -3 40109.6 879.959   5
  -2  -6 -18 389.064 198.728   5
  -2  -6 -17 138.484 169.321   5
  -2  -6 -16 1889.43 251.916   5
  -2  -6 -15 688.490 195.836   5
  -2  -6 -14 2712.16 264.234   5
  -2  -6 -13 245.493 116.061   5
  -2  -6 -12 8269.37 413.051   5
  -2  -6 -11 4916.46 296.575   5
  -2  -6 -10 364.263 108.960   5
  -2  -6  -9 560.335 115.909   5
  -2  -6  -8 4919.60 263.104   5
  -2  -6  -7 12780.6 428.915   5
  -2  -6  -6 13691.2 432.132   5
  -2  -6  -5 16055.7 454.694   5
  -2  -6  -4 46580.8 996.757   5
  -2  -6  -3 604.674 74.1969   5
  -2  -6  -2 81029.5 1562.26   5
  -2  -6   1 9765.43 229.566   8
  -2  -5 -18 2484.79 299.223   5
  -2  -5 -17-7.02844 146.711   5
  -2  -5 -16 2258.73 263.023   5
  -2  -5 -15 231.882 128.984   5
  -2  -5 -14 3339.58 282.938   5
  -2  -5 -13 506.609 134.307   5
  -2  -5 -12 8348.56 405.328   5
  -2  -5 -11 6351.75 339.437   5
  -2  -5 -10 444.696 105.155   5
  -2  -5  -9 13700.6 478.270   5
  -2  -5  -8 575.845 106.637   5
  -2  -5  -7 49734.9 1114.06   5
  -2  -5  -6 4571.89 216.198   5
  -2  -5  -5 61334.9 1267.19   5
  -2  -5  -4 37952.7 824.535   5
  -2  -5  -3 8079.40 249.428   5
  -2  -5  -2 24695.2 543.164   5
  -2  -5  -1 11885.5 287.577   5
  -2  -5   0 40389.5 789.888   8
  -2  -5   1 720.156 39.6922   8
  -2  -4 -18 1263.61 232.329   5
  -2  -4 -17 96.6966 140.342   5
  -2  -4 -16 276.258 135.206   5
  -2  -4 -15-41.5045 118.392   5
  -2  -4 -14 11085.0 506.628   5
  -2  -4 -13 1894.73 196.944   5
  -2  -4  -3 13331.8 340.848   5
  -2  -4  -2 3631.49 132.710   5
  -2  -4  -1 146.044 30.8876   5
  -2  -4   0 53095.0 998.062   8
  -2  -3 -18 1914.08 259.650   5
  -2  -3 -17 508.805 165.424   5
  -2  -3 -16 830.135 187.618   5
  -2  -3 -15 2686.42 267.622   5
  -2  -3  -7 1308.32 52.3605   4
  -2  -3  -6 101094. 1806.65   4
  -2  -3  -1 5501.46 161.691   8
  -2  -3   0 109801. 1984.63   8
  -2  -2 -18 1290.40 230.619   5
  -2  -2 -17 435.308 155.448   5
  -2  -2 -16 3539.49 315.383   5
  -2  -2 -12 997.153 102.408   3
  -2  -2 -11 3790.71 178.662   3
  -2  -2 -10 90.3035 52.5877   3
  -2  -2  -9 31343.2 681.223   3
  -2  -2  -8 46429.7 928.432   3
  -2  -2  -4 268323. 4773.51   4
  -2  -2  -3 6477.39 162.238   4
  -2  -2  -2 136008. 2462.73   4
  -2  -2  -1 113109. 2064.57   8
  -2  -2   1 1337.99 58.6485   2
  -2  -2   2 115.735 26.7500   2
  -2  -1 -18 391.496 153.087   2
  -2  -1 -18 488.525 169.696   5
  -2  -1 -17-348.544 191.074   5
  -2  -1 -17-154.672 138.833   2
  -2  -1 -11 180.311 56.0685   3
  -2  -1 -10 125.877 52.4785   3
  -2  -1  -9 42968.1 873.732   3
  -2  -1  -8 83382.5 1567.41   3
  -2  -1  -7 2008.39 88.3458   3
  -2  -1  -6 72416.2 1334.06   3
  -2  -1  -5 12863.8 263.965   3
  -2  -1  -3 41861.8 772.088   7
  -2  -1  -2 583.944 41.4502   7
  -2  -1  -1 32524.1 642.650   7
  -2  -1   0 43985.7 864.216   7
  -2  -1   1 92394.9 1682.59   5
  -2  -1   2 57715.1 1081.12   5
  -2   0 -17 373.702 144.986   2
  -2   0 -16 428.259 144.367   2
  -2   0 -15 2301.17 232.309   2
  -2   0 -14 85.5409 95.5140   2
  -2   0   0 281111. 4880.61   2
  -2   0   0 262723. 4922.07   7
  -2   0   1 945658. 17498.6   7
  -2   0   1 999999. 17420.0   2
  -2   0   2 212837. 3874.39   7
  -2   0   3 6722.15 228.560   7
  -2   0   4 23576.8 565.373   7
  -2   1 -17 443.320 163.558   2
  -2   1 -16 705.128 166.626   2
  -2   1 -15 2811.07 266.320   2
  -2   1 -14 1509.14 200.828   2
  -2   1 -13 3393.56 258.965   2
  -2   1 -12 4230.93 280.955   2
  -2   1 -11 21556.2 669.357   2
  -2   1 -10 20173.5 619.271   2
  -2   1  -9 17137.2 537.701   2
  -2   1  -7 12042.6 315.936   6
  -2   1  -6 28486.3 616.746   6
  -2   1  -5 3181.52 167.176   2
  -2   1  -5 3665.91 144.859   6
  -2   1  -4 40661.5 863.486   2
  -2   1  -4 39914.4 825.308   6
  -2   1  -3 23471.1 541.284   2
  -2   1  -3 23375.9 522.869   6
  -2   1  -2 232.971 47.7763   6
  -2   1  -2 314.863 46.9365   2
  -2   1  -1 7629.11 234.672   6
  -2   1  -1 8490.68 227.722   2
  -2   1   0 98290.9 1883.62   6
  -2   1   0 101953. 1850.27   2
  -2   1   1 321414. 5620.35   2
  -2   1   1 305437. 5667.73   6
  -2   1   2 1107.68 83.0351   6
  -2   1   2 1019.56 83.3450   7
  -2   1   3 243.503 55.5809   7
  -2   1   4 1403.16 106.555   7
  -2   1   5 1790.22 125.743   7
  -2   1   6 4569.52 211.324   7
  -2   2 -16-19.3531 118.130   2
  -2   2 -15 4331.06 334.860   2
  -2   2 -14 1913.88 222.123   2
  -2   2 -13 3030.75 264.239   2
  -2   2 -12 3824.74 274.590   2
  -2   2 -11 1658.54 182.275   2
  -2   2 -10 5756.97 311.316   2
  -2   2  -9 261.128 57.0327   6
  -2   2  -9 171.359 83.8067   2
  -2   2  -8 23456.0 556.887   6
  -2   2  -8 22822.1 659.013   2
  -2   2  -7 1195.77 129.214   2
  -2   2  -7 1286.67 102.020   6
  -2   2  -6 8305.48 324.222   2
  -2   2  -6 8966.39 282.564   6
  -2   2  -5 1221.83 97.5880   6
  -2   2  -5 1153.13 110.555   2
  -2   2  -4 8809.95 303.446   2
  -2   2  -4 9122.00 282.490   6
  -2   2  -3 98566.5 1908.98   2
  -2   2  -3 98085.9 1886.69   6
  -2   2  -2 785.921 81.2844   6
  -2   2  -2 841.897 82.8527   2
  -2   2  -1 193771. 3566.99   6
  -2   2  -1 194100. 3551.79   2
  -2   2   0 22516.1 536.926   6
  -2   2   0 23078.8 513.958   2
  -2   2   1 90258.8 1642.25   2
  -2   2   1 86427.1 1676.31   6
  -2   2   2 3918.52 167.334   6
  -2   2   3 90568.5 1745.37   6
  -2   2   3 90452.7 1763.27   7
  -2   2   4 46316.9 975.330   7
  -2   2   4 44613.3 941.421   6
  -2   2   5 19415.1 517.866   7
  -2   2   5 20134.9 418.363   1
  -2   2   6 54020.3 1157.72   7
  -2   2   7 622.355 97.4192   7
  -2   2   8 21568.7 597.151   7
  -2   3 -15 92.4980 131.593   2
  -2   3 -14 4067.74 323.911   2
  -2   3 -13 851.484 163.635   2
  -2   3 -12 4758.05 320.667   2
  -2   3 -11 3301.66 259.647   2
  -2   3 -10 5590.64 322.463   2
  -2   3  -9 467.481 105.698   2
  -2   3  -9 363.515 78.5701   6
  -2   3  -8 20040.7 531.009   6
  -2   3  -8 19937.4 622.160   2
  -2   3  -7 10490.1 403.923   2
  -2   3  -7 10616.3 345.348   6
  -2   3  -6 19854.8 594.221   2
  -2   3  -6 21445.8 547.623   6
  -2   3  -5 43350.8 1017.99   2
  -2   3  -5 45329.6 976.916   6
  -2   3  -4 18871.1 502.015   6
  -2   3  -4 18729.5 524.674   2
  -2   3  -3 89097.7 1779.74   2
  -2   3  -3 89304.3 1765.93   6
  -2   3  -2 731.611 87.9387   6
  -2   3  -2 1047.24 105.773   2
  -2   3  -1 34586.8 783.463   6
  -2   3  -1 34346.4 770.745   2
  -2   3   0 25218.3 586.059   2
  -2   3   0 24175.9 600.833   6
  -2   3   1 41095.6 914.354   6
  -2   3   1 42709.8 888.526   2
  -2   3   2 49183.2 1046.40   6
  -2   3   3 60697.3 1250.93   6
  -2   3   4 15665.2 430.977   6
  -2   3   5 23698.0 608.440   7
  -2   3   5 23607.0 582.716   6
  -2   3   6 68240.8 1384.29   6
  -2   3   6 68263.9 1429.08   7
  -2   3   7 7128.61 294.131   7
  -2   3   8 10848.1 386.424   7
  -2   3   9 78.1649 74.3989   7
  -2   3  10 12518.4 446.814   7
  -2   4 -14 60.1921 141.094   2
  -2   4 -13 604.977 162.624   2
  -2   4 -12 3403.39 287.959   2
  -2   4 -11 95.0234 110.546   2
  -2   4 -10 8942.46 433.122   2
  -2   4  -9 1098.18 162.201   2
  -2   4  -8 9206.45 410.092   2
  -2   4  -8 9156.45 343.125   6
  -2   4  -7 3057.94 188.328   6
  -2   4  -7 2787.00 214.127   2
  -2   4  -6 2728.78 176.239   6
  -2   4  -6 2751.66 209.139   2
  -2   4  -5 8049.26 312.302   6
  -2   4  -5 7930.34 338.958   2
  -2   4  -4 3921.31 210.278   6
  -2   4  -4 3426.11 212.166   2
  -2   4  -3 27916.3 712.942   2
  -2   4  -3 27750.4 703.842   6
  -2   4  -2 73.8593 72.8358   6
  -2   4  -2-7.48437 76.2172   2
  -2   4  -1 32249.8 773.021   2
  -2   4  -1 32536.8 782.154   6
  -2   4   0 1765.00 138.213   6
  -2   4   0 1888.93 138.170   2
  -2   4   1 22240.3 571.818   2
  -2   4   1 22858.1 597.387   6
  -2   4   2 20317.2 553.268   6
  -2   4   3 15451.8 457.278   6
  -2   4   4 32660.2 783.220   6
  -2   4   5 641.125 91.7176   6
  -2   4   6 31176.4 789.190   7
  -2   4   6 32241.3 768.423   6
  -2   4   7 5966.52 277.620   7
  -2   4   7 5742.57 254.497   6
  -2   4   8 2856.53 173.435   6
  -2   4   8 3272.48 207.998   7
  -2   4   9 3901.24 232.381   7
  -2   4  10 779.304 127.682   7
  -2   4  11 6588.22 326.074   7
  -2   5 -13 1494.97 226.035   2
  -2   5 -12 6813.05 425.580   2
  -2   5 -11 1590.90 223.993   2
  -2   5 -10 805.306 167.652   2
  -2   5  -9 205.902 125.068   2
  -2   5  -8 1995.25 210.932   2
  -2   5  -8 2155.96 178.065   6
  -2   5  -7 4853.01 261.737   6
  -2   5  -7 4920.71 301.037   2
  -2   5  -6 1424.19 144.928   6
  -2   5  -6 1139.94 154.473   2
  -2   5  -5 7668.15 328.783   6
  -2   5  -5 7304.34 342.909   2
  -2   5  -4 1440.67 142.033   6
  -2   5  -4 1212.25 145.818   2
  -2   5  -3 25277.7 690.482   6
  -2   5  -3 25391.9 701.139   2
  -2   5  -2 804.001 120.193   6
  -2   5  -2 830.757 122.502   2
  -2   5  -1 46348.0 1068.30   6
  -2   5  -1 45368.8 1055.48   2
  -2   5   0 16222.7 509.045   6
  -2   5   0 17266.9 507.511   2
  -2   5   1 5944.62 279.190   6
  -2   5   1 5932.99 265.620   2
  -2   5   2 10600.3 387.030   6
  -2   5   3 1267.87 132.871   6
  -2   5   4 18685.4 556.100   6
  -2   5   5 4355.29 234.906   6
  -2   5   6 3814.50 220.239   6
  -2   5   7 6214.07 299.774   7
  -2   5   7 6403.03 285.928   6
  -2   5   8 1799.83 170.495   7
  -2   5   8 1421.18 140.515   6
  -2   5   9 7194.74 308.445   6
  -2   5   9 7562.48 341.904   7
  -2   5  10 1465.39 165.231   7
  -2   5  11 5523.50 310.076   7
  -2   5  12 1047.60 156.530   7
  -2   6 -12 5057.95 380.405   2
  -2   6 -11 132.756 138.812   2
  -2   6 -10 1892.67 240.911   2
  -2   6  -9 261.575 136.002   2
  -2   6  -8 1152.75 177.918   2
  -2   6  -8 1280.21 158.875   6
  -2   6  -7 1662.74 177.986   6
  -2   6  -7 1621.34 195.397   2
  -2   6  -6 1850.22 179.606   6
  -2   6  -6 1308.30 173.903   2
  -2   6  -5 16879.7 567.699   6
  -2   6  -5 16886.4 594.650   2
  -2   6  -4 48.1458 95.1252   2
  -2   6  -4 75.0575 85.6852   6
  -2   6  -3 58157.2 1349.77   2
  -2   6  -3 57713.3 1337.62   6
  -2   6  -2 17314.5 564.296   2
  -2   6  -2 17246.3 566.311   6
  -2   6  -1 10002.3 402.912   6
  -2   6  -1 9821.55 397.087   2
  -2   6   0 674.252 121.735   2
  -2   6   0 603.922 120.763   6
  -2   6   1 8334.54 363.219   6
  -2   6   2 7076.52 329.588   6
  -2   6   3-0.81786 76.7907   6
  -2   6   4 20624.3 625.768   6
  -2   6   5 173.373 95.2350   6
  -2   6   6 21521.2 639.863   6
  -2   6   7 449.572 101.589   6
  -2   6   8 7354.68 351.704   7
  -2   6   8 7088.03 333.009   6
  -2   6   9 3416.76 241.931   7
  -2   6   9 3554.05 232.730   6
  -2   6  10 251.729 117.184   7
  -2   6  10 249.894 90.5953   6
  -2   6  11 2910.22 226.533   7
  -2   6  12 16.0783 97.9095   7
  -2   6  13 4498.27 303.386   7
  -2   7 -10 589.163 185.590   2
  -2   7  -9 4432.79 344.172   2
  -2   7  -8 429.657 159.018   2
  -2   7  -7 5751.62 331.468   6
  -2   7  -7 4987.11 339.469   2
  -2   7  -6 270.782 125.772   2
  -2   7  -6 384.767 113.471   6
  -2   7  -5 7598.70 403.660   2
  -2   7  -5 8487.25 401.130   6
  -2   7  -4-50.6696 99.5649   6
  -2   7  -4 61.7370 102.502   2
  -2   7  -3 22769.0 716.293   6
  -2   7  -3 22105.5 720.720   2
  -2   7  -2 15030.8 552.030   6
  -2   7  -2 14265.5 539.435   2
  -2   7  -1-193.137 111.743   6
  -2   7  -1 139.718 108.884   2
  -2   7   0 772.358 134.053   6
  -2   7   1 8918.46 401.514   6
  -2   7   2 8602.61 393.536   6
  -2   7   3 488.452 123.774   6
  -2   7   4 13068.6 500.743   6
  -2   7   5 11748.3 470.459   6
  -2   7   6 6844.86 349.810   6
  -2   7   7 10209.3 433.537   6
  -2   7   8 3206.78 241.814   7
  -2   7   8 2702.06 218.330   6
  -2   7   9 2541.14 223.352   7
  -2   7   9 3073.65 228.842   6
  -2   7  10 56.8317 94.9377   7
  -2   7  10-39.3432 88.9331   6
  -2   7  11 1073.26 168.617   7
  -2   7  12 689.816 147.817   7
  -2   8  -8 241.921 150.106   2
  -2   8  -7 4897.22 366.484   2
  -2   8  -7 5065.18 343.670   6
  -2   8  -6 818.664 181.839   2
  -2   8  -6 712.681 165.464   6
  -2   8  -5 2381.86 250.019   2
  -2   8  -5 2136.68 222.420   6
  -2   8  -4 1093.39 172.680   6
  -2   8  -4 1596.61 209.892   2
  -2   8  -3 2420.37 239.249   2
  -2   8  -3 2587.67 240.959   6
  -2   8  -2 7216.69 393.297   2
  -2   8  -2 7337.94 391.618   6
  -2   8  -1-66.3831 99.7782   6
  -2   8   0 10176.5 465.408   6
  -2   8   1 143.228 103.878   6
  -2   8   2 11456.3 493.314   6
  -2   8   3 1618.38 195.204   6
  -2   8   4 10961.2 481.566   6
  -2   8   5 8200.59 410.686   6
  -2   8   6 3239.43 262.533   6
  -2   8   7 4782.32 307.019   6
  -2   8   8 331.128 120.910   6
  -2   8   9 1652.14 200.974   7
  -2   8   9 2055.25 208.119   6
  -2   8  10 155.394 114.830   7
  -2   8  10 164.159 108.871   6
  -2   8  11 4636.37 325.287   7
  -2   8  12 1384.41 195.435   7
  -2   9  -6 466.205 173.609   2
  -2   9  -6 332.284 136.610   6
  -2   9  -5 2274.75 271.288   2
  -2   9  -5 1800.47 238.049   6
  -2   9  -4 204.408 141.296   2
  -2   9  -4-40.8260 118.391   6
  -2   9  -3 481.515 151.023   6
  -2   9  -2 401.365 151.608   6
  -2   9  -1 701.822 155.969   6
  -2   9   0 5538.00 365.982   6
  -2   9   1 106.229 136.444   6
  -2   9   2 4327.32 321.173   6
  -2   9   3 1940.51 222.729   6
  -2   9   4 352.704 132.101   6
  -2   9   5 932.225 174.922   6
  -2   9   6 1012.76 179.466   6
  -2   9   7 4395.73 320.019   6
  -2   9   8 707.493 165.412   6
  -2   9   9 1522.00 218.895   7
  -2   9   9 1890.42 221.993   6
  -2   9  10 415.858 151.656   7
  -2   9  10 419.853 142.923   6
  -2   9  11 1522.06 226.094   7
  -2   9  12 1375.48 206.290   7
  -2  10  -5 505.633 165.438   6
  -2  10  -4 820.743 190.709   6
  -2  10  -3 457.196 167.198   6
  -2  10  -2 2431.16 267.018   6
  -2  10  -1 34.4790 130.095   6
  -2  10   0 2192.87 258.734   6
  -2  10   1 1013.82 195.315   6
  -2  10   2 1439.03 223.532   6
  -2  10   3 3350.71 307.045   6
  -2  10   4 1.00097 119.944   6
  -2  10   5 267.702 148.264   6
  -2  10   6 289.796 160.182   6
  -2  10   7 1764.09 229.288   6
  -2  10   8 136.547 138.481   6
  -2  10   9 1842.21 249.191   7
  -2  10   9 1336.18 209.327   6
  -2  10  10 355.639 156.195   7
  -2  10  10 319.479 147.411   6
  -2  10  11 419.738 163.789   7
  -2  10  12 639.463 174.922   7
  -2  11  -2 755.581 171.754   1
  -2  11   0 2177.90 283.989   6
  -2  11   1 130.210 138.767   6
  -2  11   2 992.158 221.533   6
  -2  11   3 24.4129 140.978   6
  -2  11   4 861.712 206.277   6
  -2  11   5 1766.32 254.104   6
  -2  11   6 12.1150 168.753   6
  -2  11   7 1972.74 263.633   6
  -2  11   8-117.391 137.712   6
  -2  11   9 1799.33 265.317   7
  -2  11   9 1360.35 229.375   6
  -2  11  10 922.266 210.822   7
  -2  11  10 571.059 177.611   6
  -1 -12 -12 967.375 221.278   5
  -1 -12 -11 95.7845 157.219   5
  -1 -11 -13 702.635 206.833   5
  -1 -11 -12 640.087 199.251   5
  -1 -11 -11 1354.53 222.549   5
  -1 -11 -10 1160.72 219.349   5
  -1 -11  -9 3285.38 293.153   5
  -1 -10 -15-30.3868 156.409   5
  -1 -10 -14 879.146 225.729   5
  -1 -10 -13 948.883 215.919   5
  -1 -10 -12 730.307 172.539   5
  -1 -10 -11 2961.99 282.098   5
  -1 -10 -10 52.2235 117.162   5
  -1 -10  -9 4112.48 307.911   5
  -1 -10  -8 107.102 118.669   5
  -1 -10  -7 7339.01 378.574   5
  -1  -9 -16 61.4665 170.831   5
  -1  -9 -15 217.024 171.148   5
  -1  -9 -14 110.787 156.568   5
  -1  -9 -13 1251.44 209.810   5
  -1  -9 -12 563.579 163.075   5
  -1  -9 -11 3217.48 284.630   5
  -1  -9 -10 63.1100 108.166   5
  -1  -9  -9 2146.96 227.014   5
  -1  -9  -8 99.9774 111.024   5
  -1  -9  -7 2974.47 230.943   5
  -1  -9  -6 3068.85 231.501   5
  -1  -9  -5 892.143 137.134   5
  -1  -8 -16 148.523 189.281   5
  -1  -8 -15 1517.78 237.566   5
  -1  -8 -14-166.117 152.801   5
  -1  -8 -13 1829.41 230.932   5
  -1  -8 -12 930.521 180.477   5
  -1  -8 -11 10101.0 482.617   5
  -1  -8 -10 2845.89 254.536   5
  -1  -8  -9 41186.3 1087.77   5
  -1  -8  -8 3586.85 253.075   5
  -1  -8  -7 725.123 130.589   5
  -1  -8  -6 336.232 102.581   5
  -1  -8  -5 6672.71 304.889   5
  -1  -8  -4 28491.7 739.546   5
  -1  -7 -17 729.953 202.910   5
  -1  -7 -16 1236.46 233.527   5
  -1  -7 -15 2389.02 272.242   5
  -1  -7 -14 2724.35 283.743   5
  -1  -7 -13 7373.82 424.857   5
  -1  -7 -12 466.582 157.626   5
  -1  -7 -11 5650.80 337.741   5
  -1  -7 -10 2144.94 210.430   5
  -1  -7  -9 24285.9 734.560   5
  -1  -7  -8 20269.1 633.794   5
  -1  -7  -7 130.979 90.8039   5
  -1  -7  -6 5350.13 267.577   5
  -1  -7  -5 4491.68 236.097   5
  -1  -7  -4 12409.9 402.993   5
  -1  -7  -3 955.143 107.201   5
  -1  -6 -17 1511.68 251.597   5
  -1  -6 -16 435.833 176.149   5
  -1  -6 -15 2716.20 279.262   5
  -1  -6 -14 736.379 177.474   5
  -1  -6 -13 13478.4 563.241   5
  -1  -6 -12 2022.68 213.831   5
  -1  -6 -11 2947.45 235.849   5
  -1  -6 -10 2134.88 197.009   5
  -1  -6  -9 2753.46 214.254   5
  -1  -6  -8 15501.6 514.350   5
  -1  -6  -7 3360.15 214.004   5
  -1  -6  -6 54970.3 1218.23   5
  -1  -6  -5 1411.43 128.917   5
  -1  -6  -4 44462.7 983.282   5
  -1  -6  -3 2080.06 138.313   5
  -1  -6  -2 42932.2 917.027   5
  -1  -6   3 36865.0 707.427   8
  -1  -5 -18 1198.03 222.968   5
  -1  -5 -17 667.842 194.182   5
  -1  -5 -16 397.227 158.601   5
  -1  -5 -15 2555.59 264.517   5
  -1  -5 -14-115.414 129.727   5
  -1  -5 -13 10125.3 471.409   5
  -1  -5 -12 1258.66 173.380   5
  -1  -5 -11 6252.96 337.633   5
  -1  -5 -10 4590.16 273.476   5
  -1  -5  -9 3704.37 230.881   5
  -1  -5  -8 19541.5 582.631   5
  -1  -5  -7 1078.14 126.685   5
  -1  -5  -6 43368.7 980.855   5
  -1  -5  -5 1661.56 127.274   5
  -1  -5  -4 99750.5 1940.63   5
  -1  -5  -3 61319.8 1238.91   5
  -1  -5  -2 867.813 79.2392   5
  -1  -5   2 90.9283 25.7369   8
  -1  -5   3 50337.9 884.260   8
  -1  -5   3 45355.9 877.113   8
  -1  -4 -18 1054.58 225.465   5
  -1  -4 -17 1855.63 248.070   5
  -1  -4 -16 142.775 135.602   5
  -1  -4 -15 1839.91 227.323   5
  -1  -4 -14 37.8324 106.403   5
  -1  -4 -13 3239.94 258.626   5
  -1  -4 -12 2100.34 200.315   5
  -1  -4 -11 5543.43 305.657   5
  -1  -4 -10 3878.58 245.082   5
  -1  -4  -9 12373.5 437.839   5
  -1  -4  -8 4520.38 239.355   5
  -1  -4  -7 1306.80 120.206   5
  -1  -4  -6 6785.86 261.977   5
  -1  -4  -6 6577.66 153.649   1
  -1  -4  -5 3161.76 163.085   5
  -1  -4  -4 69139.7 1374.83   5
  -1  -4  -3 19019.2 453.914   5
  -1  -4  -2 3252.60 134.362   5
  -1  -4  -1 905.739 64.6844   5
  -1  -4   0 1930.61 83.7465   8
  -1  -4   1 73249.6 1344.15   8
  -1  -4   2 6168.33 141.599   8
  -1  -3 -18 350.426 157.753   5
  -1  -3 -17 2978.06 290.541   5
  -1  -3 -16 119.895 124.420   5
  -1  -3 -15 3324.95 286.953   5
  -1  -3 -14-50.2144 73.6078   3
  -1  -3 -14 11.4639 108.451   5
  -1  -3 -13 8934.13 352.445   3
  -1  -3 -13 8684.77 419.901   5
  -1  -3 -12 2425.95 209.188   5
  -1  -3 -12 2330.98 167.381   3
  -1  -3 -11 12431.9 473.194   5
  -1  -3 -11 12348.0 402.525   3
  -1  -3 -10 11571.0 302.729   4
  -1  -3 -10 11169.0 364.024   3
  -1  -3 -10 11508.4 430.847   5
  -1  -3  -9 55.4915 34.8004   4
  -1  -3  -9 39.0716 54.6257   3
  -1  -3  -8 8898.90 217.706   4
  -1  -3  -8 9178.33 294.679   3
  -1  -3  -7 2645.22 79.6299   4
  -1  -3  -4 33126.0 716.863   5
  -1  -3  -3 78108.5 1318.95   1
  -1  -3  -3 70359.1 1364.64   5
  -1  -3  -2 11071.3 274.229   5
  -1  -3  -1 77288.8 1401.74   8
  -1  -3  -1 73510.2 1394.53   5
  -1  -3   0 2439.66 81.5542   8
  -1  -3   1 110274. 1970.70   8
  -1  -3   4 11732.8 241.398   8
  -1  -2 -18 187.710 158.534   5
  -1  -2 -17 3341.02 311.948   5
  -1  -2 -16 954.917 196.557   5
  -1  -2 -15 6906.55 398.367   5
  -1  -2 -14 1659.96 202.022   5
  -1  -2 -13 6216.39 347.893   5
  -1  -2 -13 6109.06 281.065   3
  -1  -2 -12 24636.6 626.924   4
  -1  -2 -12 24249.6 644.240   3
  -1  -2 -11 1070.31 113.747   3
  -1  -2 -10 25309.3 622.827   3
  -1  -2  -9 1386.30 111.448   3
  -1  -2  -8 54308.2 1106.13   3
  -1  -2  -7 905.974 77.9151   3
  -1  -2  -6 59223.0 1154.81   3
  -1  -2  -5 56254.0 1087.02   3
  -1  -2  -3 232351. 4157.36   6
  -1  -2  -2 309011. 5518.09   6
  -1  -2  -2 309578. 5524.87   8
  -1  -2  -1 8906.73 207.712   1
  -1  -2  -1 8428.26 199.562   8
  -1  -2  -1 8085.39 189.988   5
  -1  -2   0 183030. 3263.61   8
  -1  -2   0 184750. 3298.74   2
  -1  -1 -17 2444.65 267.102   5
  -1  -1 -16-180.493 139.539   5
  -1  -1 -15 3644.19 290.655   5
  -1  -1 -13 776.924 111.942   3
  -1  -1 -12 8656.78 321.421   3
  -1  -1 -11 17810.5 494.024   3
  -1  -1 -10 1354.52 109.892   3
  -1  -1  -9 14.3538 52.8972   3
  -1  -1  -8 105500. 2003.77   3
  -1  -1  -7 8938.73 257.569   3
  -1  -1  -6 17900.1 414.625   3
  -1  -1  -6 18975.0 394.771   7
  -1  -1  -5 9457.04 242.215   3
  -1  -1  -5 10278.2 223.342   7
  -1  -1  -4 33487.6 650.156   3
  -1  -1  -4 33847.5 623.909   7
  -1  -1  -3 316897. 5615.70   3
  -1   0 -16 1089.30 176.285   5
  -1   0 -16 1162.32 175.094   2
  -1   0 -15 261.718 109.959   2
  -1   0 -14 91.4676 92.0810   2
  -1   0 -12 13388.0 423.887   3
  -1   0  -4 28416.1 543.129   6
  -1   0  -3 35781.7 674.046   6
  -1   0  -2 15491.9 334.865   8
  -1   0   2 58478.3 1107.10   4
  -1   0   2 63444.5 1085.38   1
  -1   0   2 57368.4 1109.28   7
  -1   0   2 62450.1 1095.10   5
  -1   1 -16 694.980 150.050   2
  -1   1 -15 616.082 142.445   2
  -1   1 -14 1022.93 157.289   2
  -1   1 -13 1372.30 169.700   2
  -1   1 -12 9999.51 422.723   2
  -1   1 -11 176.472 87.1648   2
  -1   1 -10 20249.2 602.956   2
  -1   1  -8 8900.33 223.247   6
  -1   1  -7 16789.4 370.897   6
  -1   1  -6 4100.63 135.497   6
  -1   1  -5 284.697 38.2664   6
  -1   1  -4 8722.34 223.147   6
  -1   1  -3 54902.4 1083.58   2
  -1   1  -3 55213.8 1047.24   6
  -1   1  -2 122228. 2271.19   6
  -1   1  -2 128024. 2295.43   2
  -1   1  -1 337027. 5863.34   2
  -1   1  -1 320949. 5859.26   6
  -1   1   0 6972.64 175.267   2
  -1   1   1 109074. 1973.45   4
  -1   1   1 104481. 1976.62   6
  -1   1   1 110620. 1959.36   2
  -1   1   2 8441.39 225.214   7
  -1   1   2 8053.43 213.099   6
  -1   1   2 8893.88 215.573   4
  -1   1   3 84.4619 19.9685   1
  -1   1   3 36.2378 34.3808   7
  -1   1   3 114.284 30.7097   6
  -1   1   4 7289.75 223.110   7
  -1   1   5 10289.6 298.239   7
  -1   2 -16 355.932 128.894   2
  -1   2 -15 187.978 107.133   2
  -1   2 -14 2645.47 246.480   2
  -1   2 -13 123.034 114.296   2
  -1   2 -12 8838.84 409.329   2
  -1   2 -11 1297.77 153.982   2
  -1   2 -10 12760.8 470.026   2
  -1   2  -9 8695.08 252.389   6
  -1   2  -9 8451.17 353.529   2
  -1   2  -8 7378.60 316.938   2
  -1   2  -8 7683.70 236.625   6
  -1   2  -7 42593.8 1001.17   2
  -1   2  -7 44690.5 900.746   6
  -1   2  -6 3.90099 36.2652   6
  -1   2  -6-69.6427 63.3273   2
  -1   2  -5 7657.39 280.718   2
  -1   2  -5 8548.49 245.014   6
  -1   2  -4 21897.1 538.805   2
  -1   2  -4 21986.1 497.430   6
  -1   2  -3 144529. 2677.27   2
  -1   2  -3 142697. 2646.08   6
  -1   2  -2 96420.5 1819.07   6
  -1   2  -2 100722. 1836.75   2
  -1   2  -1 27413.5 575.794   2
  -1   2  -1 25426.2 568.690   6
  -1   2   0 5489.30 185.144   6
  -1   2   0 6057.77 183.505   2
  -1   2   1 13.4617 35.2682   6
  -1   2   1 101.562 42.3118   2
  -1   2   2 1588.86 89.3452   6
  -1   2   3 0.90148 32.5697   6
  -1   2   4 14060.4 353.451   7
  -1   2   4 12904.5 260.158   1
  -1   2   4 13960.8 329.413   6
  -1   2   5 23900.9 516.886   6
  -1   2   5 23898.8 555.168   7
  -1   2   6 1232.54 96.5554   7
  -1   2   7 68763.3 1392.33   7
  -1   2   8 15103.3 435.933   7
  -1   3 -16 4161.10 356.500   1
  -1   3 -15 370.868 145.807   2
  -1   3 -14 5700.95 368.582   2
  -1   3 -13-18.9321 95.4651   2
  -1   3 -12 3175.17 254.347   2
  -1   3 -11 3890.63 269.177   2
  -1   3 -10 6630.27 338.799   2
  -1   3  -9 25261.3 726.802   2
  -1   3  -8 1385.43 144.333   2
  -1   3  -8 1529.44 110.852   6
  -1   3  -7 23834.4 575.583   6
  -1   3  -7 23935.1 656.514   2
  -1   3  -6 391.357 85.4380   2
  -1   3  -6 389.632 70.4933   6
  -1   3  -5 61244.7 1301.32   2
  -1   3  -5 61384.8 1246.37   6
  -1   3  -4 2731.28 145.297   6
  -1   3  -4 2965.83 167.909   2
  -1   3  -3 65184.4 1315.03   6
  -1   3  -3 66242.9 1342.88   2
  -1   3  -2 28513.1 651.759   2
  -1   3  -2 27766.6 639.758   6
  -1   3  -1 47660.9 980.174   2
  -1   3  -1 46821.9 981.129   6
  -1   3   0 119897. 2232.26   2
  -1   3   0 117374. 2240.56   6
  -1   3   1 8354.15 268.854   6
  -1   3   1 9141.70 265.375   2
  -1   3   2 119744. 2256.84   6
  -1   3   3 946.819 81.4874   6
  -1   3   4 82411.1 1594.65   6
  -1   3   5 8211.87 274.869   7
  -1   3   5 8542.72 262.348   6
  -1   3   6 58037.3 1205.79   7
  -1   3   6 58980.0 1171.44   6
  -1   3   7 49204.5 994.830   6
  -1   3   7 48620.7 1049.34   7
  -1   3   8 7075.80 273.640   7
  -1   3   9 14500.2 441.746   7
  -1   4 -15 1476.44 225.538   2
  -1   4 -14 471.712 151.464   2
  -1   4 -13 1242.88 189.901   2
  -1   4 -12 1910.90 217.260   2
  -1   4 -11 2609.16 237.223   2
  -1   4 -10 9364.66 426.205   2
  -1   4  -9 10875.5 448.509   2
  -1   4  -8 166.548 63.7588   6
  -1   4  -8 286.071 102.835   2
  -1   4  -7 7048.30 330.947   2
  -1   4  -7 7397.72 281.884   6
  -1   4  -6 1205.31 118.017   6
  -1   4  -6 855.956 127.015   2
  -1   4  -5 41919.8 988.942   2
  -1   4  -5 42331.5 944.838   6
  -1   4  -4 6903.80 294.924   2
  -1   4  -4 7558.52 280.593   6
  -1   4  -3 40274.7 924.597   2
  -1   4  -3 40629.8 908.566   6
  -1   4  -2 24435.1 606.967   6
  -1   4  -2 23817.3 609.258   2
  -1   4  -1 944.752 98.4709   6
  -1   4  -1 970.647 102.232   2
  -1   4   0 40292.7 883.996   2
  -1   4   0 39893.0 889.731   6
  -1   4   1 19408.8 505.495   6
  -1   4   1 19012.1 491.319   2
  -1   4   2 5992.58 238.256   6
  -1   4   3 8729.64 295.333   6
  -1   4   4 28011.3 663.998   6
  -1   4   5 35053.4 790.464   6
  -1   4   6 9813.69 314.768   6
  -1   4   7 25629.3 647.340   7
  -1   4   7 25831.7 615.946   6
  -1   4   8 478.745 86.7132   7
  -1   4   8 327.159 69.5267   6
  -1   4   9 18840.7 482.159   6
  -1   4   9 19136.9 542.216   7
  -1   4  10 643.170 105.348   7
  -1   4  11 11348.5 411.314   7
  -1   5 -14 60.7720 130.596   2
  -1   5 -13 87.8732 120.667   2
  -1   5 -12 2775.73 262.508   2
  -1   5 -11 5757.69 361.474   2
  -1   5 -10 116.750 109.737   2
  -1   5  -9 8340.39 405.671   2
  -1   5  -8 28.4818 71.3085   6
  -1   5  -8 260.875 115.081   2
  -1   5  -7 6757.50 337.506   2
  -1   5  -7 6653.74 293.321   6
  -1   5  -6 7743.54 354.836   2
  -1   5  -6 8158.16 324.508   6
  -1   5  -5 445.914 105.231   2
  -1   5  -5 306.867 78.3424   6
  -1   5  -4 17487.3 516.140   6
  -1   5  -4 16737.1 530.135   2
  -1   5  -3 119.873 72.9611   6
  -1   5  -3-18.6218 84.2543   2
  -1   5  -2 63654.9 1360.46   6
  -1   5  -2 63155.8 1363.64   2
  -1   5  -1-24.8410 63.9350   6
  -1   5  -1 81.1483 72.6402   2
  -1   5   0 60816.2 1284.02   2
  -1   5   0 59124.3 1288.64   6
  -1   5   1 9756.20 349.225   6
  -1   5   2 964.241 107.853   6
  -1   5   3 2653.37 170.540   6
  -1   5   4 31010.4 756.146   6
  -1   5   5 100813. 2005.14   6
  -1   5   6 3648.18 199.433   6
  -1   5   7 44755.7 1003.02   6
  -1   5   8 229.850 96.0906   7
  -1   5   8 221.837 79.0932   6
  -1   5   9 18702.7 520.748   6
  -1   5   9 18950.1 558.006   7
  -1   5  10 2851.52 171.751   6
  -1   5  10 3133.79 201.624   7
  -1   5  11 3215.33 209.120   7
  -1   5  12 3164.88 221.385   7
  -1   6 -12 4510.40 348.667   2
  -1   6 -11 4327.20 333.690   2
  -1   6 -10 889.215 169.515   2
  -1   6  -9 1794.94 203.014   2
  -1   6  -8 1839.02 173.036   6
  -1   6  -8 1480.52 188.295   2
  -1   6  -7 6434.91 312.776   6
  -1   6  -7 6278.35 347.073   2
  -1   6  -6 640.362 110.730   6
  -1   6  -6 571.262 125.587   2
  -1   6  -5 14733.8 500.914   6
  -1   6  -5 14974.1 532.272   2
  -1   6  -4 6370.74 318.985   2
  -1   6  -4 6090.47 299.083   6
  -1   6  -3 3420.36 221.646   6
  -1   6  -3 3165.78 223.535   2
  -1   6  -2 6303.32 300.089   6
  -1   6  -2 5827.29 298.453   2
  -1   6  -1 3748.57 231.029   2
  -1   6  -1 3616.86 224.632   6
  -1   6   0 33659.3 852.169   6
  -1   6   0 33214.2 840.148   2
  -1   6   1 6905.56 309.936   6
  -1   6   2 9372.19 365.705   6
  -1   6   3 11419.7 411.236   6
  -1   6   4 3318.63 208.784   6
  -1   6   5 23718.5 646.421   6
  -1   6   5 22814.0 502.882   1
  -1   6   6 115.709 24.5364   1
  -1   6   6 66.5855 75.8497   6
  -1   6   7 20556.5 592.233   6
  -1   6   8 1780.15 163.228   7
  -1   6   8 1796.74 153.697   6
  -1   6   9 5030.11 270.280   7
  -1   6   9 5302.50 258.783   6
  -1   6  10 347.133 87.8987   6
  -1   6  10 368.777 104.464   7
  -1   6  11 485.339 114.439   7
  -1   6  12 658.280 125.255   7
  -1   7 -11 919.585 202.318   2
  -1   7 -10 86.3180 122.204   2
  -1   7  -9 1168.43 191.450   2
  -1   7  -8 336.765 151.341   2
  -1   7  -7 3981.41 298.114   2
  -1   7  -7 3736.25 258.597   6
  -1   7  -6 1081.87 149.898   6
  -1   7  -6 1243.34 181.377   2
  -1   7  -5 5143.10 316.387   2
  -1   7  -5 4983.54 292.492   6
  -1   7  -4 15465.3 560.763   2
  -1   7  -4 15069.2 540.509   6
  -1   7  -3 185.293 102.641   6
  -1   7  -3 120.404 105.456   2
  -1   7  -2 6454.70 325.838   6
  -1   7  -2 5936.32 323.530   2
  -1   7  -1 1095.27 145.416   2
  -1   7  -1 678.798 126.830   6
  -1   7   0 6013.66 311.034   6
  -1   7   1 5158.21 287.008   6
  -1   7   2 8995.19 384.144   6
  -1   7   3 21710.7 656.566   6
  -1   7   4 10.4452 82.1118   6
  -1   7   5 11300.2 319.778   1
  -1   7   5 11943.1 442.209   6
  -1   7   6 155.201 91.6576   6
  -1   7   7 3904.75 243.083   6
  -1   7   8 5566.22 291.021   6
  -1   7   9 8935.46 374.568   6
  -1   7   9 8208.20 376.864   7
  -1   7  10 4643.17 277.047   7
  -1   7  10 4364.07 255.331   6
  -1   7  11 440.372 97.2512   6
  -1   7  11 478.641 113.246   7
  -1   7  12 2265.24 208.314   7
  -1   8  -9 1926.71 255.457   2
  -1   8  -8 1679.72 234.008   2
  -1   8  -7 6181.27 358.280   6
  -1   8  -7 6439.81 401.539   2
  -1   8  -6 12731.6 524.482   6
  -1   8  -6 12001.0 547.427   2
  -1   8  -5-20.2744 122.319   2
  -1   8  -5 209.482 109.483   6
  -1   8  -4 3515.09 264.382   6
  -1   8  -4 3426.74 277.651   2
  -1   8  -3 25.5893 114.987   2
  -1   8  -3 114.418 106.441   6
  -1   8  -2 5070.25 312.308   6
  -1   8  -2 4669.56 307.438   2
  -1   8  -1 5037.30 308.386   6
  -1   8   0 7666.10 385.201   6
  -1   8   1 9073.43 418.061   6
  -1   8   2 11318.9 469.314   6
  -1   8   3 11194.8 465.013   6
  -1   8   4 990.921 148.406   6
  -1   8   4 940.923 100.834   1
  -1   8   5 14172.2 532.275   6
  -1   8   6 3398.68 245.204   6
  -1   8   7 2271.20 207.329   6
  -1   8   8-30.4153 92.7084   6
  -1   8   9 13304.4 511.760   6
  -1   8  10 11535.1 464.634   6
  -1   8  10 11637.3 483.504   7
  -1   8  11 319.043 111.376   7
  -1   8  11 549.003 119.371   6
  -1   8  12 1971.68 201.415   7
  -1   9  -7 1626.83 251.681   2
  -1   9  -6 4570.74 359.809   2
  -1   9  -6 4244.25 318.297   6
  -1   9  -5 324.299 133.521   6
  -1   9  -5 308.815 156.802   2
  -1   9  -4 1807.60 211.742   6
  -1   9  -4 1566.45 213.723   2
  -1   9  -3 1055.19 175.692   6
  -1   9  -2 3956.38 302.087   6
  -1   9  -1 5103.32 335.838   6
  -1   9   0 4463.82 310.732   6
  -1   9   1 10317.2 479.214   6
  -1   9   2 1963.85 215.434   6
  -1   9   3 10532.9 480.948   6
  -1   9   3 10413.7 396.099   1
  -1   9   4 221.340 115.735   6
  -1   9   5 4159.23 293.552   6
  -1   9   6 445.033 120.619   6
  -1   9   7 1149.33 173.587   6
  -1   9   8 2558.08 235.264   6
  -1   9   9 1033.46 167.400   6
  -1   9  10 4583.41 313.938   7
  -1   9  10 5098.45 318.251   6
  -1   9  11 185.566 111.638   7
  -1   9  11-18.0489 109.666   6
  -1   9  12 1965.81 229.122   7
  -1  10  -6 1700.98 227.270   6
  -1  10  -5-181.933 152.270   6
  -1  10  -5 172.113 148.303   1
  -1  10  -4 1973.03 245.075   6
  -1  10  -3 670.698 174.114   6
  -1  10  -2 354.825 137.824   6
  -1  10  -1 474.509 147.608   6
  -1  10   0 450.925 126.801   1
  -1  10   0 649.811 162.701   6
  -1  10   1 3476.67 263.031   1
  -1  10   1 4516.15 334.949   6
  -1  10   2 280.723 112.092   1
  -1  10   2 243.162 144.390   6
  -1  10   3 3905.03 312.895   6
  -1  10   4 756.640 165.202   6
  -1  10   5 709.005 168.207   6
  -1  10   6 1825.41 224.475   6
  -1  10   7 395.362 151.334   6
  -1  10   8 5525.58 368.067   6
  -1  10   9 269.004 126.862   6
  -1  10  10 2489.90 265.817   7
  -1  10  10 2599.04 253.785   6
  -1  10  11 265.818 143.935   7
  -1  10  11 198.714 117.807   6
  -1  11  -3 997.746 199.093   1
  -1  11  -3 913.850 195.525   6
  -1  11  -2 521.765 163.437   1
  -1  11  -2 434.217 169.530   6
  -1  11  -1 230.724 132.899   1
  -1  11  -1 645.509 170.958   6
  -1  11   0 1097.44 183.621   1
  -1  11   0 1867.54 249.926   6
  -1  11   1 5863.91 409.137   6
  -1  11   2 1201.39 213.485   6
  -1  11   3 1782.13 244.724   6
  -1  11   4 663.836 180.211   6
  -1  11   5 1451.48 230.951   6
  -1  11   6 1502.66 232.356   6
  -1  11   7 160.442 133.394   6
  -1  11   8 535.081 171.202   6
  -1  11   9 82.5407 146.686   6
  -1  11  10 853.828 194.775   6
  -1  11  11-23.4141 131.506   7
  -1  11  11 174.392 133.679   6
  -1  12   5 195.272 140.701   6
  -1  12   6 313.285 171.276   6
  -1  12   7 143.868 154.579   6
  -1  12   8 998.958 211.331   6
  -1  12   9-40.4466 150.250   6
   0 -11 -12 117.770 162.833   5
   0 -11 -11 2155.53 288.325   5
   0 -10 -14 92.5250 167.655   5
   0 -10 -13 779.374 194.259   5
   0 -10 -12 282.343 163.970   5
   0 -10 -11 2062.77 260.776   5
   0 -10 -10 293.177 141.984   5
   0 -10  -9 3450.65 298.204   5
   0 -10  -8 3009.18 273.657   5
   0  -9 -15 448.286 193.976   5
   0  -9 -14 216.301 154.942   5
   0  -9 -13 1172.81 224.583   5
   0  -9 -12 750.804 189.308   5
   0  -9 -11 1480.88 205.656   5
   0  -9 -10 5012.01 345.218   5
   0  -9  -9 1252.05 193.801   5
   0  -9  -8 5553.42 337.219   5
   0  -9  -7 314.060 128.116   5
   0  -8 -16 341.289 185.465   5
   0  -8 -15 1454.26 252.191   5
   0  -8 -14 271.797 166.698   5
   0  -8 -13 2024.61 244.796   5
   0  -8 -12 1295.08 202.971   5
   0  -8 -11 4581.09 326.662   5
   0  -8 -10 7774.42 407.973   5
   0  -8  -9 851.429 165.094   5
   0  -8  -8 28.0480 102.891   5
   0  -8  -7 20.0804 96.2156   5
   0  -8  -6 5259.86 302.377   5
   0  -8  -5 6117.32 314.268   5
   0  -7 -16-236.620 175.005   5
   0  -7 -15 2351.79 289.735   5
   0  -7 -14-340.772 163.256   5
   0  -7 -13 2364.46 261.125   5
   0  -7 -12 1000.18 170.933   5
   0  -7 -11 2947.69 258.350   5
   0  -7 -10 3828.29 279.745   5
   0  -7  -9 281.531 114.883   5
   0  -7  -8 3673.77 248.976   5
   0  -7  -7 945.285 136.661   5
   0  -7  -6 17603.8 562.532   5
   0  -7  -5 1984.73 178.696   5
   0  -7  -4 18796.7 559.273   5
   0  -6 -17 1796.00 279.332   5
   0  -6 -16-306.909 175.367   5
   0  -6 -15 1301.93 217.661   5
   0  -6 -14 332.849 158.804   5
   0  -6 -13 5964.87 373.715   5
   0  -6 -12 6075.99 360.039   5
   0  -6 -11-156.057 116.284   5
   0  -6 -10 4071.28 277.389   5
   0  -6  -9 2877.37 217.175   5
   0  -6  -8 23629.1 698.929   5
   0  -6  -7 18826.9 582.587   5
   0  -6  -6 34182.1 859.319   5
   0  -6  -5 32999.5 816.642   5
   0  -6  -4 6612.48 276.494   5
   0  -6  -3 22617.8 593.565   5
   0  -6   4 38915.0 804.505   8
   0  -5 -17 815.257 203.419   5
   0  -5 -16 910.959 196.696   5
   0  -5 -15 1842.30 233.848   5
   0  -5 -14 2889.75 264.934   5
   0  -5 -13 1895.67 227.231   5
   0  -5 -12 12866.5 524.579   5
   0  -5 -11 1016.34 165.291   5
   0  -5 -10 19520.0 627.333   5
   0  -5  -9 5485.59 292.716   5
   0  -5  -8 31173.5 817.802   5
   0  -5  -7 15910.2 504.181   5
   0  -5  -6 36112.1 871.285   5
   0  -5  -5 42875.2 974.902   5
   0  -5  -4 25552.1 637.975   5
   0  -5  -3 46831.8 1005.59   5
   0  -5  -2 14555.1 403.706   5
   0  -5   3 4591.73 161.590   8
   0  -5   4 54698.4 1070.84   8
   0  -5   5 39.6018 36.2109   8
   0  -4 -18 575.670 186.865   5
   0  -4 -17 206.002 169.398   5
   0  -4 -16-55.4467 129.641   5
   0  -4 -15 1377.93 203.500   5
   0  -4 -14 1637.01 178.583   3
   0  -4 -14 1979.33 226.013   5
   0  -4 -13 152.092 99.6311   3
   0  -4 -13 19.3305 103.663   5
   0  -4 -12 10768.7 419.107   3
   0  -4 -12 11235.4 473.778   5
   0  -4 -11 1800.84 192.893   5
   0  -4 -11 2066.32 173.704   3
   0  -4 -10 14792.0 521.283   5
   0  -4 -10 14773.3 478.379   3
   0  -4  -9 3731.66 128.832   4
   0  -4  -9 3618.07 233.092   5
   0  -4  -8 4363.83 239.531   5
   0  -4  -7 10317.5 367.195   5
   0  -4  -6 5034.34 229.134   5
   0  -4  -5 39821.9 892.573   5
   0  -4  -4 508.994 75.0582   5
   0  -4  -3 24265.2 574.278   5
   0  -4  -2 21565.2 509.354   5
   0  -4   3 1499.39 80.0273   8
   0  -4   4 36708.5 741.432   8
   0  -4   5 4007.68 146.846   8
   0  -4   6 17971.3 419.049   8
   0  -4   7 1470.98 93.3870   8
   0  -3 -18 867.267 201.575   5
   0  -3 -17 1120.30 215.294   5
   0  -3 -16 1881.06 232.293   5
   0  -3 -15 1364.78 164.225   3
   0  -3 -15 1421.93 209.275   5
   0  -3 -14 2195.79 193.314   3
   0  -3 -14 1729.72 209.701   5
   0  -3 -13 43.6518 79.8501   3
   0  -3 -13-123.016 106.384   5
   0  -3 -12 8566.51 355.979   3
   0  -3 -12 7909.52 384.155   5
   0  -3 -11 9979.14 417.719   5
   0  -3 -11 10553.7 385.560   3
   0  -3 -10 11158.5 309.075   4
   0  -3 -10 11402.8 432.221   5
   0  -3 -10 10744.6 274.854   1
   0  -3 -10 11619.9 394.876   3
   0  -3  -9 16457.5 512.411   5
   0  -3  -9 16798.8 386.605   4
   0  -3  -9 16324.2 473.873   3
   0  -3  -9 15052.0 342.878   1
   0  -3  -8 5570.89 167.174   4
   0  -3  -8 4382.61 122.898   1
   0  -3  -8 5121.52 248.189   5
   0  -3  -8 5541.25 231.549   3
   0  -3  -7 2990.18 176.177   5
   0  -3  -7 2821.38 106.103   4
   0  -3  -7 2742.26 155.510   3
   0  -3  -6 47695.0 1038.69   5
   0  -3  -6 46919.4 1006.45   3
   0  -3  -6 48258.9 904.519   4
   0  -3  -5 63714.7 1296.10   5
   0  -3  -4 16017.8 412.333   5
   0  -3  -3 8114.72 249.581   5
   0  -3  -2 48917.2 973.968   5
   0  -3  -1 52281.7 1019.16   5
   0  -3   3 27522.1 555.724   8
   0  -3   4 124433. 2279.93   8
   0  -3   5 16046.1 375.332   8
   0  -3   6 33029.5 693.707   8
   0  -3   7 10028.2 287.547   8
   0  -3   8 9236.35 282.421   8
   0  -3   9 24685.3 588.629   8
   0  -2 -18 553.483 190.361   5
   0  -2 -17 796.306 188.464   5
   0  -2 -16 2735.98 287.833   5
   0  -2 -15 802.833 156.469   5
   0  -2 -14 6593.53 373.773   5
   0  -2 -14 6627.13 327.827   3
   0  -2 -13 201.948 88.2499   3
   0  -2 -13 39.5311 98.5531   5
   0  -2 -12 2057.17 153.934   4
   0  -2 -12 2090.37 169.946   3
   0  -2 -12 2072.75 198.844   5
   0  -2 -11 686.533 108.121   3
   0  -2 -11 682.776 98.6768   4
   0  -2 -11 624.740 129.157   5
   0  -2 -11 520.308 72.7907   1
   0  -2 -10 22745.1 571.772   4
   0  -2 -10 23552.9 547.910   1
   0  -2 -10 22800.8 614.220   3
   0  -2 -10 23525.2 668.293   5
   0  -2  -9 35931.1 779.455   4
   0  -2  -9 35344.2 824.851   3
   0  -2  -9 35124.3 874.296   5
   0  -2  -8 12797.9 340.918   4
   0  -2  -8 12944.3 383.575   3
   0  -2  -8 12755.7 413.246   5
   0  -2  -7 33663.2 697.925   4
   0  -2  -7 33532.2 639.073   6
   0  -2  -7 33629.3 789.683   5
   0  -2  -7 34210.9 755.377   3
   0  -2  -6 57851.9 1116.05   4
   0  -2  -6 59618.0 1089.23   6
   0  -2  -6 57843.1 1178.01   3
   0  -2  -6 57685.2 1209.71   5
   0  -2  -5 75860.5 1427.88   4
   0  -2  -5 79175.9 1432.75   6
   0  -2  -5 77211.4 1496.20   3
   0  -2  -5 74850.5 1520.28   5
   0  -2  -4 930.714 47.4240   4
   0  -2  -4 1042.28 62.1407   6
   0  -2  -4 995.178 76.5853   3
   0  -2  -4 1083.83 83.8120   5
   0  -2  -3 27516.4 588.408   5
   0  -2  -2 153540. 2790.12   5
   0  -2  -1 391.331 45.6111   5
   0  -2   2 115172. 2076.31   8
   0  -2   3 216.559 32.6857   8
   0  -2   4 114918. 2106.94   8
   0  -2   5 858.500 65.5718   8
   0  -2   6 30882.5 661.666   8
   0  -2   7 1054.69 89.2911   8
   0  -2   8 9907.24 305.732   8
   0  -2   9 6003.17 237.561   8
   0  -2  10 154.597 61.1874   8
   0  -1 -16 1582.37 214.709   5
   0  -1 -15 564.181 151.086   5
   0  -1 -14 7711.01 352.084   3
   0  -1 -14 7361.89 389.658   5
   0  -1 -13 2419.01 185.735   3
   0  -1 -13 2406.50 215.593   5
   0  -1 -12 1404.84 166.781   5
   0  -1 -12 1533.52 134.951   1
   0  -1 -12 1632.01 149.262   3
   0  -1 -12 1628.91 148.578   4
   0  -1 -11 5534.85 257.850   4
   0  -1 -11 5690.89 295.013   5
   0  -1 -11 5551.92 259.813   3
   0  -1 -10 32125.4 772.683   4
   0  -1 -10 32243.5 778.033   3
   0  -1  -9 69744.0 1433.10   3
   0  -1  -8 18412.4 483.022   3
   0  -1  -7 44696.6 939.491   3
   0  -1  -6 2041.71 112.693   3
   0  -1  -5 7415.64 222.118   3
   0  -1  -4 818.935 54.9760   7
   0  -1  -4 768.807 32.4956   6
   0  -1  -4 702.858 56.2168   3
   0  -1  -3 1964.81 74.7316   7
   0  -1  -3 1833.12 67.2741   4
   0  -1  -3 1625.66 77.9954   3
   0  -1  -3 1879.05 57.6987   6
   0  -1   2 55572.0 1007.21   6
   0  -1   2 52953.7 995.316   8
   0  -1   3 1453.27 65.3589   6
   0  -1   3 1568.23 70.2071   8
   0  -1   4 110866. 1953.05   6
   0  -1   4 102565. 1970.79   8
   0  -1   5 57067.6 1112.02   8
   0  -1   6 25126.2 565.575   8
   0  -1   7 22536.2 536.391   8
   0  -1   8 1717.44 122.284   8
   0  -1   9 9989.58 330.231   8
   0  -1  10 3299.22 186.247   8
   0   0 -15 1332.17 168.655   2
   0   0 -15 1370.99 186.401   5
   0   0 -14 5588.41 334.673   5
   0   0 -14 4733.35 288.352   2
   0   0 -13 1775.73 172.914   4
   0   0 -13 2077.60 174.367   3
   0   0 -13 2086.05 194.169   5
   0   0 -13 2040.72 179.843   1
   0   0 -12 2965.80 195.478   3
   0   0  -3 57495.4 1086.07   8
   0   0   3 52299.7 993.727   8
   0   0   4 14852.2 347.815   8
   0   0   5 17491.2 417.266   8
   0   0   6 14734.9 384.169   8
   0   0   7 65205.0 1316.36   8
   0   0   8 183.685 64.5866   8
   0   0   9 32746.5 778.259   8
   0   0  10 356.946 81.4444   8
   0   1 -14 1299.63 174.104   5
   0   1 -14 1149.90 160.205   1
   0   1 -14 1122.08 157.334   2
   0   1 -13 1871.43 186.988   2
   0   1 -13 1932.94 190.644   1
   0   1 -12 8749.16 376.681   2
   0   1 -11 5001.75 264.105   2
   0   1 -10 3212.20 201.726   2
   0   1  -8 1931.98 71.9704   6
   0   1  -7 22584.7 455.863   6
   0   1  -6 25845.0 515.739   6
   0   1  -5 57909.3 1080.08   6
   0   1  -4 104897. 1905.40   6
   0   1  -3 1412.21 63.6763   8
   0   1  -3 1148.78 72.3258   2
   0   1  -3 1324.99 60.4977   6
   0   1  -2 53687.5 999.488   6
   0   1  -2 53519.1 1019.75   2
   0   1  -2 56777.8 990.139   8
   0   1   3 1763.51 55.6561   6
   0   1   3 1661.92 87.6363   8
   0   1   3 1658.62 70.5980   7
   0   1   4 666.054 49.6552   7
   0   1   4 602.037 28.4554   6
   0   1   4 648.579 62.9962   8
   0   1   5 6929.47 225.123   8
   0   1   6 1974.26 120.898   8
   0   1   7 42872.2 932.138   8
   0   1   8 19524.7 524.709   8
   0   1   9 70565.6 1476.61   8
   0   2 -15 963.237 174.366   1
   0   2 -14 1676.46 194.057   2
   0   2 -14 1646.49 205.714   1
   0   2 -13 2270.85 207.298   2
   0   2 -13 1898.15 208.436   1
   0   2 -12 3054.78 225.305   2
   0   2 -11 1024.51 135.059   2
   0   2 -10-21.3095 79.7785   2
   0   2  -9 5984.93 279.745   2
   0   2  -8 9391.73 346.888   2
   0   2  -8 9878.19 262.288   6
   0   2  -7 1114.08 111.419   2
   0   2  -7 1157.03 77.7545   6
   0   2  -6 31747.9 737.489   2
   0   2  -6 31671.8 661.781   6
   0   2  -5 890.420 67.3773   6
   0   2  -5 698.479 78.3768   2
   0   2  -4 119031. 2179.97   2
   0   2  -4 115164. 2132.63   6
   0   2  -3 194.790 48.1015   2
   0   2  -3 210.106 42.3181   6
   0   2  -2 118558. 2183.56   6
   0   2  -2 118764. 2196.52   2
   0   2  -1 26864.1 552.412   2
   0   2  -1 25799.0 549.371   6
   0   2   0 9999.29 225.995   5
   0   2   0 9584.34 240.958   2
   0   2   0 8963.29 240.278   6
   0   2   1 471.074 49.3456   6
   0   2   1 541.797 50.6646   5
   0   2   2 155527. 2814.80   6
   0   2   3 28680.5 539.697   4
   0   2   3 28016.6 570.321   6
   0   2   4 842.322 66.2518   7
   0   2   4 956.153 48.5545   4
   0   2   4 907.273 59.0373   6
   0   2   5 75991.2 1405.87   6
   0   2   5 76660.5 1441.49   7
   0   2   6 56392.4 1046.34   6
   0   2   6 55676.6 1105.78   7
   0   2   7 33523.3 716.995   7
   0   3 -15 567.794 169.830   1
   0   3 -14 549.466 153.486   1
   0   3 -14 491.430 142.317   2
   0   3 -13 2507.06 228.971   2
   0   3 -13 1569.01 200.642   1
   0   3 -12 493.083 121.878   2
   0   3 -11 7591.32 363.431   2
   0   3 -10 187.634 104.396   2
   0   3  -9 24577.1 692.315   2
   0   3  -8 8687.75 346.394   2
   0   3  -8 8656.47 275.495   6
   0   3  -7 10266.5 365.915   2
   0   3  -7 10331.5 307.652   6
   0   3  -6 33197.9 781.450   2
   0   3  -6 32107.5 715.443   6
   0   3  -5 16324.3 453.810   2
   0   3  -5 16034.4 414.471   6
   0   3  -4 124335. 2380.97   2
   0   3  -4 125359. 2343.89   6
   0   3  -3 28089.9 631.032   6
   0   3  -3 29087.3 652.606   2
   0   3  -2 81206.2 1558.24   6
   0   3  -2 80441.8 1567.41   2
   0   3  -1 7177.10 227.649   6
   0   3  -1 7263.12 230.475   2
   0   3   0 54205.4 1085.81   6
   0   3   0 55148.3 1087.19   2
   0   3   1 52310.9 1042.10   6
   0   3   2 48499.5 972.080   6
   0   3   3 8751.44 191.050   1
   0   3   3 8496.97 246.311   6
   0   3   4 17064.6 352.849   4
   0   3   4 16420.0 396.844   6
   0   3   5 65192.8 1198.83   4
   0   3   5 63616.2 1244.95   6
   0   3   6 47093.1 951.762   7
   0   3   6 46525.3 925.532   6
   0   3   7 2913.07 116.286   6
   0   3   7 3013.91 144.397   7
   0   3   8 5116.73 158.975   6
   0   3   8 5325.32 204.597   7
   0   3   9 16086.5 435.048   7
   0   4 -15 1131.72 217.443   1
   0   4 -14 2189.72 235.201   2
   0   4 -14 1726.49 229.016   1
   0   4 -13 4976.33 362.185   1
   0   4 -13 4512.59 317.478   2
   0   4 -12 119.083 112.950   2
   0   4 -11 3139.48 243.698   2
   0   4 -10 168.212 99.2671   2
   0   4  -9 11259.9 440.701   2
   0   4  -8 21989.0 564.479   6
   0   4  -8 21460.2 638.837   2
   0   4  -7 1651.00 157.262   2
   0   4  -7 1751.43 130.835   6
   0   4  -6 17281.6 517.947   2
   0   4  -6 17179.0 471.698   6
   0   4  -5 4176.99 194.492   6
   0   4  -5 4009.36 217.281   2
   0   4  -4 38121.4 839.919   6
   0   4  -4 36575.1 859.382   2
   0   4  -3 1567.81 118.401   6
   0   4  -3 1543.07 120.864   2
   0   4  -2 67479.2 1365.68   6
   0   4  -2 67643.4 1374.01   2
   0   4  -1 3785.72 176.132   6
   0   4  -1 3903.82 180.867   2
   0   4   0 48118.7 1021.79   6
   0   4   0 49378.9 1021.59   2
   0   4   1 16446.2 433.099   6
   0   4   2 21763.7 529.440   6
   0   4   3 24055.2 569.590   6
   0   4   4 456.816 65.2774   6
   0   4   4 514.947 37.1771   1
   0   4   5 40285.0 856.635   6
   0   4   6 5097.05 150.041   4
   0   4   6 5046.28 194.130   6
   0   4   7 10443.2 315.510   7
   0   4   7 9823.78 293.495   6
   0   4   8 3859.56 160.640   6
   0   4   8 4009.49 186.333   7
   0   4   9 3610.47 151.005   6
   0   4   9 3765.82 184.445   7
   0   4  10 13842.7 347.630   6
   0   4  10 14803.8 425.464   7
   0   5 -14 99.6935 163.529   1
   0   5 -13 7894.27 483.683   1
   0   5 -13 7210.20 417.946   2
   0   5 -12 3505.76 277.812   2
   0   5 -12 3552.38 318.547   1
   0   5 -11 1664.78 194.879   2
   0   5 -10 527.451 129.523   2
   0   5  -9 1127.80 156.648   2
   0   5  -8 9289.91 345.227   6
   0   5  -8 8753.04 388.183   2
   0   5  -7 233.417 92.8898   2
   0   5  -7 340.345 84.9839   6
   0   5  -6 27230.1 692.437   6
   0   5  -6 26100.3 729.067   2
   0   5  -5-43.9826 93.3805   2
   0   5  -5 28.5089 63.9091   6
   0   5  -4 53814.4 1179.60   6
   0   5  -4 54118.2 1202.11   2
   0   5  -3 4723.49 228.105   6
   0   5  -3 4781.72 238.179   2
   0   5  -2 67415.5 1402.38   6
   0   5  -2 66650.8 1404.29   2
   0   5  -1 19724.1 539.869   2
   0   5  -1 19948.6 539.921   6
   0   5   0 1994.62 147.474   2
   0   5   0 2228.86 150.370   6
   0   5   1 22701.8 586.961   6
   0   5   2 14109.3 418.438   6
   0   5   3 46430.2 1014.16   6
   0   5   4 27247.5 562.332   1
   0   5   4 26293.8 655.599   6
   0   5   5 41505.4 921.025   6
   0   5   6 36647.0 829.552   6
   0   5   7 15712.6 438.984   6
   0   5   8 31551.3 755.044   7
   0   5   8 32678.0 742.743   6
   0   5   9 5871.00 233.269   6
   0   5   9 6111.62 253.816   7
   0   5  10 20009.7 500.495   6
   0   5  10 19443.2 542.005   7
   0   5  11 1065.98 115.895   7
   0   5  12 13871.9 443.194   7
   0   6 -13 852.067 180.381   2
   0   6 -12 163.640 145.253   1
   0   6 -12 283.018 134.639   2
   0   6 -11 632.979 151.294   2
   0   6 -11 824.989 190.351   1
   0   6 -10 3175.93 261.936   2
   0   6  -9 130.816 100.552   2
   0   6  -8 7109.30 323.463   6
   0   6  -8 7207.94 369.425   2
   0   6  -7 2995.76 235.589   2
   0   6  -7 3158.98 211.559   6
   0   6  -6 18657.5 608.487   2
   0   6  -6 19107.1 575.805   6
   0   6  -5 97.5724 85.9291   6
   0   6  -5-33.3621 81.4000   2
   0   6  -4 37729.5 962.802   2
   0   6  -4 39757.9 952.230   6
   0   6  -3 58044.8 1294.36   6
   0   6  -3 58106.0 1304.29   2
   0   6  -2 841.736 120.212   6
   0   6  -2 850.651 125.151   2
   0   6  -1 886.430 115.721   6
   0   6  -1 720.134 120.333   2
   0   6   0 11876.7 408.820   6
   0   6   1 28982.2 745.235   6
   0   6   2 2227.34 164.163   6
   0   6   3 22624.3 618.174   6
   0   6   4 7096.90 294.341   6
   0   6   4 6913.51 222.164   1
   0   6   5 33556.7 818.933   6
   0   6   5 33773.9 690.565   1
   0   6   6 35191.0 845.394   6
   0   6   7 18641.9 532.866   6
   0   6   8 23245.7 614.046   6
   0   6   9 3620.93 207.031   7
   0   6   9 3622.21 198.801   6
   0   6  10 4178.40 208.782   6
   0   6  10 3951.92 220.830   7
   0   6  11 17.4715 69.9449   7
   0   6  12 6308.45 290.266   7
   0   7 -12 222.904 139.688   2
   0   7 -11 1753.31 270.152   1
   0   7 -11 1329.92 220.935   2
   0   7 -10 2291.22 244.575   2
   0   7 -10 2717.26 294.625   1
   0   7  -9 130.982 121.159   2
   0   7  -8 4038.09 298.451   2
   0   7  -7 371.052 122.564   2
   0   7  -7 488.799 117.028   6
   0   7  -6 8825.13 387.794   6
   0   7  -6 8876.31 415.970   2
   0   7  -5 845.711 130.400   6
   0   7  -5 1086.95 158.418   2
   0   7  -4 19128.9 611.758   6
   0   7  -4 19684.0 633.501   2
   0   7  -3 2909.52 212.296   6
   0   7  -3 2990.64 225.672   2
   0   7  -2 8666.87 373.123   6
   0   7  -2 9427.26 390.747   2
   0   7  -1 4510.61 265.390   2
   0   7  -1 4724.69 267.531   6
   0   7   0 97.2227 85.6104   6
   0   7   1 23590.0 679.618   6
   0   7   2 3063.02 215.543   6
   0   7   3 38947.3 869.600   1
   0   7   3 38214.3 957.729   6
   0   7   4 18546.0 476.826   1
   0   7   4 18549.0 571.388   6
   0   7   5 2227.40 120.672   1
   0   7   5 2240.97 179.552   6
   0   7   6 18345.7 562.928   6
   0   7   7 1175.70 135.445   6
   0   7   8 3959.42 231.014   6
   0   7   9 473.791 102.112   6
   0   7  10 4393.64 246.335   7
   0   7  10 4630.66 245.020   6
   0   7  11 2715.85 185.998   6
   0   7  11 2476.50 192.288   7
   0   7  12 1219.04 143.849   7
   0   8 -10 1093.71 190.351   2
   0   8  -9 537.535 160.658   2
   0   8  -9 520.631 179.061   1
   0   8  -8 2184.30 250.500   2
   0   8  -8 2457.52 269.966   1
   0   8  -7 197.698 113.556   6
   0   8  -7-73.0977 103.241   2
   0   8  -6 3010.85 268.016   2
   0   8  -6 3137.65 254.394   6
   0   8  -5 979.920 153.398   6
   0   8  -5 822.217 163.429   2
   0   8  -4 2701.70 225.831   6
   0   8  -4 2775.91 239.830   2
   0   8  -3 4047.07 276.329   2
   0   8  -3 3799.75 267.660   6
   0   8  -2 766.855 136.878   6
   0   8  -1 18567.2 625.129   6
   0   8   0 2873.74 223.706   6
   0   8   1 14983.6 541.497   6
   0   8   2 6808.00 343.934   6
   0   8   2 6887.37 299.699   1
   0   8   3 18376.7 528.303   1
   0   8   3 18567.0 612.136   6
   0   8   4 14108.2 417.799   1
   0   8   4 13896.3 510.843   6
   0   8   5 6654.41 331.134   6
   0   8   5 6023.36 231.627   1
   0   8   6 5796.24 307.517   6
   0   8   7-52.5919 74.5087   6
   0   8   8 112.290 82.5987   6
   0   8   9 781.208 127.061   6
   0   8  10 8844.39 383.022   7
   0   8  10 8397.11 372.021   6
   0   8  11 4597.64 275.521   7
   0   8  11 4564.70 263.847   6
   0   9  -8 3032.14 323.039   1
   0   9  -8 2793.38 282.879   2
   0   9  -7 280.362 160.602   1
   0   9  -7 289.959 153.586   2
   0   9  -6 3584.31 321.007   1
   0   9  -6 3923.92 316.724   2
   0   9  -6 3886.89 300.521   6
   0   9  -5 1867.87 219.376   6
   0   9  -5 1715.65 217.837   2
   0   9  -5 2081.24 237.557   1
   0   9  -4 1643.72 198.157   6
   0   9  -4 1432.40 197.408   1
   0   9  -4 1754.56 218.748   2
   0   9  -3 3626.90 285.759   6
   0   9  -2 339.458 120.573   6
   0   9  -1 9859.65 439.487   1
   0   9  -1 9324.51 446.967   6
   0   9   0 650.225 134.461   6
   0   9   0 640.839 128.947   1
   0   9   1 8926.87 389.389   1
   0   9   1 9463.13 441.825   6
   0   9   2 4159.55 250.296   1
   0   9   2 4558.28 300.307   6
   0   9   3 3189.23 254.996   6
   0   9   3 3322.94 208.997   1
   0   9   4 163.348 67.7875   1
   0   9   4 275.599 114.134   6
   0   9   5 7562.17 385.814   6
   0   9   6 5526.83 328.532   6
   0   9   7 310.873 110.631   6
   0   9   8 5465.01 318.584   6
   0   9   9 1133.68 159.143   6
   0   9  10 4837.23 300.037   6
   0   9  11 1967.35 203.715   7
   0   9  11 1970.39 194.010   6
   0  10  -6 223.173 147.894   1
   0  10  -6 282.830 122.247   6
   0  10  -5 2518.42 280.023   1
   0  10  -5 2181.57 242.919   6
   0  10  -4 152.058 142.819   1
   0  10  -4-61.3038 118.253   6
   0  10  -3 5278.08 366.722   1
   0  10  -3 5291.55 373.107   6
   0  10  -2 461.018 143.473   1
   0  10  -2 764.838 179.994   6
   0  10  -1 3186.81 275.374   1
   0  10  -1 3777.60 306.749   6
   0  10   0 1812.35 201.651   1
   0  10   0 2307.48 241.249   6
   0  10   1 3735.63 263.187   1
   0  10   1 3917.68 305.555   6
   0  10   2 6822.35 342.343   1
   0  10   2 7721.48 419.279   6
   0  10   3 1319.65 190.359   6
   0  10   3 1054.59 137.783   1
   0  10   4 4344.28 315.404   6
   0  10   5 1005.09 171.017   6
   0  10   6 6597.68 385.573   6
   0  10   7 711.006 153.533   6
   0  10   8 3746.94 288.305   6
   0  10   9 3616.66 279.142   6
   0  10  10 242.498 108.091   6
   0  10  11 1904.52 219.290   7
   0  10  11 1377.62 188.419   6
   0  11  -5 2538.24 278.004   6
   0  11  -4 484.987 179.791   6
   0  11  -4 329.197 149.913   1
   0  11  -3 1183.63 209.905   1
   0  11  -3 1349.54 211.190   6
   0  11  -2-0.50161 113.894   1
   0  11  -2 47.7791 130.469   6
   0  11  -1 1359.65 227.550   6
   0  11  -1 1215.57 193.998   1
   0  11   0 1719.17 235.531   6
   0  11   0 1793.11 213.487   1
   0  11   1 610.794 168.784   6
   0  11   1 674.490 141.284   1
   0  11   2 3021.33 298.251   6
   0  11   3 445.698 158.858   6
   0  11   4 4468.92 348.230   6
   0  11   5 361.754 153.900   6
   0  11   6 3291.24 303.554   6
   0  11   7 609.550 159.891   6
   0  11   8 1558.43 220.773   6
   0  11   9 2772.98 281.131   6
   0  11  10 81.2740 129.986   6
   0  11  11 2020.73 236.521   7
   0  11  11 1625.72 225.394   6
   0  12  -2 402.277 170.530   1
   0  12  -1 1530.80 228.415   1
   0  12   0 681.263 179.083   6
   0  12   1 1438.14 244.268   6
   0  12   2 2203.10 273.001   6
   0  12   3-92.0748 132.560   6
   0  12   4 1208.59 223.580   6
   0  12   5 128.363 139.077   6
   0  12   6 764.854 200.418   6
   0  12   7 362.150 153.419   6
   0  12   8 372.277 165.423   6
   0  12   9 1307.74 221.699   6
   0  12  10 214.574 153.728   6
   0  12  11 511.032 179.042   6
   1 -10 -13 948.016 233.630   5
   1 -10 -12 1868.01 286.094   5
   1 -10 -11 584.420 204.237   5
   1  -9 -14 545.628 211.336   5
   1  -9 -13 410.643 200.636   5
   1  -9 -12 1762.39 248.592   5
   1  -9 -11 112.717 178.666   5
   1  -9 -10 5129.65 371.934   5
   1  -9  -9 1418.91 211.279   5
   1  -8 -15-182.013 169.536   5
   1  -8 -14 1395.00 236.396   5
   1  -8 -13 215.749 147.349   5
   1  -8 -12 2018.54 255.201   5
   1  -8 -11 830.139 183.546   5
   1  -8 -10 12208.3 544.333   5
   1  -8  -9 12602.4 540.600   5
   1  -8  -8 100.131 130.952   5
   1  -8  -7 2399.76 226.283   5
   1  -7 -16 737.862 215.247   5
   1  -7 -15 726.551 204.887   5
   1  -7 -14 3919.16 343.215   5
   1  -7 -13 116.644 138.039   5
   1  -7 -12 2213.54 244.559   5
   1  -7 -11 670.004 157.383   5
   1  -7 -10 4015.78 299.908   5
   1  -7  -9 8868.85 425.784   5
   1  -7  -8 5194.91 308.309   5
   1  -7  -7 3301.50 249.289   5
   1  -7  -6 370.360 129.781   5
   1  -7  -5 11530.0 442.411   5
   1  -6 -16 1336.99 231.413   5
   1  -6 -15 494.898 178.151   5
   1  -6 -14 3541.88 326.628   5
   1  -6 -13 452.389 152.528   5
   1  -6 -12 277.432 127.663   5
   1  -6 -11 759.709 151.222   5
   1  -6 -10 245.169 116.843   5
   1  -6  -9 5074.33 305.441   5
   1  -6  -8 1871.45 186.586   5
   1  -6  -7 20187.5 627.318   5
   1  -6  -6-71.8711 89.5690   5
   1  -6  -5 23001.0 652.216   5
   1  -6  -4 3315.67 215.336   5
   1  -6   4 6019.85 237.622   8
   1  -5 -17-293.467 197.630   5
   1  -5 -16 1847.46 249.314   5
   1  -5 -15-5.34671 148.930   5
   1  -5 -14 3699.88 314.167   5
   1  -5 -13-206.068 151.265   5
   1  -5 -12 2954.36 252.938   5
   1  -5 -11 3089.06 245.205   5
   1  -5 -10 2956.13 243.390   5
   1  -5  -9 18291.1 605.413   5
   1  -5  -8 140.513 103.065   5
   1  -5  -7 41376.3 1012.30   5
   1  -5  -6 3362.24 215.251   5
   1  -5  -5 99923.7 2018.94   5
   1  -5  -4 31439.7 772.792   5
   1  -5  -3 2907.81 177.726   5
   1  -5   4 17077.8 446.371   8
   1  -5   5 374.250 68.1040   8
   1  -5   6 8408.56 287.497   8
   1  -4 -17 3.80411 153.557   5
   1  -4 -16 722.752 179.833   5
   1  -4 -15-2.22138 101.715   3
   1  -4 -15 132.917 141.631   5
   1  -4 -14 3999.72 307.907   5
   1  -4 -14 3642.87 270.207   3
   1  -4 -13 2658.45 224.175   3
   1  -4 -13 2525.47 235.823   5
   1  -4 -12 3468.82 265.709   5
   1  -4 -12 3480.57 245.448   3
   1  -4 -11 11540.8 440.881   3
   1  -4 -11 11043.3 464.650   5
   1  -4 -10 450.400 110.479   3
   1  -4 -10 678.698 131.200   5
   1  -4  -9 19667.0 467.161   4
   1  -4  -9 19015.6 605.680   5
   1  -4  -9 18658.3 576.656   3
   1  -4  -8 322.546 98.9234   3
   1  -4  -8 288.090 85.7667   5
   1  -4  -7 25621.9 693.471   5
   1  -4  -6 9594.25 354.520   5
   1  -4  -5 34799.8 824.917   5
   1  -4  -4 27916.3 681.433   5
   1  -4  -3 8856.91 302.702   5
   1  -4   4 6826.14 231.269   8
   1  -4   5 42169.2 894.072   8
   1  -4   6 1233.97 105.284   8
   1  -4   7 7527.09 266.452   8
   1  -4   8 148.769 54.5880   8
   1  -3 -18 1013.52 211.689   5
   1  -3 -17 60.3589 148.204   5
   1  -3 -16 991.301 169.797   3
   1  -3 -16 1242.64 216.149   5
   1  -3 -15 240.250 123.183   3
   1  -3 -15 197.022 126.323   5
   1  -3 -14 1211.92 171.677   3
   1  -3 -14 1476.21 200.684   5
   1  -3 -13 3827.07 281.197   5
   1  -3 -13 4444.93 281.937   3
   1  -3 -12 553.465 120.015   3
   1  -3 -12 592.284 137.044   5
   1  -3 -11 10762.5 342.510   4
   1  -3 -11 10755.0 435.588   5
   1  -3 -11 10305.0 408.823   3
   1  -3 -10 3442.41 169.437   4
   1  -3 -10 3773.75 241.335   5
   1  -3 -10 3514.88 221.642   3
   1  -3  -9 13965.0 382.570   4
   1  -3  -9 13977.1 477.382   5
   1  -3  -9 13961.1 460.547   3
   1  -3  -8 6894.29 226.980   4
   1  -3  -8 6376.90 293.327   5
   1  -3  -8 6613.79 284.542   3
   1  -3  -7 48439.9 961.282   4
   1  -3  -7 47388.9 1071.80   5
   1  -3  -7 46410.2 1053.87   3
   1  -3  -6 58719.1 1243.63   3
   1  -3  -6 59998.3 1153.57   4
   1  -3  -6 58213.4 1261.36   5
   1  -3  -5 8247.51 290.623   3
   1  -3  -5 8801.17 304.544   5
   1  -3  -4 82856.7 1642.47   5
   1  -3  -3 1108.25 97.6773   5
   1  -3  -2 118841. 2243.11   5
   1  -3   4 2761.51 130.734   8
   1  -3   5 61870.4 1237.40   8
   1  -3   6 396.989 66.2397   8
   1  -3   7 24468.1 592.059   8
   1  -3   8 1515.77 118.305   8
   1  -3   9 26643.4 658.396   8
   1  -2 -17 82.4197 163.578   5
   1  -2 -16 3300.65 298.825   5
   1  -2 -15 895.976 156.392   3
   1  -2 -15 1368.54 197.121   5
   1  -2 -14 3600.00 280.209   5
   1  -2 -14 3178.95 250.905   3
   1  -2 -13 7135.00 375.568   5
   1  -2 -13 6972.22 350.895   3
   1  -2 -12 1436.17 156.567   3
   1  -2 -12 1002.75 147.784   5
   1  -2 -11 1605.37 160.771   3
   1  -2 -11 1639.60 136.568   4
   1  -2 -11 1738.50 171.792   5
   1  -2 -10 1733.66 133.079   4
   1  -2 -10 1742.38 167.198   5
   1  -2 -10 1767.79 158.358   3
   1  -2  -9 47632.1 1016.02   4
   1  -2  -9 47556.6 1077.55   3
   1  -2  -9 47978.3 1108.02   5
   1  -2  -8 14648.0 393.218   4
   1  -2  -8 14251.2 452.622   5
   1  -2  -8 14523.0 438.393   3
   1  -2  -7 68577.4 1331.33   4
   1  -2  -7 66650.0 1394.83   3
   1  -2  -7 67701.2 1410.29   5
   1  -2  -6 1095.92 99.4776   3
   1  -2  -6 1357.45 89.1188   4
   1  -2  -6 1330.69 115.197   5
   1  -2  -5 23492.2 579.582   5
   1  -2  -5 24664.8 525.173   4
   1  -2  -5 24191.3 575.868   3
   1  -2  -4 14623.8 336.825   4
   1  -2  -4 14122.9 378.518   3
   1  -2  -4 14299.7 386.911   5
   1  -2  -3-36.0263 40.8933   3
   1  -2  -3 17.1631 32.5461   4
   1  -2  -3 20.4601 44.2870   5
   1  -2  -2 1948.21 105.068   5
   1  -2   3 136971. 2515.94   8
   1  -2   4 21079.6 482.152   8
   1  -2   5 7819.60 248.945   8
   1  -2   6-17.0511 47.0029   8
   1  -2   7 44228.5 950.327   8
   1  -2   8 8125.17 288.339   8
   1  -2   9 9197.47 322.975   8
   1  -2  10 12505.6 406.550   8
   1  -2  11 1475.36 135.727   8
   1  -1 -16 607.104 158.670   5
   1  -1 -15 1685.90 189.930   3
   1  -1 -15 2123.67 226.058   5
   1  -1 -14 1191.40 181.989   5
   1  -1 -14 1127.11 161.578   3
   1  -1 -13 13046.1 485.843   3
   1  -1 -13 12623.8 505.416   5
   1  -1 -12 1403.27 149.030   4
   1  -1 -12 1561.11 165.522   3
   1  -1 -12 1162.18 159.016   5
   1  -1 -11 114.138 74.4556   4
   1  -1 -11 50.0235 73.0587   3
   1  -1 -11 208.565 66.2777   1
   1  -1 -11 54.8906 83.8411   5
   1  -1 -10 4631.02 233.641   4
   1  -1 -10 4591.55 205.022   1
   1  -1 -10 5036.35 255.618   3
   1  -1 -10 5394.72 273.181   5
   1  -1  -9 30852.1 747.712   4
   1  -1  -9 30812.0 704.345   1
   1  -1  -9 31530.6 786.679   5
   1  -1  -9 32091.2 777.801   3
   1  -1  -8 20311.1 521.087   4
   1  -1  -8 19649.9 398.636   6
   1  -1  -8 20135.9 479.214   1
   1  -1  -8 21079.5 549.443   3
   1  -1  -8 19659.0 545.668   5
   1  -1  -7 29768.0 681.475   4
   1  -1  -7 30351.4 587.253   6
   1  -1  -7 30007.3 639.217   1
   1  -1  -7 29643.6 712.646   5
   1  -1  -7 28945.4 702.795   3
   1  -1  -6 29326.1 648.030   4
   1  -1  -6 29950.4 578.733   6
   1  -1  -6 28134.6 604.788   1
   1  -1  -6 29407.0 678.063   5
   1  -1  -6 28581.4 672.413   3
   1  -1  -5 11007.7 294.480   4
   1  -1  -5 11304.0 257.964   6
   1  -1  -5 11149.4 321.387   5
   1  -1  -5 10776.9 262.910   1
   1  -1  -5 11114.1 317.802   3
   1  -1  -4 8026.70 221.983   4
   1  -1  -4 8223.87 203.412   6
   1  -1  -4 7525.69 237.130   5
   1  -1  -4 7850.58 241.867   3
   1  -1  -3 81.7513 31.2740   6
   1  -1  -3 106.363 42.0047   4
   1  -1  -3 166.067 49.6564   5
   1  -1  -3 122.533 42.1651   3
   1  -1  -2 8783.10 218.507   6
   1  -1  -2 8755.75 214.906   4
   1  -1  -2 8583.57 227.578   3
   1  -1  -2 8901.60 232.402   5
   1  -1  -1 108003. 1983.08   4
   1  -1  -1 108845. 1988.76   3
   1  -1  -1 113157. 1969.28   2
   1  -1  -1 103784. 1991.31   5
   1  -1   0 7239.98 182.209   2
   1  -1   2 121151. 2211.40   8
   1  -1   3 54710.0 1057.33   8
   1  -1   4 8452.75 243.695   8
   1  -1   5 258.428 51.3333   8
   1  -1   6 4024.47 174.512   8
   1  -1   7 16676.3 446.711   8
   1  -1   8 8977.14 310.128   8
   1  -1   8 9029.47 228.636   6
   1  -1   9 5301.25 239.020   8
   1  -1  10 20916.0 578.852   8
   1  -1  11 127.857 76.5406   8
   1  -1  12 9890.36 384.723   8
   1   0 -14 40.8763 87.8035   3
   1   0 -14 427.535 134.322   5
   1   0 -13 15200.8 545.870   4
   1   0 -13 15035.9 537.920   3
   1   0 -13 15432.1 512.578   2
   1   0 -13 15423.2 555.629   5
   1   0 -12 1371.01 150.614   3
   1   0 -12 1321.51 156.464   4
   1   0 -12 1102.95 131.926   1
   1   0 -12 1260.31 156.042   5
   1   0 -11 31723.0 828.527   4
   1   0 -11 31170.9 788.990   1
   1   0 -11 31302.6 828.932   5
   1   0 -10 583.019 109.882   4
   1   0 -10 521.478 91.3807   1
   1   0 -10 599.573 100.604   5
   1   0  -9 37740.0 909.685   4
   1   0  -9 39613.0 882.898   1
   1   0  -9 38352.9 908.861   5
   1   0  -8 19817.3 526.620   4
   1   0  -8 20198.7 499.080   1
   1   0  -8 18361.2 369.069   6
   1   0  -8 20290.5 525.856   5
   1   0  -8 18245.7 368.624   6
   1   0  -7 22189.9 558.219   4
   1   0  -7 21259.9 524.300   1
   1   0  -7 21664.5 433.443   6
   1   0  -7 21536.5 436.029   6
   1   0  -7 22500.8 554.112   5
   1   0  -6 74075.6 1482.04   4
   1   0  -6 74434.9 1450.07   1
   1   0  -6 78468.3 1375.23   6
   1   0  -6 74891.5 1477.65   5
   1   0  -5 2020.19 114.281   4
   1   0  -5 1987.22 101.220   1
   1   0  -5 1911.54 109.771   5
   1   0  -4 13774.1 345.507   4
   1   0  -4 13561.8 320.309   1
   1   0  -4 13399.0 333.840   5
   1   0  -3 28514.1 592.904   4
   1   0  -3 28497.9 568.893   1
   1   0  -3 27970.2 578.936   5
   1   0  -2 59715.4 1124.78   4
   1   0  -2 57825.7 1109.73   5
   1   0   2 14844.3 298.085   6
   1   0   2 13785.7 317.288   8
   1   0   3 36290.5 672.448   6
   1   0   3 34430.1 717.233   8
   1   0   4 28906.9 544.980   6
   1   0   4 27401.5 607.058   8
   1   0   5 146102. 2561.00   6
   1   0   5 133675. 2649.14   8
   1   0   6 36371.0 677.597   6
   1   0   6 36277.4 792.987   8
   1   0   7 43828.5 949.842   8
   1   0   8 52902.1 1134.56   8
   1   0   9 4811.24 230.014   8
   1   0  10 22008.4 609.009   8
   1   0  11 5041.32 257.109   8
   1   0  12 14810.8 497.478   8
   1   0  13 706.676 123.650   8
   1   1 -14 73.6852 113.342   4
   1   1 -14 197.697 105.274   3
   1   1 -13 13747.3 537.611   4
   1   1 -13 13886.0 511.036   5
   1   1 -13 13660.8 487.413   2
   1   1 -13 12707.0 499.796   1
   1   1 -12 473.966 125.437   4
   1   1 -12 337.610 94.9444   1
   1   1 -12 383.439 101.976   2
   1   1 -12 198.748 87.3857   5
   1   1 -11 18776.0 584.767   1
   1   1 -11 18421.8 553.569   2
   1   1 -11 18996.4 577.703   5
   1   1 -10 4576.46 242.200   1
   1   1 -10 4037.90 214.031   2
   1   1 -10 3976.91 225.288   5
   1   1  -9 1122.08 119.689   5
   1   1  -9 817.085 94.4882   2
   1   1  -9 732.870 101.465   1
   1   1  -8 22009.0 453.035   6
   1   1  -8 21698.5 582.207   1
   1   1  -7 2252.10 90.4940   6
   1   1  -6 14230.7 321.425   6
   1   1  -5 14595.8 328.118   6
   1   1  -4 108562. 1987.62   6
   1   1  -3 78553.8 1500.25   1
   1   1  -3 78161.7 1463.46   2
   1   1  -3 80917.4 1458.19   8
   1   1  -2 79872.4 1492.89   1
   1   1  -2 81273.3 1455.34   2
   1   1  -2 77739.2 1447.95   5
   1   1  -2 80902.9 1444.92   8
   1   1   3 327623. 5687.22   3
   1   1   3 305267. 5742.07   8
   1   1   4 31918.7 677.762   8
   1   1   5 9673.00 285.757   8
   1   1   6 17931.1 462.402   8
   1   1   7 9398.53 312.790   8
   1   1   8 106851. 2100.57   8
   1   1   9 50.2634 71.9923   8
   1   1  10 1545.95 144.937   8
   1   1  11 19902.5 596.990   8
   1   1  12 9418.23 389.082   8
   1   1  13 917.582 137.126   8
   1   2 -14 783.879 153.180   4
   1   2 -14 993.441 174.272   1
   1   2 -13 3722.30 247.158   2
   1   2 -13 3695.21 274.420   1
   1   2 -12 3005.56 214.620   2
   1   2 -12 2980.32 240.809   1
   1   2 -11 5871.17 321.090   1
   1   2 -11 6340.35 297.224   2
   1   2 -11 6084.28 291.438   5
   1   2 -10 3124.47 215.737   1
   1   2 -10 2989.44 192.719   2
   1   2  -9 2033.12 151.327   2
   1   2  -9 2143.37 177.247   1
   1   2  -8 6947.47 276.649   2
   1   2  -8 7244.34 213.755   6
   1   2  -7 11769.9 357.228   2
   1   2  -7 11411.1 298.136   6
   1   2  -6 7994.90 230.782   6
   1   2  -6 8183.06 269.098   2
   1   2  -5 9728.01 283.988   2
   1   2  -5 9538.63 260.898   6
   1   2  -4 195678. 3467.58   8
   1   2  -4 190321. 3507.07   6
   1   2  -4 192587. 3523.98   2
   1   2  -3 164568. 2977.33   6
   1   2  -3 165696. 2979.42   2
   1   2  -3 162241. 2912.30   8
   1   2  -2 41512.6 828.455   6
   1   2  -2 42104.9 819.284   2
   1   2  -1 17446.8 394.226   1
   1   2  -1 17048.7 383.926   6
   1   2  -1 16866.9 367.195   2
   1   2   0 187768. 3237.80   1
   1   2   0 173938. 3236.66   6
   1   2   0 178022. 3184.93   8
   1   2   1 7932.54 207.008   6
   1   2   2 287913. 5173.03   6
   1   2   2 292114. 5184.76   8
   1   2   3 210674. 3772.92   6
   1   2   3 210540. 3815.56   8
   1   2   4 29253.7 649.189   8
   1   2   4 30266.9 585.887   6
   1   2   5 55622.2 1026.56   6
   1   2   5 55230.9 1129.30   8
   1   2   5 55451.1 1028.12   7
   1   2   6 56315.5 1170.16   8
   1   2   6 56479.8 1032.83   6
   1   2   7 1077.22 103.848   8
   1   2   8 54176.7 1178.17   8
   1   2   9 1221.45 125.723   8
   1   2  10 25417.5 694.504   8
   1   2  11 1065.98 143.422   8
   1   2  12 25797.3 743.028   8
   1   3 -15 1022.29 217.055   4
   1   3 -14 46.2098 123.697   1
   1   3 -13 1215.78 185.300   1
   1   3 -12 1417.32 164.682   2
   1   3 -12 1191.11 171.126   1
   1   3 -11 5098.04 317.741   1
   1   3 -11 5398.19 290.888   2
   1   3 -10 9527.91 417.381   1
   1   3 -10 9467.34 374.545   2
   1   3  -9 542.492 102.937   2
   1   3  -8 4610.06 230.701   2
   1   3  -8 4370.20 179.503   6
   1   3  -7 2585.41 136.138   6
   1   3  -7 2357.71 155.530   2
   1   3  -6 19111.4 470.126   6
   1   3  -6 19032.6 506.585   2
   1   3  -5 46931.6 970.863   6
   1   3  -5 47501.4 1000.82   2
   1   3  -4 13458.9 357.350   6
   1   3  -4 13612.7 368.592   2
   1   3  -3 93117.3 1790.52   6
   1   3  -3 95033.3 1795.19   2
   1   3  -2 9242.60 270.126   6
   1   3  -2 9267.41 263.799   2
   1   3  -1 114215. 2212.38   6
   1   3  -1 114063. 2198.37   2
   1   3  -1 121896. 2131.20   5
   1   3   0 2557.27 82.7415   5
   1   3   0 2487.52 114.459   1
   1   3   0 2310.59 116.753   6
   1   3   1 76626.1 1382.82   1
   1   3   1 72268.8 1401.09   6
   1   3   1 77561.0 1357.03   5
   1   3   2 11050.5 294.953   6
   1   3   2 11197.8 285.870   8
   1   3   2 12012.5 274.389   1
   1   3   3 70424.9 1353.37   8
   1   3   3 69519.6 1334.73   6
   1   3   4 33063.4 722.661   8
   1   3   4 33366.4 680.778   6
   1   3   5 154925. 2752.07   6
   1   3   5 150179. 2828.48   8
   1   3   6 114414. 2171.82   7
   1   3   6 119692. 2176.81   6
   1   3   6 117121. 2284.97   8
   1   3   7 2912.12 103.978   6
   1   3   7 2734.51 171.848   8
   1   3   7 2682.13 111.340   7
   1   3   8 8982.11 333.757   8
   1   3   8 8657.68 208.099   6
   1   3   8 9119.76 247.039   7
   1   3   9 18.7681 74.9200   8
   1   3  10 11939.4 433.016   8
   1   3  11 12297.6 454.877   8
   1   4 -15 264.858 177.865   4
   1   4 -15 412.802 166.544   1
   1   4 -14 157.125 127.548   1
   1   4 -13 1119.61 191.262   1
   1   4 -12 2123.04 235.474   1
   1   4 -12 2209.79 206.999   2
   1   4 -11 3186.56 234.165   2
   1   4 -11 3472.50 282.402   1
   1   4 -10 11437.0 498.890   1
   1   4 -10 11690.6 446.209   2
   1   4  -9 989.242 133.355   2
   1   4  -9 793.504 141.201   1
   1   4  -8 6310.80 249.108   6
   1   4  -8 6773.28 300.076   2
   1   4  -7 1088.97 105.173   6
   1   4  -7 1333.67 134.667   2
   1   4  -6 8518.34 317.483   2
   1   4  -6 8303.73 289.771   6
   1   4  -5 3603.35 182.035   6
   1   4  -5 3462.84 187.115   2
   1   4  -4 15800.6 438.705   6
   1   4  -4 16607.5 450.893   2
   1   4  -3 34199.9 765.672   6
   1   4  -3 33665.1 763.328   2
   1   4  -2 6786.45 239.666   2
   1   4  -2 6459.88 237.447   6
   1   4  -1 71194.6 1422.56   6
   1   4  -1 71694.3 1414.43   2
   1   4   0 1982.13 120.341   6
   1   4   0 1927.65 115.594   1
   1   4   1 926.763 77.2564   1
   1   4   1 911.195 83.3536   6
   1   4   2 3142.42 148.731   6
   1   4   2 3189.76 128.986   1
   1   4   3 18488.5 456.010   6
   1   4   4 67991.7 1338.82   6
   1   4   5 3577.68 154.110   6
   1   4   6 7207.37 224.822   6
   1   4   6 6685.67 268.842   8
   1   4   7 1471.90 90.8985   7
   1   4   7 1322.13 88.9062   6
   1   4   7 1136.76 112.821   8
   1   4   8 4739.07 170.107   6
   1   4   8 4850.76 246.089   8
   1   4   8 5025.34 180.363   7
   1   4   9 12691.1 313.966   6
   1   4   9 12832.1 444.654   8
   1   4   9 12794.7 344.776   7
   1   4  10 4376.30 137.075   6
   1   4  10 4252.10 178.870   7
   1   5 -14 126.065 148.278   1
   1   5 -13 7544.09 469.779   1
   1   5 -12 4309.37 350.617   1
   1   5 -12 4131.81 289.830   2
   1   5 -11-7.78978 112.345   1
   1   5 -11-86.3907 96.0006   2
   1   5 -10 2265.74 234.224   1
   1   5 -10 2458.02 210.735   2
   1   5  -9 1402.73 190.368   1
   1   5  -9 1633.56 166.557   2
   1   5  -8 8323.66 318.692   6
   1   5  -8 8134.92 355.953   2
   1   5  -7 16286.8 480.494   6
   1   5  -7 15026.3 502.982   2
   1   5  -6 3373.63 191.336   6
   1   5  -6 3048.14 196.234   2
   1   5  -5 13289.6 417.978   6
   1   5  -5 13166.2 434.179   2
   1   5  -4 7419.67 290.716   6
   1   5  -4 7625.79 299.334   2
   1   5  -3 59992.9 1257.47   6
   1   5  -3 57510.2 1246.28   2
   1   5  -2 69.0287 63.5885   6
   1   5  -2 56.7310 62.2821   2
   1   5  -1 100806. 1990.58   2
   1   5  -1 102695. 2008.58   6
   1   5   0 24889.9 627.856   6
   1   5   0 25333.5 612.447   1
   1   5   1 651.285 74.0568   1
   1   5   1 488.157 77.9702   6
   1   5   2 920.072 79.3343   1
   1   5   2 981.556 101.502   6
   1   5   3 61047.5 1300.04   6
   1   5   3 64745.1 1238.91   1
   1   5   4 100189. 1954.03   6
   1   5   5 1626.00 115.539   6
   1   5   6 41585.3 781.531   4
   1   5   6 43556.6 914.245   6
   1   5   7 1056.55 94.3186   6
   1   5   8 19238.3 485.899   6
   1   5   9 3510.68 168.795   7
   1   5   9 3788.05 169.440   6
   1   5  10 4693.01 182.837   6
   1   5  10 4911.69 200.361   7
   1   5  11 6384.94 239.304   7
   1   6 -12 8105.51 494.251   1
   1   6 -11 1972.26 245.664   1
   1   6 -11 1803.83 208.095   2
   1   6 -10 3082.87 290.542   1
   1   6 -10 3077.30 252.921   2
   1   6  -9 1853.50 222.314   1
   1   6  -9 1619.20 180.765   2
   1   6  -8 2386.00 235.532   1
   1   6  -8 2212.52 175.983   6
   1   6  -8 1970.79 190.411   2
   1   6  -7 3477.00 240.968   2
   1   6  -7 3513.25 218.260   6
   1   6  -7 3591.96 274.536   1
   1   6  -6 7077.62 332.201   2
   1   6  -6 7576.55 321.986   6
   1   6  -5 34822.7 865.547   6
   1   6  -5 34227.9 878.575   2
   1   6  -4 7629.07 324.890   2
   1   6  -4 7423.28 317.662   6
   1   6  -3 39554.2 946.325   6
   1   6  -3 39480.8 948.359   2
   1   6  -2 4499.67 236.883   6
   1   6  -2 4501.68 236.692   2
   1   6  -1 33390.9 818.201   6
   1   6  -1 32404.6 802.792   2
   1   6   0 5577.51 258.067   6
   1   6   0 5510.83 245.545   1
   1   6   1 15576.1 444.380   1
   1   6   1 15347.7 470.068   6
   1   6   2 44016.7 948.248   1
   1   6   2 43789.7 1002.12   6
   1   6   3 2217.43 130.241   1
   1   6   3 2216.22 157.348   6
   1   6   4 45292.6 1022.20   6
   1   6   4 45949.6 939.709   1
   1   6   5 1363.01 121.714   6
   1   6   6 54237.6 1171.59   6
   1   6   7 2932.74 95.8174   4
   1   6   7 3411.30 181.752   6
   1   6   8 16217.2 464.295   6
   1   6   9 2717.11 160.295   7
   1   6   9 2708.08 160.774   6
   1   6  10 1934.77 139.455   7
   1   6  10 1844.48 133.969   6
   1   6  11 3358.09 171.024   6
   1   6  11 3455.74 183.848   7
   1   7 -11 682.363 191.088   1
   1   7 -11 669.296 163.574   2
   1   7 -10 775.855 186.829   1
   1   7 -10 513.301 148.635   2
   1   7  -9 1314.54 204.991   1
   1   7  -9 1415.65 186.853   2
   1   7  -8 4243.71 330.859   1
   1   7  -8 4421.02 298.654   2
   1   7  -7 5138.49 349.451   1
   1   7  -7 4977.26 285.343   6
   1   7  -7 5365.93 314.754   2
   1   7  -6 2631.58 243.757   1
   1   7  -6 2442.12 202.773   6
   1   7  -6 2832.71 229.040   2
   1   7  -5 13670.6 490.503   6
   1   7  -5 13584.6 503.609   2
   1   7  -5 13752.6 538.584   1
   1   7  -4 243.264 93.5909   6
   1   7  -4 323.558 112.366   1
   1   7  -4 481.242 121.274   2
   1   7  -3 8370.69 361.231   6
   1   7  -3 8229.94 360.902   2
   1   7  -3 8521.39 380.940   1
   1   7  -2 13856.8 480.292   6
   1   7  -2 13308.8 472.461   2
   1   7  -2 13629.3 483.860   1
   1   7  -1 1058.35 137.802   6
   1   7  -1 976.387 125.739   1
   1   7   0 14263.8 461.982   1
   1   7   0 13452.4 469.517   6
   1   7   1 11564.0 392.974   1
   1   7   1 11389.6 416.836   6
   1   7   2 34149.9 801.630   1
   1   7   2 32977.3 850.308   6
   1   7   3 1053.57 106.304   1
   1   7   3 1121.86 131.969   6
   1   7   4 12874.4 443.430   6
   1   7   4 13239.9 378.280   1
   1   7   5 4544.24 244.527   6
   1   7   6 5210.48 261.331   6
   1   7   7 397.935 88.8935   6
   1   7   8 20396.0 582.390   6
   1   7   9 24013.3 649.480   6
   1   7  10 1813.07 151.462   7
   1   7  10 1879.04 147.963   6
   1   7  11 5516.52 255.394   7
   1   7  11 5431.66 253.674   6
   1   8 -10 2148.29 280.209   1
   1   8 -10 1673.46 219.447   2
   1   8  -9 1160.90 212.680   1
   1   8  -9 980.384 180.147   2
   1   8  -8 2662.84 287.281   1
   1   8  -8 2645.72 255.296   2
   1   8  -7 12255.6 576.648   1
   1   8  -7 12632.5 503.111   6
   1   8  -7 11571.9 515.833   2
   1   8  -6 773.364 164.693   1
   1   8  -6 1387.81 170.830   6
   1   8  -6 1072.10 162.790   2
   1   8  -5 3000.02 261.894   1
   1   8  -5 3255.86 243.692   6
   1   8  -5 2906.37 245.597   2
   1   8  -4-15.1461 103.637   1
   1   8  -4 40.1283 90.0311   6
   1   8  -4 53.9163 96.4656   2
   1   8  -3 2539.30 218.039   2
   1   8  -3 2355.96 208.318   6
   1   8  -3 2386.89 216.810   1
   1   8  -2 1213.12 155.482   1
   1   8  -2 1340.26 158.910   6
   1   8  -1 176.871 85.4217   1
   1   8  -1 427.218 116.821   6
   1   8   0 8281.78 359.096   1
   1   8   0 8293.48 376.463   6
   1   8   1 628.644 102.289   1
   1   8   1 450.898 108.915   6
   1   8   2 24754.9 722.921   6
   1   8   2 24688.0 666.166   1
   1   8   3-30.2429 82.5959   6
   1   8   3 130.532 65.1592   1
   1   8   4 29353.7 808.724   6
   1   8   4 29251.8 712.112   1
   1   8   5 6478.86 318.649   6
   1   8   6 266.636 82.5405   6
   1   8   7 931.701 132.261   6
   1   8   8 3727.72 236.262   6
   1   8   9 40195.7 995.216   6
   1   8  10 3430.92 221.855   6
   1   8  11 10321.2 393.235   7
   1   8  11 10395.6 395.355   6
   1   9  -9 1253.24 220.257   2
   1   9  -8 1251.70 234.833   1
   1   9  -8 792.029 188.317   2
   1   9  -7 1380.16 225.685   1
   1   9  -7 1581.27 218.882   2
   1   9  -6 64.3779 125.105   1
   1   9  -6 130.996 110.984   6
   1   9  -6-2.03811 106.861   2
   1   9  -5 726.849 166.489   1
   1   9  -5 351.225 119.432   6
   1   9  -4 583.636 144.914   1
   1   9  -4 691.176 149.874   6
   1   9  -3 4943.35 328.784   1
   1   9  -3 4986.79 320.092   6
   1   9  -2 1986.98 204.928   1
   1   9  -2 2182.40 212.619   6
   1   9  -1 8911.88 417.781   1
   1   9  -1 10373.7 455.597   6
   1   9   0 7129.81 354.702   1
   1   9   0 6732.14 363.397   6
   1   9   1 1157.11 165.466   6
   1   9   1 1156.50 141.385   1
   1   9   2 11866.3 496.409   6
   1   9   2 12125.5 442.040   1
   1   9   3 2611.37 226.618   6
   1   9   3 2825.11 193.924   1
   1   9   4 3992.70 269.067   6
   1   9   4 3782.22 212.864   1
   1   9   5 652.449 133.290   6
   1   9   6 3522.68 247.833   6
   1   9   7 2887.39 225.592   6
   1   9   8 96.8264 90.5743   6
   1   9   9 2216.79 197.428   6
   1   9  10 36.7968 94.3951   6
   1   9  11 2849.14 215.175   7
   1   9  11 2673.24 208.628   6
   1  10  -6 89.8415 115.814   6
   1  10  -6 147.492 170.343   1
   1  10  -5 2812.13 264.995   6
   1  10  -5 2946.70 302.616   1
   1  10  -4 1632.02 229.702   1
   1  10  -4 1830.54 219.606   6
   1  10  -3 1275.07 199.139   6
   1  10  -3 990.806 180.511   1
   1  10  -2 1594.76 207.807   1
   1  10  -2 1409.67 196.355   6
   1  10  -1 2010.20 224.524   6
   1  10  -1 1459.71 189.421   1
   1  10   0 5977.88 363.432   6
   1  10   0 5405.63 325.382   1
   1  10   1 622.077 154.620   6
   1  10   1 412.115 114.570   1
   1  10   2 2727.14 253.523   6
   1  10   2 2490.48 209.207   1
   1  10   3 1182.11 142.219   1
   1  10   3 987.485 172.028   6
   1  10   4 488.344 101.022   1
   1  10   4 552.107 142.392   6
   1  10   5 1682.21 197.493   6
   1  10   6 1292.76 179.570   6
   1  10   7 7168.08 385.792   6
   1  10   8-7.53198 102.421   6
   1  10   9 3886.20 286.455   6
   1  10  10 80.1956 109.558   6
   1  10  11 2595.30 232.810   6
   1  11  -5 856.553 194.382   6
   1  11  -4 2514.57 267.844   6
   1  11  -4 3060.73 312.889   1
   1  11  -3 274.184 143.231   6
   1  11  -3-26.5786 128.935   1
   1  11  -2 1983.74 244.457   6
   1  11  -2 2062.94 241.766   1
   1  11  -1 563.785 151.544   6
   1  11  -1 962.183 174.547   1
   1  11   0 13933.9 603.869   6
   1  11   0 11155.8 515.634   1
   1  11   1 2267.09 223.976   1
   1  11   1 2374.30 254.453   6
   1  11   2 2313.05 253.587   6
   1  11   2 2394.42 215.712   1
   1  11   3 1168.14 198.237   6
   1  11   4 4128.24 323.557   6
   1  11   5 6341.31 398.275   6
   1  11   6 1138.34 196.779   6
   1  11   7 3303.59 287.060   6
   1  11   8 7.25532 120.422   6
   1  11   9 3740.57 303.346   6
   1  11  10 1087.30 169.782   6
   1  11  11 975.188 169.527   6
   1  12  -2 358.839 156.177   1
   1  12  -2 481.135 154.123   6
   1  12  -1 39.8180 125.283   1
   1  12  -1-31.6937 145.050   6
   1  12   0 3548.34 333.849   6
   1  12   0 2354.92 253.096   1
   1  12   1 955.951 197.315   6
   1  12   1 612.626 156.064   1
   1  12   2 593.798 167.473   6
   1  12   3 1669.50 247.448   6
   1  12   4 108.110 126.947   6
   1  12   5 1406.45 228.467   6
   1  12   6-151.634 127.296   6
   1  12   7 1565.00 227.692   6
   1  12   8 48.0991 131.896   6
   1  12   9 2280.94 271.712   6
   1  12  10 1616.39 241.986   6
   1  12  11 46.1750 127.548   6
   1  13   6 1826.64 270.053   6
   1  13   7 499.874 175.227   6
   1  13   8 14.4139 143.795   6
   1  13   9 1300.90 225.724   6
   2  -9 -13 860.403 238.559   5
   2  -9 -12 1907.62 282.799   5
   2  -9 -11 2067.48 273.363   5
   2  -8 -14 1010.10 225.056   5
   2  -8 -13 1353.55 254.193   5
   2  -8 -12 1613.52 252.676   5
   2  -8 -11 4504.88 355.882   5
   2  -8 -10 161.762 151.333   5
   2  -8  -9 2190.48 240.881   5
   2  -7 -15 647.909 204.116   5
   2  -7 -14 1097.27 218.624   5
   2  -7 -13 2047.51 263.818   5
   2  -7 -12 452.263 156.546   5
   2  -7 -11 1153.69 196.062   5
   2  -7 -10 326.393 158.396   5
   2  -7  -9 2864.40 255.309   5
   2  -7  -8 2731.97 252.347   5
   2  -7  -7 9797.58 441.770   5
   2  -6 -16-74.6553 161.905   5
   2  -6 -15 5.41715 150.799   5
   2  -6 -14 1231.31 216.428   5
   2  -6 -13 4191.59 332.332   5
   2  -6 -12 119.349 120.815   5
   2  -6 -11 2701.94 268.953   5
   2  -6 -10 365.654 135.527   5
   2  -6  -9 3472.33 269.984   5
   2  -6  -8 6849.59 358.425   5
   2  -6  -7 532.393 134.906   5
   2  -6  -6 20632.0 652.305   5
   2  -6   4 233.214 79.1938   8
   2  -6   5 17080.8 505.129   8
   2  -5 -16 805.672 205.323   5
   2  -5 -15 598.470 180.145   5
   2  -5 -14 714.097 183.641   5
   2  -5 -13 5236.31 359.159   5
   2  -5 -12 1126.73 181.745   5
   2  -5 -11 5384.37 335.239   5
   2  -5 -10 1476.37 184.078   5
   2  -5  -9 6848.31 354.036   5
   2  -5  -8 1967.79 189.334   5
   2  -5  -7 6208.23 314.806   5
   2  -5  -6 4195.75 252.327   5
   2  -5  -5 3979.34 240.157   5
   2  -5   4 1564.21 135.247   8
   2  -5   5 7762.29 297.457   8
   2  -5   6 1183.02 120.625   8
   2  -4 -17 566.240 177.164   5
   2  -4 -16 798.237 183.424   3
   2  -4 -16 446.353 184.482   5
   2  -4 -15 1380.34 201.053   3
   2  -4 -15 1259.78 221.877   5
   2  -4 -14 149.055 123.601   3
   2  -4 -14 104.560 137.809   5
   2  -4 -13 4161.91 299.095   3
   2  -4 -13 4448.45 317.525   5
   2  -4 -12 263.651 122.588   3
   2  -4 -12-16.3589 108.082   5
   2  -4 -11 6624.53 359.615   5
   2  -4 -11 6402.36 341.399   3
   2  -4 -10 572.304 123.977   3
   2  -4 -10 700.914 94.2747   4
   2  -4 -10 765.912 140.820   5
   2  -4  -9 3826.53 184.479   4
   2  -4  -9 3597.88 245.217   5
   2  -4  -9 3930.66 247.742   3
   2  -4  -8 3189.78 218.847   3
   2  -4  -8 2896.94 218.554   5
   2  -4  -7 6142.92 299.083   5
   2  -4  -7 5648.09 283.393   3
   2  -4  -6 30344.4 785.828   5
   2  -4  -5 590.930 115.342   5
   2  -4  -4 31615.6 782.340   5
   2  -4   4 3443.10 180.953   8
   2  -4   5 8257.32 298.660   8
   2  -4   6 2749.34 167.501   8
   2  -4   7 3061.41 189.028   8
   2  -4   8 9446.94 347.423   8
   2  -3 -17 1378.96 212.822   3
   2  -3 -17 1041.06 222.646   5
   2  -3 -16 129.014 137.861   3
   2  -3 -16-337.041 176.119   5
   2  -3 -15 2632.33 261.230   3
   2  -3 -15 2492.09 264.568   5
   2  -3 -14 94.5611 113.872   3
   2  -3 -14 33.1255 127.677   5
   2  -3 -13 6187.59 365.328   5
   2  -3 -13 6405.51 360.114   3
   2  -3 -12 2116.13 201.969   3
   2  -3 -12 1740.51 205.472   5
   2  -3 -11 6969.76 358.207   5
   2  -3 -11 6715.25 344.025   3
   2  -3 -10 12272.6 387.887   4
   2  -3 -10 13050.8 482.686   5
   2  -3 -10 11610.2 458.983   3
   2  -3  -9-78.7979 102.923   5
   2  -3  -9 69.0389 94.3944   3
   2  -3  -9 109.006 69.3788   4
   2  -3  -8 10925.9 338.526   4
   2  -3  -8 10374.4 395.404   3
   2  -3  -8 10807.8 409.106   5
   2  -3  -7 6591.86 242.883   4
   2  -3  -7 6661.72 292.858   3
   2  -3  -7 6145.95 288.326   5
   2  -3  -6 69388.2 1365.39   4
   2  -3  -6 65791.2 1433.97   3
   2  -3  -6 69161.2 1450.65   5
   2  -3  -5 23518.6 607.026   3
   2  -3  -5 22865.9 607.445   5
   2  -3  -4 15056.7 436.346   5
   2  -3  -4 14747.6 433.181   3
   2  -3  -3 61320.9 1275.62   5
   2  -3   4 18120.0 475.856   8
   2  -3   5 44240.8 962.338   8
   2  -3   6 20702.0 547.270   8
   2  -3   7 10225.7 354.481   8
   2  -3   8 20209.6 564.003   8
   2  -3   9 595.239 99.5616   8
   2  -3  10 5812.26 272.754   8
   2  -2 -16 40.9244 115.420   3
   2  -2 -16 95.1229 146.971   5
   2  -2 -15 1436.39 195.231   3
   2  -2 -15 1398.16 203.938   5
   2  -2 -14 593.095 149.668   3
   2  -2 -14 849.723 165.691   5
   2  -2 -13 572.308 138.875   3
   2  -2 -13 864.778 154.066   5
   2  -2 -12 1385.88 166.922   3
   2  -2 -12 1439.44 177.453   5
   2  -2 -11 4997.45 252.176   4
   2  -2 -11 4671.61 282.846   5
   2  -2 -11 4842.60 282.567   3
   2  -2 -10 19388.1 547.700   4
   2  -2 -10 19604.5 605.053   3
   2  -2 -10 19617.1 614.874   5
   2  -2  -9 79.8434 73.8673   4
   2  -2  -9 27.4260 76.8361   3
   2  -2  -8 20610.5 544.563   4
   2  -2  -8 20429.7 592.913   3
   2  -2  -8 22008.5 608.295   5
   2  -2  -7 538.917 98.7549   5
   2  -2  -7 609.650 86.0404   4
   2  -2  -7 410.507 92.9548   3
   2  -2  -6 52413.8 1103.77   4
   2  -2  -6 54160.3 1160.33   3
   2  -2  -6 54612.3 1165.31   5
   2  -2  -5 18809.3 462.514   4
   2  -2  -5 18684.0 505.454   3
   2  -2  -5 18475.5 502.192   5
   2  -2  -4 46103.5 985.814   3
   2  -2  -4 45552.8 941.412   4
   2  -2  -4 46432.9 986.880   5
   2  -2  -3 90166.8 1743.48   4
   2  -2  -3 93103.0 1774.16   3
   2  -2  -3 91284.6 1777.24   5
   2  -2  -2 4080.47 169.964   3
   2  -2   4 8673.03 277.467   8
   2  -2   5 1187.93 101.653   8
   2  -2   6 8998.54 309.161   8
   2  -2   7 1415.41 122.734   8
   2  -2   8 23202.0 615.695   8
   2  -2   9 19.4265 60.6318   8
   2  -2  10 5725.78 272.464   8
   2  -2  11 1746.74 155.282   8
   2  -1 -16-154.380 130.446   3
   2  -1 -15 1900.37 210.304   3
   2  -1 -15 2161.58 233.357   5
   2  -1 -14 790.644 140.373   5
   2  -1 -14 914.138 168.468   3
   2  -1 -13 719.067 148.799   5
   2  -1 -13 492.120 124.568   3
   2  -1 -12 3092.58 221.976   4
   2  -1 -12 3558.32 245.050   5
   2  -1 -12 3176.07 235.544   3
   2  -1 -11 1636.27 151.865   4
   2  -1 -11 1893.39 180.347   5
   2  -1 -11 1650.64 172.550   3
   2  -1 -10 17242.4 523.737   4
   2  -1 -10 16866.3 539.602   5
   2  -1 -10 17997.6 561.815   3
   2  -1  -9-24.6251 78.6425   4
   2  -1  -9 106.231 78.4444   3
   2  -1  -8 25385.0 646.370   4
   2  -1  -8 25512.3 663.250   5
   2  -1  -8 25486.5 676.395   3
   2  -1  -7 16947.3 464.630   4
   2  -1  -7 16678.7 477.312   5
   2  -1  -7 16460.6 488.479   3
   2  -1  -6 4678.97 200.373   4
   2  -1  -6 4740.75 210.122   5
   2  -1  -6 4552.28 216.692   3
   2  -1  -5 2144.88 124.572   4
   2  -1  -5 1985.05 134.038   3
   2  -1  -5 2242.67 133.925   5
   2  -1  -4 1347.87 97.5493   4
   2  -1  -4 1555.56 108.456   3
   2  -1  -4 1365.87 102.532   5
   2  -1  -3 170.766 54.2361   5
   2  -1  -3 213.266 50.3275   4
   2  -1  -3 202.799 56.1154   3
   2  -1  -2 1050.32 79.4326   4
   2  -1  -2 1239.77 89.8094   5
   2  -1  -2 1244.22 59.3874   2
   2  -1  -2 1146.72 80.9346   3
   2  -1  -1 317499. 5702.74   4
   2  -1  -1 317715. 5695.31   3
   2  -1   0 101129. 1867.30   3
   2  -1   3 22493.4 517.776   8
   2  -1   4 38797.2 826.600   8
   2  -1   5 3416.96 164.402   8
   2  -1   6 27898.0 667.384   8
   2  -1   7 12079.1 380.954   8
   2  -1   8 28424.5 710.491   8
   2  -1   9 17641.1 519.428   8
   2  -1  10 21297.0 610.148   8
   2  -1  11 21813.3 634.781   8
   2  -1  12 4332.16 255.638   8
   2  -1  13 3710.86 240.119   8
   2   0 -15-14.6766 109.649   3
   2   0 -14 2192.25 218.903   3
   2   0 -13 1750.07 187.654   4
   2   0 -13 1978.02 195.289   5
   2   0 -13 1872.19 198.794   3
   2   0 -12 9346.17 406.057   4
   2   0 -12 9182.93 394.243   5
   2   0 -12 9848.53 417.578   3
   2   0 -11 2041.04 186.203   4
   2   0 -11 1904.55 153.338   1
   2   0 -11 1817.25 165.584   5
   2   0 -10 4591.59 253.116   4
   2   0 -10 4347.16 236.352   5
   2   0 -10 4496.44 222.998   1
   2   0  -9 1034.73 109.204   1
   2   0  -9 1128.28 133.361   4
   2   0  -9 1210.49 74.6514   6
   2   0  -9 1106.45 125.656   5
   2   0  -8 4641.69 237.521   4
   2   0  -8 4850.18 223.989   5
   2   0  -8 4637.69 205.080   1
   2   0  -7 25504.2 648.849   4
   2   0  -7 24949.4 603.106   1
   2   0  -7 26197.8 627.584   5
   2   0  -6 10422.1 340.356   4
   2   0  -6 10982.5 325.963   5
   2   0  -5 78581.7 1576.05   4
   2   0  -5 80725.5 1555.40   5
   2   0  -4 23065.3 552.107   4
   2   0  -4 24106.9 539.131   5
   2   0  -3 6898.77 222.847   4
   2   0  -3 6907.05 210.054   5
   2   0  -2 218165. 3919.37   4
   2   0  -2 214185. 3896.07   5
   2   0  -1 963969. 17552.7   4
   2   0  -1 999376. 17476.7   2
   2   0   0 272551. 4888.97   4
   2   0   1 2290.57 77.8516   3
   2   0   2 6022.48 187.990   8
   2   0   3 7535.02 230.165   8
   2   0   4 9635.00 283.909   8
   2   0   5 24006.9 576.857   8
   2   0   6 22956.6 573.285   8
   2   0   7 20808.7 550.424   8
   2   0   8 28977.3 582.132   6
   2   0   8 29322.6 724.523   8
   2   0   9 30129.6 762.641   8
   2   0  10 16776.1 522.003   8
   2   0  11 5044.94 268.392   8
   2   0  12 3788.29 238.807   8
   2   0  13 4606.41 274.888   8
   2   0  14 38.7442 92.3471   8
   2   1 -15 512.710 132.785   3
   2   1 -14 468.789 115.671   3
   2   1 -14 805.613 153.769   4
   2   1 -13 1027.01 166.881   4
   2   1 -12 7401.70 377.294   4
   2   1 -12 7208.83 348.830   1
   2   1 -12 7821.74 348.114   5
   2   1 -11 996.560 145.556   4
   2   1 -11 1106.32 140.767   1
   2   1 -11 940.665 109.063   2
   2   1 -11 1001.28 130.168   5
   2   1 -10 27414.9 775.759   4
   2   1 -10 27657.6 681.565   2
   2   1 -10 27730.5 740.150   1
   2   1 -10 27889.6 725.440   5
   2   1  -9 1283.80 131.310   1
   2   1  -9 1066.84 137.866   4
   2   1  -9 1036.34 100.184   2
   2   1  -9 1026.15 120.076   5
   2   1  -8 27422.4 725.513   4
   2   1  -8 26936.7 629.135   2
   2   1  -8 27079.0 585.996   6
   2   1  -8 27320.6 688.199   1
   2   1  -8 27717.3 669.883   5
   2   1  -7 3998.61 218.363   4
   2   1  -7 4205.68 167.757   2
   2   1  -7 4272.08 160.968   6
   2   1  -7 4052.07 190.039   5
   2   1  -7 4264.45 205.052   1
   2   1  -6 6882.47 274.182   4
   2   1  -6 6786.65 208.354   2
   2   1  -6 6881.71 254.123   1
   2   1  -6 7335.86 240.823   5
   2   1  -5 72962.5 1495.73   4
   2   1  -5 74760.4 1390.31   2
   2   1  -5 74649.9 1424.77   5
   2   1  -5 72027.7 1460.19   1
   2   1  -4 14598.5 404.097   4
   2   1  -4 14884.3 318.552   2
   2   1  -4 14572.4 350.245   5
   2   1  -4 14199.3 379.503   1
   2   1  -3 144271. 2715.79   4
   2   1  -3 146110. 2603.90   2
   2   1  -3 145193. 2647.18   5
   2   1  -2 56262.5 1086.76   4
   2   1  -2 53251.7 1018.96   5
   2   1  -1 89075.7 1677.49   4
   2   1   0 44903.5 878.581   4
   2   1   1 34308.5 679.398   4
   2   1   1 33192.8 681.271   8
   2   1   1 35338.5 673.828   7
   2   1   2 708.388 44.8496   7
   2   1   2 641.582 52.1439   4
   2   1   2 592.160 61.6155   8
   2   1   3 41941.8 857.467   8
   2   1   4 13294.1 358.679   8
   2   1   5 13646.4 300.101   6
   2   1   5 12921.6 373.064   8
   2   1   6 74497.7 1360.55   6
   2   1   6 71676.1 1483.06   8
   2   1   7 2005.19 72.0927   6
   2   1   7 1917.39 138.143   8
   2   1   8 77097.4 1399.38   6
   2   1   8 81592.4 1614.37   8
   2   1   9 43300.1 1009.18   8
   2   1  10 251.933 93.3394   8
   2   1  11 300.318 91.4944   8
   2   1  12 7264.66 339.212   8
   2   1  13 6858.05 347.852   8
   2   1  14 165.686 89.3537   8
   2   1  15 687.462 145.407   8
   2   2 -14 2078.94 241.698   4
   2   2 -13 503.367 153.897   4
   2   2 -13 451.269 124.530   1
   2   2 -12 4421.20 300.362   4
   2   2 -12 3747.87 266.752   1
   2   2 -11 841.048 110.111   2
   2   2 -11 857.566 150.383   4
   2   2 -11 836.647 133.567   1
   2   2 -10 14999.8 553.357   4
   2   2 -10 15936.8 471.897   2
   2   2 -10 15842.9 536.010   1
   2   2 -10 16044.3 481.440   5
   2   2  -9 12883.5 482.137   4
   2   2  -9 13112.8 401.638   2
   2   2  -9 13619.8 463.766   1
   2   2  -9 13410.7 409.202   5
   2   2  -8 8662.55 261.224   6
   2   2  -8 8903.60 296.930   2
   2   2  -8 8678.92 343.131   1
   2   2  -8 8752.55 296.842   5
   2   2  -7 22822.3 614.203   1
   2   2  -7 23053.1 549.223   2
   2   2  -7 22773.8 528.692   6
   2   2  -7 22768.0 548.184   5
   2   2  -6 181.021 49.1018   2
   2   2  -6 127.752 61.7699   1
   2   2  -6 112.384 45.6581   6
   2   2  -6 82.6751 44.1266   5
   2   2  -5 60126.9 1199.09   6
   2   2  -5 58572.8 1249.65   1
   2   2  -5 60473.2 1178.06   2
   2   2  -5 61534.8 1171.85   5
   2   2  -4 2927.65 110.087   5
   2   2  -4 3012.03 117.483   2
   2   2  -4 2780.52 150.146   1
   2   2  -4 3023.02 105.237   8
   2   2  -3 106102. 1977.68   2
   2   2  -3 107879. 2057.43   1
   2   2  -3 110022. 1958.87   8
   2   2  -3 107644. 1959.60   5
   2   2  -2 113.130 48.6400   1
   2   2  -2 161.801 21.2899   5
   2   2  -2 139.013 28.5746   2
   2   2  -1 986.546 80.1162   4
   2   2   0 9779.91 261.514   4
   2   2   0 9811.98 224.902   8
   2   2   1 110589. 2013.46   4
   2   2   1 108606. 2007.78   8
   2   2   2 137079. 2439.80   4
   2   2   2 131598. 2475.83   8
   2   2   3 6446.08 158.522   4
   2   2   3 6213.73 206.775   8
   2   2   4 253524. 4613.59   8
   2   2   5 71190.3 1303.96   3
   2   2   5 68373.9 1404.17   8
   2   2   6 80337.0 1606.77   8
   2   2   7 7567.60 183.447   6
   2   2   7 8068.15 296.135   8
   2   2   8 41222.4 759.469   6
   2   2   8 41299.3 761.391   6
   2   2   8 45838.2 979.427   8
   2   2   9 33110.8 831.882   8
   2   2  10 30.2631 76.4344   8
   2   2  11 4199.64 251.916   8
   2   2  12 1050.94 138.655   8
   2   2  13 5297.30 302.441   8
   2   2  14 383.840 123.633   8
   2   2  15 3190.78 258.569   8
   2   3 -15-75.1273 142.852   4
   2   3 -14 2448.91 271.283   4
   2   3 -14 2575.30 257.883   1
   2   3 -13 491.526 141.137   1
   2   3 -13 537.466 158.713   4
   2   3 -12 2767.76 267.953   4
   2   3 -12 3030.50 258.421   1
   2   3 -11 2130.44 170.735   2
   2   3 -11 2161.72 210.868   1
   2   3 -10 15465.0 555.905   1
   2   3 -10 15450.7 484.503   2
   2   3  -9 14633.8 523.115   1
   2   3  -9 14978.7 457.007   2
   2   3  -9 15039.0 432.976   5
   2   3  -8 5776.64 217.082   6
   2   3  -8 5502.89 240.497   2
   2   3  -8 5984.03 298.947   1
   2   3  -8 5609.68 219.635   5
   2   3  -7 6846.32 310.359   1
   2   3  -7 7341.57 253.889   6
   2   3  -7 7185.39 264.860   2
   2   3  -7 7002.98 236.126   5
   2   3  -6 2378.15 172.202   1
   2   3  -6 2614.84 142.980   6
   2   3  -6 2795.93 147.636   2
   2   3  -6 2703.66 102.180   8
   2   3  -6 2531.05 119.725   5
   2   3  -5 50093.8 1106.22   1
   2   3  -5 52804.8 1043.45   6
   2   3  -5 51025.0 1026.53   2
   2   3  -5 47472.0 932.325   8
   2   3  -5 51832.9 971.500   5
   2   3  -4 674.466 68.1227   2
   2   3  -4 767.047 92.9014   1
   2   3  -4 858.715 85.4434   6
   2   3  -4 662.411 47.6092   5
   2   3  -3 98569.3 1899.34   1
   2   3  -3 97794.8 1866.19   6
   2   3  -3 99580.9 1827.92   2
   2   3  -3 90373.9 1745.14   5
   2   3  -2 2891.32 141.060   6
   2   3  -2 2763.65 147.309   1
   2   3  -2 2930.64 120.412   2
   2   3  -1 86162.4 1675.34   6
   2   3  -1 88051.1 1683.64   1
   2   3   0 102592. 1959.39   6
   2   3   0 102722. 1875.10   8
   2   3   0 105930. 1956.64   1
   2   3   1 4824.11 182.912   6
   2   3   1 5060.45 152.502   8
   2   3   2 78142.2 1356.40   4
   2   3   2 71256.7 1393.04   6
   2   3   2 74385.9 1376.14   8
   2   3   3 96201.9 1658.13   4
   2   3   3 89782.8 1715.87   6
   2   3   3 93581.4 1729.94   8
   2   3   4 344352. 6017.95   4
   2   3   4 329038. 6094.34   6
   2   3   4 336497. 6141.22   8
   2   3   5 91243.7 1705.97   6
   2   3   5 90541.3 1782.73   8
   2   3   6 102941. 1885.77   6
   2   3   6 104365. 2000.23   8
   2   3   6 94641.6 1820.85   7
   2   3   7 1395.98 73.9534   6
   2   3   7 1255.57 120.474   8
   2   3   8 19430.5 407.269   6
   2   3   8 19445.7 554.305   8
   2   3   9 5631.82 137.262   6
   2   3   9 6337.11 288.940   8
   2   3  10 5274.83 274.805   8
   2   3  11 41971.3 1054.01   8
   2   3  12 353.660 109.675   8
   2   3  13 14239.8 544.096   8
   2   3  14 972.969 160.202   8
   2   3  15 2947.16 260.477   8
   2   4 -15-86.4296 177.919   4
   2   4 -14 1755.20 251.116   4
   2   4 -14 1734.82 235.270   1
   2   4 -13 88.9471 122.537   1
   2   4 -13-26.1614 161.854   4
   2   4 -12 952.060 171.891   1
   2   4 -11 88.5097 108.509   1
   2   4 -10 5370.54 333.857   1
   2   4 -10 6002.48 291.759   2
   2   4  -9 11980.2 485.387   1
   2   4  -9 11359.7 407.024   2
   2   4  -8 882.421 108.380   2
   2   4  -8 899.777 143.517   1
   2   4  -8 772.775 95.6151   6
   2   4  -7 7044.51 334.675   1
   2   4  -7 6877.51 262.824   6
   2   4  -7 6957.39 276.577   2
   2   4  -7 6712.63 222.556   5
   2   4  -6 821.593 121.683   1
   2   4  -6 801.631 97.7764   2
   2   4  -6 854.797 97.8978   6
   2   4  -5 4636.63 248.978   1
   2   4  -5 4991.73 216.698   6
   2   4  -5 4582.02 202.655   2
   2   4  -4 7803.90 315.176   1
   2   4  -4 7672.50 279.431   6
   2   4  -4 8260.50 271.791   2
   2   4  -3 16109.2 471.082   1
   2   4  -3 16097.7 441.036   6
   2   4  -3 15963.0 417.254   2
   2   4  -2 73941.8 1497.72   1
   2   4  -2 74298.9 1477.96   6
   2   4  -2 72677.9 1439.58   2
   2   4  -1 7195.16 250.797   6
   2   4  -1 6486.84 245.399   1
   2   4   0 49662.7 1049.01   6
   2   4   0 50982.1 1045.68   1
   2   4   1 186.715 53.4982   1
   2   4   1 189.666 52.1349   6
   2   4   1 96.1752 33.0342   8
   2   4   2 3858.82 169.731   6
   2   4   2 3833.93 147.438   8
   2   4   3 13489.1 368.932   6
   2   4   3 14121.0 365.286   8
   2   4   4 28644.0 553.300   4
   2   4   4 27539.6 629.805   6
   2   4   4 27794.4 648.023   8
   2   4   5 35904.1 762.760   6
   2   4   5 35581.9 808.554   8
   2   4   6 35357.9 755.087   6
   2   4   6 36393.4 834.258   8
   2   4   7 11545.8 304.932   6
   2   4   7 10910.6 379.911   8
   2   4   8 16884.2 392.081   6
   2   4   8 15951.6 500.689   8
   2   4   8 15649.1 350.856   7
   2   4   9 10628.7 272.737   6
   2   4   9 10881.2 404.927   8
   2   4  10 105.834 29.2341   6
   2   4  10 135.770 91.7204   8
   2   4  11 6601.42 333.743   8
   2   4  12 12251.4 489.012   8
   2   4  13 2371.53 220.840   8
   2   4  14 12015.4 515.130   8
   2   5 -14 2718.16 298.584   1
   2   5 -14 1843.15 272.572   4
   2   5 -13 130.512 157.484   4
   2   5 -13 479.808 159.253   1
   2   5 -12 748.551 171.657   1
   2   5 -11 963.039 178.425   1
   2   5 -10 374.196 96.5973   2
   2   5 -10 703.075 157.041   1
   2   5  -9 6977.30 385.498   1
   2   5  -9 6512.41 315.334   2
   2   5  -8 1945.25 154.244   6
   2   5  -8 1881.98 158.379   2
   2   5  -8 1838.59 193.295   1
   2   5  -7 11280.0 466.994   1
   2   5  -7 11462.9 395.290   6
   2   5  -7 11727.7 405.032   2
   2   5  -6 212.793 89.0098   1
   2   5  -6 290.229 80.9741   2
   2   5  -6 292.729 87.0957   6
   2   5  -5 8847.46 373.362   1
   2   5  -5 8811.43 326.623   6
   2   5  -5 8920.20 324.576   2
   2   5  -4 8535.30 352.133   1
   2   5  -4 8832.52 321.802   6
   2   5  -4 8871.29 314.196   2
   2   5  -3 5155.29 223.046   2
   2   5  -3 5323.73 257.368   1
   2   5  -3 5308.91 233.787   6
   2   5  -3 4520.95 120.923   5
   2   5  -2 16215.8 464.241   1
   2   5  -2 16348.3 450.768   6
   2   5  -2 13723.2 295.902   5
   2   5  -2 16534.1 428.720   2
   2   5  -1 793.970 95.5884   6
   2   5  -1 807.026 94.8819   1
   2   5  -1 684.836 41.7677   5
   2   5   0 38977.1 890.238   6
   2   5   0 40047.1 883.576   1
   2   5   1 11948.0 379.650   6
   2   5   1 13292.5 373.779   1
   2   5   2 24958.3 617.259   6
   2   5   2 25018.0 588.438   1
   2   5   3 8165.86 287.647   6
   2   5   3 8360.57 265.000   8
   2   5   4 38537.0 854.740   6
   2   5   4 38713.8 851.234   8
   2   5   5 61491.4 1142.46   4
   2   5   5 60933.9 1255.70   6
   2   5   5 62116.4 1284.86   8
   2   5   6 4504.38 191.666   6
   2   5   6 4326.47 216.163   8
   2   5   7 49753.6 1034.22   6
   2   5   7 48842.4 1112.45   8
   2   5   8 532.031 68.0765   6
   2   5   8 608.062 102.876   8
   2   5   9 13840.5 370.788   6
   2   5   9 13456.3 478.679   8
   2   5   9 13799.3 342.741   7
   2   5  10 821.687 68.2723   7
   2   5  10 723.592 73.2619   6
   2   5  10 625.264 128.261   8
   2   5  11 6486.02 336.032   8
   2   5  12 8363.13 398.348   8
   2   6 -12 2890.47 306.009   1
   2   6 -11 1530.05 227.743   1
   2   6 -10 70.9837 102.714   2
   2   6 -10 198.842 126.941   1
   2   6  -9 2537.94 260.488   1
   2   6  -9 3026.20 225.991   2
   2   6  -8-45.5909 99.2038   1
   2   6  -8 163.778 92.6528   2
   2   6  -7 15956.0 607.768   1
   2   6  -7 16753.4 524.617   6
   2   6  -7 16619.5 541.067   2
   2   6  -6 89.2935 75.0025   6
   2   6  -6 29.8191 86.7964   2
   2   6  -6-87.1766 101.090   1
   2   6  -5 43613.0 1115.72   1
   2   6  -5 45306.6 1052.42   6
   2   6  -5 43555.6 1035.94   2
   2   6  -4 36049.1 948.179   1
   2   6  -4 37372.8 904.258   6
   2   6  -4 36781.5 885.958   2
   2   6  -3 2287.52 191.482   1
   2   6  -3 2099.79 165.649   6
   2   6  -3 2410.80 170.562   2
   2   6  -2 217.550 83.6866   1
   2   6  -2 261.610 79.8137   6
   2   6  -1 9672.85 357.072   1
   2   6  -1 9700.70 355.494   6
   2   6   0 72816.3 1524.06   6
   2   6   0 72348.2 1510.89   1
   2   6   1 3065.31 185.640   6
   2   6   1 3292.06 180.143   1
   2   6   2 79771.1 1685.33   6
   2   6   2 85298.3 1656.71   1
   2   6   3 707.525 100.080   6
   2   6   4 44484.6 998.015   6
   2   6   5 15743.4 458.840   6
   2   6   6 13597.6 413.453   6
   2   6   7 13298.6 405.662   6
   2   6   8 5449.23 230.858   6
   2   6   9 561.377 85.6304   6
   2   6  10 397.088 65.8622   7
   2   6  10 277.143 64.6051   6
   2   6  11 4573.52 197.057   6
   2   7 -11 6357.94 449.491   1
   2   7 -10 8.10749 132.854   1
   2   7  -9 4055.72 331.992   1
   2   7  -9 3972.67 281.294   2
   2   7  -8 67.1892 114.546   1
   2   7  -8 200.063 114.249   2
   2   7  -7 3700.76 240.895   6
   2   7  -7 3290.63 279.915   1
   2   7  -7 3104.09 228.175   2
   2   7  -6 615.440 149.555   1
   2   7  -6 343.243 104.576   6
   2   7  -6 514.047 114.523   2
   2   7  -5 10291.1 462.972   1
   2   7  -5 11187.3 432.035   6
   2   7  -5 11268.4 434.714   2
   2   7  -4 18124.8 619.163   1
   2   7  -4 18087.3 582.478   6
   2   7  -4 18430.2 575.208   2
   2   7  -3 1161.37 150.540   1
   2   7  -3 1188.20 145.202   6
   2   7  -3 1305.48 148.844   2
   2   7  -2 1344.65 148.771   1
   2   7  -2 1500.69 161.452   6
   2   7  -1 1892.68 168.264   6
   2   7  -1 1783.18 165.214   1
   2   7   0 23944.8 672.688   6
   2   7   0 23189.3 650.283   1
   2   7   1 1665.61 146.474   1
   2   7   1 1642.58 157.305   6
   2   7   2 53699.7 1219.21   6
   2   7   2 53612.4 1170.54   1
   2   7   3 39411.5 969.601   6
   2   7   3 41322.3 916.786   1
   2   7   4 5776.81 276.996   6
   2   7   5 23113.9 642.128   6
   2   7   6 482.829 106.979   6
   2   7   7 137.581 73.2628   6
   2   7   8 996.086 115.682   6
   2   7   9 10828.7 374.843   6
   2   7  10 12559.1 406.638   6
   2   7  11 1570.08 133.148   6
   2   8 -10 350.646 175.966   1
   2   8  -9 2230.97 276.752   1
   2   8  -9 1916.02 220.158   2
   2   8  -8 686.255 184.655   1
   2   8  -8 812.492 159.122   2
   2   8  -7 3554.26 259.877   6
   2   8  -7 4333.22 337.536   1
   2   8  -7 4385.46 296.732   2
   2   8  -6 2411.50 217.550   6
   2   8  -6 2362.88 244.594   1
   2   8  -6 2640.17 231.832   2
   2   8  -5 477.923 113.535   6
   2   8  -5 574.975 145.324   1
   2   8  -5 570.306 129.604   2
   2   8  -4 5152.36 300.493   6
   2   8  -4 5331.27 333.500   1
   2   8  -3 305.860 109.463   6
   2   8  -3 631.801 138.855   1
   2   8  -2 39770.7 1018.34   6
   2   8  -2 38095.6 1019.70   1
   2   8  -1 13774.9 502.847   6
   2   8  -1 13048.4 489.985   1
   2   8   0 26577.6 761.348   6
   2   8   0 25154.8 723.477   1
   2   8   1 9969.56 412.806   6
   2   8   1 10231.8 391.074   1
   2   8   2 17272.9 569.622   6
   2   8   2 17155.3 524.714   1
   2   8   3 14165.7 503.820   6
   2   8   3 14352.9 452.822   1
   2   8   4 3023.33 215.280   6
   2   8   5 13922.0 490.406   6
   2   8   6 4497.74 254.087   6
   2   8   7 669.934 109.330   6
   2   8   8-29.6927 69.6978   6
   2   8   9 25962.5 714.063   6
   2   8  10 17925.0 550.721   6
   2   8  11 2092.92 166.473   6
   2   9  -8 983.983 208.343   1
   2   9  -7 1246.95 223.056   1
   2   9  -6 3884.19 287.899   6
   2   9  -6 4139.05 334.782   1
   2   9  -5 102.287 111.465   6
   2   9  -5 167.915 129.630   1
   2   9  -4 6477.06 366.072   6
   2   9  -4 5912.21 377.786   1
   2   9  -3 28.8100 91.6647   6
   2   9  -3 139.956 113.112   1
   2   9  -2 6168.60 350.784   6
   2   9  -2 5578.82 334.457   1
   2   9  -1 590.390 135.538   6
   2   9  -1 621.550 134.344   1
   2   9   0 3594.20 263.104   6
   2   9   0 3592.70 252.968   1
   2   9   1 5683.62 326.227   6
   2   9   1 5381.73 293.230   1
   2   9   2 353.984 118.598   6
   2   9   2 267.196 88.4043   1
   2   9   3 940.391 119.818   1
   2   9   3 1082.28 156.732   6
   2   9   4 4658.50 284.705   6
   2   9   5 7237.18 359.215   6
   2   9   6 1433.52 168.800   6
   2   9   7 6631.00 339.241   6
   2   9   8 10817.5 440.364   6
   2   9   9 2076.17 195.982   6
   2   9  10 7416.39 349.546   6
   2   9  11 528.710 111.026   6
   2  10  -7 136.266 152.347   1
   2  10  -6 841.747 169.269   6
   2  10  -6 1322.90 222.021   1
   2  10  -5 51.3141 112.362   6
   2  10  -5 141.983 131.654   1
   2  10  -4 2813.59 265.839   6
   2  10  -4 2090.05 251.699   1
   2  10  -3 908.523 167.056   6
   2  10  -3 1028.85 179.953   1
   2  10  -2 2063.92 227.187   6
   2  10  -2 2091.01 227.648   1
   2  10  -1 344.255 131.858   6
   2  10  -1 523.007 138.492   1
   2  10   0 5850.37 355.409   6
   2  10   0 4900.66 316.347   1
   2  10   1 2629.78 245.385   6
   2  10   1 2321.58 210.162   1
   2  10   2 305.186 113.052   6
   2  10   2 691.849 126.327   1
   2  10   3 2476.46 230.877   6
   2  10   3 2271.81 191.192   1
   2  10   4 798.868 145.770   6
   2  10   5 6033.42 350.076   6
   2  10   6 5244.96 322.950   6
   2  10   7 3759.80 282.058   6
   2  10   8 5092.59 322.636   6
   2  10   9 155.421 110.761   6
   2  10  10 937.221 147.626   6
   2  10  11 208.228 111.660   6
   2  11  -5 116.842 156.502   1
   2  11  -5 405.181 158.692   6
   2  11  -4 1706.61 240.281   1
   2  11  -4 1730.95 234.270   6
   2  11  -3 85.6487 135.970   1
   2  11  -3 321.788 149.297   6
   2  11  -2 1974.56 240.671   1
   2  11  -2 2379.89 253.114   6
   2  11  -1 1891.84 228.937   1
   2  11  -1 1984.57 239.057   6
   2  11   0 2399.27 261.242   6
   2  11   0 1882.67 217.752   1
   2  11   1 3521.00 310.813   6
   2  11   1 3710.24 281.709   1
   2  11   2 305.709 120.267   1
   2  11   2 180.752 136.128   6
   2  11   3 2696.47 259.334   6
   2  11   3 3044.90 236.765   1
   2  11   4 727.206 163.939   6
   2  11   5 2778.85 260.377   6
   2  11   6 1637.42 214.675   6
   2  11   7 1382.86 192.081   6
   2  11   8 2637.39 248.066   6
   2  11   9 563.016 136.347   6
   2  11  10 2173.10 226.708   6
   2  11  11 505.797 144.630   6
   2  12  -3 1122.72 214.766   6
   2  12  -3 1602.54 241.145   1
   2  12  -2 509.589 181.199   6
   2  12  -2 492.095 172.975   1
   2  12  -1 1573.33 231.358   6
   2  12  -1 1576.96 227.791   1
   2  12   0 1235.32 201.580   1
   2  12   0 1423.17 228.258   6
   2  12   1 5231.01 386.022   6
   2  12   1 5009.87 344.750   1
   2  12   2 89.7723 127.566   6
   2  12   2 79.4965 115.161   1
   2  12   3 1347.12 227.917   6
   2  12   4 131.226 142.640   6
   2  12   5 1451.27 219.936   6
   2  12   6 491.285 176.930   6
   2  12   7 1547.17 215.087   6
   2  12   8 4298.30 336.063   6
   2  12   9 113.919 124.169   6
   2  12  10 635.244 162.039   6
   2  12  11 254.031 129.240   6
   2  13   0 175.317 122.649   1
   2  13   3 63.2084 153.182   6
   2  13   4 117.835 148.905   6
   2  13   5 666.451 183.433   6
   2  13   6 2717.02 300.505   6
   2  13   7 257.627 152.130   6
   2  13   8 4187.65 362.282   6
   2  13   9 298.916 164.271   6
   2  13  10 1341.88 222.055   6
   2  13  11 92.4966 134.337   6
   3  -7 -14-20.0693 150.132   5
   3  -7 -13 969.974 221.379   5
   3  -7 -12 511.290 187.093   5
   3  -7 -11 2586.22 293.219   5
   3  -7 -10 6345.96 400.850   5
   3  -7   4 2221.71 196.354   8
   3  -6 -15 781.594 215.811   5
   3  -6 -14 505.351 190.495   5
   3  -6 -13 315.542 166.444   5
   3  -6 -12 1391.34 218.046   5
   3  -6 -11 81.4273 139.809   5
   3  -6 -10 3411.44 286.937   5
   3  -6  -9 407.004 137.017   5
   3  -6  -8 9410.91 448.316   5
   3  -6   4 14608.1 496.893   8
   3  -6   5 2596.55 195.442   8
   3  -5 -15 130.727 150.556   5
   3  -5 -14 113.538 137.882   5
   3  -5 -13 173.895 136.143   5
   3  -5 -12 3867.63 309.244   5
   3  -5 -11 840.568 182.952   5
   3  -5 -10 11066.4 491.924   5
   3  -5  -9 494.215 133.138   5
   3  -5  -8 9686.57 434.322   5
   3  -5  -7 2014.78 198.825   5
   3  -5   4 14956.5 488.248   8
   3  -5   5 9884.25 378.015   8
   3  -5   6 8298.34 347.970   8
   3  -5   7 469.955 103.664   8
   3  -4 -16 4.23556 121.253   3
   3  -4 -16 45.5980 150.332   5
   3  -4 -15 1786.23 238.537   3
   3  -4 -15 1526.25 235.262   5
   3  -4 -14 719.012 171.133   3
   3  -4 -14 962.408 188.068   5
   3  -4 -13 1234.68 188.496   3
   3  -4 -13 765.142 163.431   5
   3  -4 -12 4581.87 323.394   5
   3  -4 -12 4202.65 310.271   3
   3  -4 -11 466.710 147.176   3
   3  -4 -11 164.845 116.167   5
   3  -4 -10 8068.90 397.953   5
   3  -4 -10 7667.88 390.459   3
   3  -4  -9 246.159 115.021   3
   3  -4  -9 300.491 118.460   5
   3  -4  -8 9008.69 394.927   5
   3  -4  -8 8750.53 389.936   3
   3  -4  -7-126.256 97.8972   3
   3  -4  -7 181.997 109.189   5
   3  -4  -6 3345.80 231.365   5
   3  -4   4 32005.1 796.849   8
   3  -4   5 4495.15 236.890   8
   3  -4   6 7699.03 322.076   8
   3  -4   7 516.201 102.585   8
   3  -4   8 11794.6 431.943   8
   3  -3 -16 428.930 156.405   3
   3  -3 -16 199.788 154.142   5
   3  -3 -15 1482.03 216.416   3
   3  -3 -15 1392.78 213.140   5
   3  -3 -14 1986.08 237.216   3
   3  -3 -14 2217.88 248.293   5
   3  -3 -13 445.799 149.017   3
   3  -3 -13 349.571 131.013   5
   3  -3 -12 1769.07 210.130   3
   3  -3 -12 1956.41 215.061   5
   3  -3 -11 165.105 110.944   3
   3  -3 -11 116.055 108.212   5
   3  -3 -10 4684.83 244.230   4
   3  -3 -10 4406.06 281.980   5
   3  -3 -10 4563.18 284.635   3
   3  -3  -9 1205.74 154.499   3
   3  -3  -9 1017.45 122.498   4
   3  -3  -9 1102.69 148.107   5
   3  -3  -8 13713.3 425.041   4
   3  -3  -8 12663.1 470.602   5
   3  -3  -8 13211.8 479.748   3
   3  -3  -7 5117.63 235.871   4
   3  -3  -7 4860.50 268.800   3
   3  -3  -7 4848.08 269.069   5
   3  -3  -6 7655.18 333.070   3
   3  -3  -6 7829.34 297.732   4
   3  -3  -6 7982.46 338.528   5
   3  -3  -5 21349.6 602.052   5
   3  -3  -5 20919.9 598.755   3
   3  -3  -4 47.5529 72.7013   3
   3  -3   4 18928.6 530.202   8
   3  -3   5 1460.71 138.967   8
   3  -3   6 7407.69 307.933   8
   3  -3   7 249.946 87.7883   8
   3  -3   8 7807.69 336.327   8
   3  -3   9 6938.96 320.540   8
   3  -3  10 1058.42 133.030   8
   3  -2 -16 841.231 186.222   3
   3  -2 -15 656.204 173.688   3
   3  -2 -15 719.907 172.381   5
   3  -2 -14 6691.46 395.431   3
   3  -2 -14 6544.52 385.990   5
   3  -2 -13 568.612 143.260   3
   3  -2 -13 385.882 134.925   5
   3  -2 -12 1622.47 199.928   3
   3  -2 -12 1380.95 170.163   5
   3  -2 -11 459.190 122.169   3
   3  -2 -11 325.659 100.603   4
   3  -2 -11 417.646 125.502   5
   3  -2 -10 21430.6 619.188   4
   3  -2 -10 21652.2 681.501   3
   3  -2 -10 21921.2 670.698   5
   3  -2  -9 9220.04 348.987   4
   3  -2  -9 9149.55 378.478   5
   3  -2  -9 8209.69 376.048   3
   3  -2  -8 15069.7 461.455   4
   3  -2  -8 14427.0 501.781   3
   3  -2  -8 14850.8 492.016   5
   3  -2  -7 9894.36 345.373   4
   3  -2  -7 9546.51 367.814   5
   3  -2  -7 9824.08 379.616   3
   3  -2  -6 5504.60 238.080   4
   3  -2  -6 5560.45 258.944   5
   3  -2  -6 5141.90 261.775   3
   3  -2  -5 26567.9 650.760   4
   3  -2  -5 26827.8 683.479   5
   3  -2  -5 27143.6 690.144   3
   3  -2  -4 2453.05 149.534   4
   3  -2  -4 2751.90 172.082   5
   3  -2  -4 2840.75 169.737   3
   3  -2  -3 11627.4 353.239   4
   3  -2  -3 11641.1 363.403   3
   3  -2  -2 13940.9 396.211   3
   3  -2  -1 25401.7 595.542   3
   3  -2   4 7620.84 284.310   8
   3  -2   5 749.063 96.9668   8
   3  -2   6 63783.0 1357.90   8
   3  -2   7 2904.08 189.370   8
   3  -2   8 15731.7 500.870   8
   3  -2   9 4112.70 239.023   8
   3  -2  10 196.795 90.4329   8
   3  -2  11 6156.09 310.942   8
   3  -2  12 1194.90 156.636   8
   3  -1 -16 457.935 161.619   3
   3  -1 -15 336.665 147.285   3
   3  -1 -14 4173.14 301.448   5
   3  -1 -14 3717.22 299.851   3
   3  -1 -13 3468.75 271.558   5
   3  -1 -13 3163.49 264.728   3
   3  -1 -12 744.892 137.376   4
   3  -1 -12 394.059 115.414   5
   3  -1 -12 658.005 143.461   3
   3  -1 -11 170.319 101.667   4
   3  -1 -11-88.5020 94.2632   5
   3  -1 -11-11.3673 94.5909   3
   3  -1 -10 15198.2 510.836   4
   3  -1 -10 15861.6 555.347   3
   3  -1 -10 16126.6 533.703   5
   3  -1  -9 9832.41 374.556   4
   3  -1  -9 9879.95 405.097   3
   3  -1  -9 9673.32 380.056   5
   3  -1  -8 3137.30 195.728   4
   3  -1  -8 2925.65 195.004   5
   3  -1  -8 3217.71 220.365   3
   3  -1  -7 16689.8 491.364   5
   3  -1  -7 16201.9 482.224   4
   3  -1  -7 16044.8 509.851   3
   3  -1  -6 7364.38 289.407   4
   3  -1  -6 7751.31 294.000   5
   3  -1  -6 7288.84 299.505   3
   3  -1  -5 18844.1 498.913   4
   3  -1  -5 18085.5 494.907   5
   3  -1  -5 17824.4 513.273   3
   3  -1  -4 25005.5 618.583   4
   3  -1  -4 25598.8 638.218   3
   3  -1  -4 26310.6 622.965   5
   3  -1  -3 18453.4 469.863   4
   3  -1  -3 17600.4 473.692   3
   3  -1  -2 30055.0 671.510   4
   3  -1  -2 28880.0 663.575   3
   3  -1  -1 57767.0 1189.92   4
   3  -1  -1 59524.1 1172.65   3
   3  -1   0 232417. 4212.33   3
   3  -1   4 10182.3 327.477   8
   3  -1   5 9023.67 314.964   8
   3  -1   6 4787.46 227.974   8
   3  -1   7 17328.2 515.649   8
   3  -1   8 948.076 121.114   8
   3  -1   9 30301.2 793.590   8
   3  -1  10 118.168 79.4941   8
   3  -1  11 13215.1 481.590   8
   3  -1  12 1424.11 165.808   8
   3  -1  13 550.524 128.325   8
   3   0 -16 601.948 172.013   3
   3   0 -15 37.8195 116.093   3
   3   0 -14 2957.13 268.994   3
   3   0 -13 422.355 128.484   5
   3   0 -13 110.739 115.833   4
   3   0 -13 304.804 129.871   3
   3   0 -12 3939.02 272.278   4
   3   0 -12 4037.53 256.577   5
   3   0 -12 4315.40 293.906   3
   3   0 -11 1271.22 156.998   4
   3   0 -11 1404.00 158.477   5
   3   0 -11 1285.34 167.758   3
   3   0 -10 3295.89 228.886   4
   3   0 -10 3043.34 205.693   5
   3   0  -9 11104.3 417.690   4
   3   0  -9 11449.1 402.243   5
   3   0  -8 233.119 84.6446   4
   3   0  -8 206.572 72.8718   5
   3   0  -7 19710.3 564.802   4
   3   0  -7 20049.8 538.179   5
   3   0  -6 9807.47 351.077   4
   3   0  -6 10607.4 334.412   5
   3   0  -5 8409.45 305.652   4
   3   0  -5 9204.37 293.200   5
   3   0  -4 66324.5 1211.88   4
   3   0  -4 66614.0 1175.57   5
   3   0  -3 17630.7 461.066   4
   3   0  -2 45544.0 955.506   4
   3   0  -1 96291.9 1844.17   4
   3   0   0 199825. 3656.91   4
   3   0   0 199721. 3623.72   3
   3   0   1 15072.6 341.038   3
   3   0   2 24858.4 498.305   3
   3   0   3 31.7758 45.7265   8
   3   0   4 47778.8 1014.94   8
   3   0   5 37449.9 844.688   8
   3   0   6 9012.86 322.480   8
   3   0   7 68406.1 1447.02   8
   3   0   8 339.999 93.0219   8
   3   0   9 34341.4 867.287   8
   3   0  10 570.988 115.810   8
   3   0  11 30685.3 835.647   8
   3   0  12 4192.10 263.479   8
   3   0  13 2771.99 223.149   8
   3   0  14 1213.43 162.826   8
   3   1 -16 1309.06 207.067   3
   3   1 -15-291.964 145.296   3
   3   1 -14 2461.23 249.143   3
   3   1 -13 444.717 131.768   4
   3   1 -12 3754.40 275.000   4
   3   1 -11 2150.47 205.387   4
   3   1 -11 1853.60 168.046   5
   3   1 -10 199.024 102.900   4
   3   1 -10-17.2038 78.8354   5
   3   1  -9 3304.53 233.026   4
   3   1  -9 3657.74 202.917   5
   3   1  -8 3149.41 211.264   4
   3   1  -8 2790.16 130.904   2
   3   1  -8 3029.61 177.340   5
   3   1  -7 726.065 112.423   4
   3   1  -7 686.702 88.8848   5
   3   1  -7 787.365 64.7294   2
   3   1  -6 661.900 113.551   4
   3   1  -6 589.775 81.6495   5
   3   1  -6 584.546 49.9881   2
   3   1  -5 48796.9 1071.87   4
   3   1  -5 47917.4 903.200   2
   3   1  -5 48745.6 992.211   5
   3   1  -4 94787.8 1879.88   4
   3   1  -4 87752.6 1697.49   2
   3   1  -4 97439.7 1801.18   5
   3   1  -3 82378.8 1638.79   4
   3   1  -2 24661.2 584.386   4
   3   1  -1 94459.5 1812.20   4
   3   1   0 730.815 78.5199   4
   3   1   1 100.802 44.2750   4
   3   1   2 37445.0 771.045   4
   3   1   2 37092.9 784.419   8
   3   1   3 3542.00 159.766   8
   3   1   4 3026.85 155.481   8
   3   1   5 15347.4 433.542   8
   3   1   6 3915.30 198.945   8
   3   1   7 49943.4 1112.01   8
   3   1   8 4984.29 249.186   8
   3   1   9 482.841 105.706   8
   3   1  10 200.714 91.8081   8
   3   1  11 6754.05 328.853   8
   3   1  12 6001.68 323.255   8
   3   1  13 915.733 149.086   8
   3   1  14 7340.61 379.213   8
   3   1  15 516.602 135.350   8
   3   1  16 2430.10 236.581   8
   3   2 -15-85.6071 134.347   3
   3   2 -14 1089.29 195.732   4
   3   2 -13-46.6709 123.963   4
   3   2 -12 216.028 121.452   4
   3   2 -11 3275.27 267.107   4
   3   2 -11 3243.92 239.779   1
   3   2 -10 335.827 112.336   1
   3   2 -10 474.874 137.909   4
   3   2  -9 16694.9 576.594   4
   3   2  -9 17610.3 490.882   5
   3   2  -9 15779.1 533.817   1
   3   2  -8 201.721 55.8481   2
   3   2  -8 68.5674 94.6956   4
   3   2  -8 189.726 62.9394   6
   3   2  -8 206.082 84.3495   1
   3   2  -8 190.415 64.7297   5
   3   2  -7 17783.7 569.911   4
   3   2  -7 19416.3 491.602   6
   3   2  -7 18702.2 444.696   2
   3   2  -7 19123.1 482.600   5
   3   2  -7 17597.0 540.512   1
   3   2  -6 287.291 86.1380   1
   3   2  -6 289.077 48.1119   2
   3   2  -6 387.297 98.5221   4
   3   2  -6 364.486 59.2389   5
   3   2  -5 33768.5 815.556   4
   3   2  -5 31918.5 655.945   2
   3   2  -5 33806.8 695.215   5
   3   2  -4 64889.0 1355.77   4
   3   2  -4 63403.3 1192.74   2
   3   2  -4 65181.1 1228.57   5
   3   2  -3 6514.02 255.653   4
   3   2  -2 103762. 2010.49   4
   3   2  -1 3610.50 167.556   4
   3   2   0 730.051 75.5054   4
   3   2   1 627.152 67.2640   4
   3   2   1 654.931 61.8264   8
   3   2   2 8607.13 240.157   4
   3   2   2 8371.23 252.739   8
   3   2   3 9830.81 259.549   4
   3   2   3 9913.05 298.329   8
   3   2   3 10196.1 242.072   7
   3   2   4 134.897 52.5606   8
   3   2   5 197042. 3669.58   8
   3   2   5 196812. 3500.28   3
   3   2   6-20.9521 57.5299   8
   3   2   7 52374.4 1153.21   8
   3   2   8 4273.96 234.800   8
   3   2   9 9254.38 227.323   6
   3   2   9 9454.67 371.333   8
   3   2  10 3094.54 91.0071   6
   3   2  10 4074.53 237.695   8
   3   2  11 5745.44 300.858   8
   3   2  12 14515.8 534.277   8
   3   2  13 1157.17 156.728   8
   3   2  14 8762.13 426.624   8
   3   2  15 412.684 131.719   8
   3   2  16 2942.59 271.191   8
   3   2  17 185.648 143.349   8
   3   3 -15-108.471 140.559   4
   3   3 -14 1117.65 209.170   4
   3   3 -13 502.040 141.029   1
   3   3 -13 229.658 142.148   4
   3   3 -12 1218.38 193.649   4
   3   3 -12 1483.48 190.986   1
   3   3 -11 5702.17 362.211   4
   3   3 -11 5566.21 331.817   1
   3   3 -10 639.252 132.703   1
   3   3 -10 625.248 149.080   4
   3   3  -9 13092.0 519.529   4
   3   3  -9 13043.7 490.010   1
   3   3  -8 11241.9 458.791   4
   3   3  -8 11109.1 348.248   6
   3   3  -8 10732.3 335.894   2
   3   3  -8 10793.0 428.808   1
   3   3  -8 11093.3 330.758   5
   3   3  -7 38614.4 1004.53   4
   3   3  -7 39765.2 890.479   6
   3   3  -7 40107.7 853.495   2
   3   3  -7 38821.0 973.881   1
   3   3  -7 40364.9 840.245   5
   3   3  -6 19914.2 610.510   4
   3   3  -6 20101.2 530.641   6
   3   3  -6 20554.9 483.950   2
   3   3  -6 20494.1 465.454   5
   3   3  -6 20270.1 586.469   1
   3   3  -5 24697.7 678.665   4
   3   3  -5 23784.4 649.870   1
   3   3  -5 25553.4 620.118   6
   3   3  -5 24387.0 548.556   2
   3   3  -5 25536.7 524.157   5
   3   3  -4 17871.3 530.212   4
   3   3  -4 18322.4 487.957   6
   3   3  -4 17909.0 415.173   2
   3   3  -4 17642.5 510.803   1
   3   3  -4 18149.0 387.533   8
   3   3  -4 18778.7 384.205   5
   3   3  -3 304.255 75.4285   1
   3   3  -3 214.608 68.1650   4
   3   3  -3 269.579 44.7617   2
   3   3  -2 63124.6 1314.11   4
   3   3  -1-16.4830 51.5794   4
   3   3  -1 74.7023 26.4350   8
   3   3   0 110504. 2105.59   4
   3   3   0 111049. 2037.15   8
   3   3   1 281.665 57.4529   4
   3   3   1 330.271 53.8579   8
   3   3   2 103485. 1943.11   4
   3   3   2 103833. 1962.55   8
   3   3   3 6159.99 184.843   4
   3   3   3 5707.63 213.665   8
   3   3   4 106716. 1974.90   4
   3   3   4 107624. 2070.55   8
   3   3   5 146183. 2766.05   8
   3   3   5 143438. 2602.82   7
   3   3   6 1184.37 113.934   8
   3   3   7 33812.9 820.517   8
   3   3   8 106.475 36.8503   6
   3   3   8 223.040 82.2494   8
   3   3   9 25970.9 543.534   6
   3   3   9 25737.2 716.573   8
   3   3  10 4621.63 133.109   6
   3   3  10 5382.46 282.296   8
   3   3  11 5505.77 300.843   8
   3   3  12 6176.14 328.890   8
   3   3  13 65.0989 105.999   8
   3   3  14 3618.54 278.375   8
   3   3  15 101.230 116.601   8
   3   3  16 3548.49 295.629   8
   3   3  17 153.266 124.022   8
   3   4 -14 1412.78 246.889   4
   3   4 -13 3248.13 315.733   4
   3   4 -13 3167.22 298.343   1
   3   4 -12 66.1715 129.066   4
   3   4 -12 265.378 138.114   1
   3   4 -11 4609.31 340.232   4
   3   4 -11 5232.76 344.858   1
   3   4 -10 1182.75 178.063   4
   3   4 -10 1011.25 157.849   1
   3   4  -9 6704.30 377.833   4
   3   4  -9 6303.33 347.836   1
   3   4  -8 10059.4 349.137   6
   3   4  -8 10566.1 347.517   2
   3   4  -8 9889.64 430.345   1
   3   4  -7 6368.46 263.519   6
   3   4  -7 6275.46 250.230   2
   3   4  -7 6679.72 329.408   1
   3   4  -6 4146.42 207.578   6
   3   4  -6 4342.69 254.203   1
   3   4  -6 4120.18 188.687   2
   3   4  -5 17316.5 476.094   6
   3   4  -5 15913.8 511.773   1
   3   4  -5 16334.8 419.923   2
   3   4  -5 15469.0 329.162   5
   3   4  -4 14957.5 437.764   6
   3   4  -4 14690.9 468.886   1
   3   4  -4 14282.5 383.701   2
   3   4  -3 987.875 86.4428   2
   3   4  -3 1301.57 114.728   6
   3   4  -3 1038.29 119.323   1
   3   4  -2 62776.8 1289.86   6
   3   4  -2 60481.0 1300.76   1
   3   4  -1 6894.11 260.838   6
   3   4  -1 6509.82 165.659   8
   3   4   0 5569.35 217.805   4
   3   4   0 5161.83 223.252   6
   3   4   0 5279.73 160.034   8
   3   4   1 155.155 53.6305   4
   3   4   1 420.397 74.6075   6
   3   4   1 138.361 39.3043   8
   3   4   2 18126.2 434.662   4
   3   4   2 17578.2 468.987   6
   3   4   2 17552.2 429.054   8
   3   4   3 169237. 3002.53   4
   3   4   3 161266. 3065.30   6
   3   4   3 159398. 3041.25   8
   3   4   4 11705.4 282.303   4
   3   4   4 11596.5 342.120   6
   3   4   4 11307.0 346.610   8
   3   4   5 43799.7 822.186   4
   3   4   5 41870.0 910.029   6
   3   4   5 42106.6 949.991   8
   3   4   6 9196.60 279.303   6
   3   4   6 8676.74 320.092   8
   3   4   7 34278.1 728.476   6
   3   4   7 32189.7 819.829   8
   3   4   8 10216.7 293.336   6
   3   4   8 10450.7 387.316   8
   3   4   9 9635.32 270.919   6
   3   4   9 10199.4 393.116   8
   3   4  10 3088.28 123.039   6
   3   4  10 2998.20 218.153   8
   3   4  11 1953.29 186.513   8
   3   4  12 11069.3 465.623   8
   3   4  13 430.204 133.425   8
   3   4  14 9365.65 459.578   8
   3   4  15 4.21185 112.190   8
   3   4  16 1881.84 231.022   8
   3   5 -14 1378.88 240.951   1
   3   5 -13 3674.37 352.655   4
   3   5 -13 3876.24 343.370   1
   3   5 -12 584.232 158.899   1
   3   5 -12 711.429 197.741   4
   3   5 -11 329.483 153.747   4
   3   5 -11 377.160 141.371   1
   3   5 -10 1268.28 199.792   4
   3   5 -10 1257.00 189.915   1
   3   5  -9 1511.27 194.957   1
   3   5  -8 8188.96 326.517   6
   3   5  -8 8233.89 409.275   1
   3   5  -8 8352.43 331.382   2
   3   5  -7 1157.44 157.962   1
   3   5  -7 1133.73 121.524   6
   3   5  -7 1284.90 123.391   2
   3   5  -6 10658.4 377.014   6
   3   5  -6 10336.4 431.645   1
   3   5  -6 10327.4 352.246   2
   3   5  -5 7476.07 305.186   6
   3   5  -5 7777.21 350.316   1
   3   5  -5 7435.17 279.762   2
   3   5  -4 25617.1 668.176   6
   3   5  -4 25520.0 711.948   1
   3   5  -4 25451.2 623.564   2
   3   5  -3 3451.25 197.679   6
   3   5  -3 3425.44 213.416   1
   3   5  -2 24008.7 622.842   6
   3   5  -2 22320.0 625.193   1
   3   5  -1 85750.9 1746.38   1
   3   5  -1 85946.0 1745.05   6
   3   5   0 2862.43 172.630   6
   3   5   0 2811.22 103.302   8
   3   5   0 2768.69 171.742   1
   3   5   1 16975.8 484.918   6
   3   5   1 17161.6 399.238   8
   3   5   2 17548.2 491.015   6
   3   5   2 17815.5 433.729   8
   3   5   3 65136.6 1261.44   4
   3   5   3 63007.3 1325.62   6
   3   5   3 63082.7 1285.42   8
   3   5   4 2927.66 124.150   4
   3   5   4 2578.33 155.030   6
   3   5   4 2941.48 158.683   8
   3   5   5 33014.1 652.997   4
   3   5   5 31849.8 751.118   6
   3   5   5 33078.5 777.262   8
   3   5   6 39550.9 747.250   4
   3   5   6 40901.8 884.108   6
   3   5   6 42024.7 942.138   8
   3   5   7 39912.1 867.393   6
   3   5   7 39395.8 942.919   8
   3   5   8 18387.7 467.150   6
   3   5   8 17228.0 547.610   8
   3   5   9 20559.8 472.978   6
   3   5   9 20317.2 599.645   8
   3   5   9 17577.8 370.201   7
   3   5  10 6989.23 232.796   6
   3   5  10 6829.08 337.479   8
   3   5  11 418.960 112.022   8
   3   5  12 16047.5 590.501   8
   3   5  13 6883.56 382.032   8
   3   5  14 6154.46 370.987   8
   3   5  15 4068.85 314.401   8
   3   5  16 2154.47 250.492   8
   3   6 -12 1178.31 217.326   1
   3   6 -12 815.093 208.599   4
   3   6 -11 1229.44 222.232   4
   3   6 -11 786.068 187.692   1
   3   6 -10 1808.31 229.950   1
   3   6  -9 2524.50 253.811   1
   3   6  -8 1629.83 205.248   1
   3   6  -8 1942.29 171.090   2
   3   6  -7 5011.39 269.402   6
   3   6  -7 4958.44 325.041   1
   3   6  -7 5362.59 269.942   2
   3   6  -6 12054.4 430.067   6
   3   6  -6 11433.4 482.689   1
   3   6  -6 12111.5 417.121   2
   3   6  -5 5017.59 257.379   6
   3   6  -5 4972.81 296.244   1
   3   6  -5 4556.30 233.412   2
   3   6  -4 15235.4 488.295   6
   3   6  -4 13772.3 508.967   1
   3   6  -4 14605.3 453.686   2
   3   6  -3 473.774 100.807   1
   3   6  -3 432.835 97.4311   6
   3   6  -2 229.264 88.5674   1
   3   6  -2 136.580 72.5664   6
   3   6  -1 5149.60 254.939   6
   3   6  -1 5234.49 261.016   1
   3   6   0 2326.32 169.080   6
   3   6   0 2683.68 177.272   1
   3   6   1 49619.6 1118.15   6
   3   6   2-16.1018 71.9787   6
   3   6   2 24.8860 40.8573   8
   3   6   3 27912.4 719.465   6
   3   6   3 29421.1 668.503   8
   3   6   4 2125.47 115.681   4
   3   6   4 2042.60 150.613   6
   3   6   4 1889.97 136.604   8
   3   6   5 47998.6 956.556   4
   3   6   5 47986.3 1067.31   6
   3   6   5 49100.5 1068.77   8
   3   6   6 9961.96 235.827   4
   3   6   6 9751.95 339.729   6
   3   6   6 9854.90 358.994   8
   3   6   7 8727.32 310.052   6
   3   6   7 8417.65 343.300   8
   3   6   8 14358.2 423.938   6
   3   6   8 14897.9 497.927   8
   3   6   9 123.486 64.5411   6
   3   6   9 344.370 105.014   8
   3   6  10 4949.07 213.137   6
   3   6  10 4838.95 285.665   8
   3   6  11 1602.90 112.715   6
   3   6  11 1968.36 194.599   8
   3   6  12 12877.6 525.645   8
   3   6  13 3355.27 271.832   8
   3   6  14 75.8195 109.946   8
   3   7 -11 1602.70 252.056   1
   3   7 -10 150.449 144.496   1
   3   7  -9 1559.19 230.723   1
   3   7  -8 4503.47 341.166   1
   3   7  -8 4143.59 269.957   2
   3   7  -7 263.639 121.052   1
   3   7  -7 276.526 98.7058   6
   3   7  -7 179.867 102.513   2
   3   7  -6 9078.56 393.939   6
   3   7  -6 8810.36 441.465   1
   3   7  -6 9305.55 386.135   2
   3   7  -5 294.308 118.536   1
   3   7  -5 238.561 105.349   6
   3   7  -5 293.268 102.390   2
   3   7  -4 7466.57 342.706   6
   3   7  -4 7511.24 374.637   1
   3   7  -3 3581.48 232.130   6
   3   7  -3 3694.04 252.912   1
   3   7  -2 383.649 104.689   1
   3   7  -2 364.909 92.2449   6
   3   7  -1 5866.93 292.826   6
   3   7  -1 5954.77 299.021   1
   3   7   0 3577.08 225.489   6
   3   7   0 3962.37 233.446   1
   3   7   1 42572.5 1025.02   6
   3   7   1 42029.4 998.920   1
   3   7   2-67.5320 90.8061   6
   3   7   3 31946.4 818.584   6
   3   7   4 923.267 123.218   6
   3   7   5 3067.14 199.248   6
   3   7   6 4490.50 159.210   4
   3   7   6 4569.19 235.723   6
   3   7   6 4409.84 235.073   8
   3   7   7 6819.29 168.929   4
   3   7   7 7739.56 308.164   6
   3   7   7 7913.70 330.192   8
   3   7   8 19021.3 544.495   6
   3   7   8 18749.1 591.869   8
   3   7   9 7280.63 296.021   6
   3   7   9 6940.69 342.385   8
   3   7  10 3416.18 188.578   6
   3   7  10 2812.32 236.119   8
   3   7  11 346.984 78.0125   6
   3   7  11 334.185 116.439   8
   3   7  12 3742.45 283.937   8
   3   8 -10 2586.10 306.643   1
   3   8  -9 3375.01 334.062   1
   3   8  -8 6823.14 442.792   1
   3   8  -7 671.837 164.939   1
   3   8  -7 859.105 141.020   6
   3   8  -6 391.031 142.646   1
   3   8  -6 678.365 141.774   6
   3   8  -5 1678.67 212.597   1
   3   8  -5 1460.67 170.575   6
   3   8  -4 2377.28 228.929   1
   3   8  -4 2141.07 202.605   6
   3   8  -3 5589.17 319.082   6
   3   8  -3 5736.76 335.763   1
   3   8  -2 5556.39 309.282   6
   3   8  -2 5628.69 317.910   1
   3   8  -1 13306.8 493.487   6
   3   8  -1 12987.3 493.700   1
   3   8   0 2330.06 196.833   6
   3   8   0 2296.40 193.266   1
   3   8   1 22021.0 675.336   6
   3   8   1 22870.9 658.858   1
   3   8   2 981.396 134.306   6
   3   8   3 28998.2 800.056   6
   3   8   4 9929.49 397.623   6
   3   8   5 4514.83 259.002   6
   3   8   6 1741.89 169.703   6
   3   8   7 5334.76 280.764   6
   3   8   8 32735.5 850.587   6
   3   8   9 1497.94 145.158   6
   3   8  10 15116.8 487.815   6
   3   8  11 2205.33 168.090   6
   3   9  -8 1551.14 240.889   1
   3   9  -7 147.043 156.563   1
   3   9  -6 1463.29 226.359   1
   3   9  -6 1266.03 183.487   6
   3   9  -5 1454.93 210.068   1
   3   9  -5 1089.86 174.653   6
   3   9  -4 1738.18 219.239   1
   3   9  -4 1961.79 213.839   6
   3   9  -3 6218.70 355.018   6
   3   9  -3 5570.24 352.597   1
   3   9  -2 2279.31 223.645   6
   3   9  -2 2171.19 219.928   1
   3   9  -1 22590.1 730.616   6
   3   9  -1 21257.2 704.525   1
   3   9   0-62.0764 92.6190   1
   3   9   0-9.75561 101.904   6
   3   9   1 29454.9 866.027   6
   3   9   1 30281.4 837.298   1
   3   9   2 3542.62 255.614   6
   3   9   3 2728.66 217.786   6
   3   9   4 123.820 95.1980   6
   3   9   5 2535.19 216.145   6
   3   9   6 10886.3 443.976   6
   3   9   7-56.4220 83.0995   6
   3   9   8 8972.51 391.391   6
   3   9   9 320.388 105.584   6
   3   9  10 7300.17 343.795   6
   3   9  11 786.749 124.092   6
   3  10  -7 745.456 212.706   1
   3  10  -6 1360.30 195.511   6
   3  10  -6 1499.44 238.373   1
   3  10  -5 3841.27 314.920   6
   3  10  -5 4282.05 352.353   1
   3  10  -4 437.839 151.754   6
   3  10  -4 126.223 138.180   1
   3  10  -3 2693.33 267.198   1
   3  10  -3 2748.52 256.052   6
   3  10  -2 155.152 122.342   6
   3  10  -2 235.807 124.447   1
   3  10  -1 4833.79 325.124   6
   3  10  -1 4444.12 311.308   1
   3  10   0 4117.14 297.008   6
   3  10   0 3711.90 278.946   1
   3  10   1 501.027 123.323   1
   3  10   1 460.309 134.396   6
   3  10   2 2225.70 224.437   6
   3  10   3 374.417 128.166   6
   3  10   4 3997.61 285.635   6
   3  10   5 284.076 99.2576   6
   3  10   6 7269.22 384.227   6
   3  10   7 185.293 102.494   6
   3  10   8 5936.57 339.401   6
   3  10   9 3214.38 244.871   6
   3  10  10 3106.42 242.964   6
   3  10  11 4521.63 284.730   6
   3  11  -5 1863.30 236.627   6
   3  11  -5 1569.47 254.513   1
   3  11  -4 796.015 196.881   1
   3  11  -4 321.329 139.105   6
   3  11  -3 196.066 134.708   1
   3  11  -3 218.766 121.160   6
   3  11  -2 655.298 170.892   1
   3  11  -2 616.162 159.658   6
   3  11  -1 8921.72 478.012   6
   3  11  -1 8129.83 448.208   1
   3  11   0 1596.56 215.746   6
   3  11   0 1611.94 213.132   1
   3  11   1 1321.58 183.904   1
   3  11   1 1549.24 208.104   6
   3  11   2 280.635 139.239   6
   3  11   3 2750.12 262.589   6
   3  11   4 6089.93 373.369   6
   3  11   5-28.9900 106.986   6
   3  11   6 4093.11 312.460   6
   3  11   7 346.411 136.882   6
   3  11   8 4573.91 316.203   6
   3  11   9 3147.96 263.023   6
   3  11  10-36.6673 107.783   6
   3  11  11 776.528 157.361   6
   3  12  -3 502.601 165.973   6
   3  12  -3 987.846 192.784   1
   3  12  -2 241.716 139.787   6
   3  12  -2 515.506 163.342   1
   3  12  -1 2778.74 284.531   1
   3  12  -1 2819.98 294.409   6
   3  12   0 216.653 145.419   6
   3  12   0 424.765 149.830   1
   3  12   1 1960.18 253.737   6
   3  12   2 2671.39 284.688   6
   3  12   3-65.9532 124.035   6
   3  12   4 280.361 149.621   6
   3  12   5-89.3895 123.459   6
   3  12   6 333.990 148.831   6
   3  12   7 367.947 149.505   6
   3  12   8 2463.85 268.105   6
   3  12   9 2675.34 260.193   6
   3  12  10 85.0999 126.495   6
   3  12  11 33.5993 126.103   6
   3  13   1 334.276 156.341   6
   3  13   2 1712.07 251.605   6
   3  13   3-202.166 138.275   6
   3  13   4 2847.04 304.656   6
   3  13   5 1151.51 216.159   6
   3  13   6 496.184 177.501   6
   3  13   7 258.823 154.499   6
   3  13   8 3139.34 303.926   6
   3  13   9 2237.87 265.473   6
   3  13  10-120.545 149.162   6
   3  13  11 356.750 143.378   6
   4  -7   4 2225.33 212.116   8
   4  -6 -13 267.189 169.885   5
   4  -6   4 5168.74 305.648   8
   4  -6   5 475.933 128.913   8
   4  -5 -14 2335.80 290.157   5
   4  -5 -13 761.543 201.810   5
   4  -5 -12 1270.19 217.149   5
   4  -5 -11 1730.44 233.781   5
   4  -5 -10 1107.01 191.175   5
   4  -5   4 5633.46 307.197   8
   4  -5   5 2385.43 202.300   8
   4  -5   6 5728.62 306.974   8
   4  -5   7 4431.46 276.492   8
   4  -4 -15 226.108 162.251   3
   4  -4 -15 117.740 180.542   5
   4  -4 -14 427.987 169.283   3
   4  -4 -14 582.233 173.210   5
   4  -4 -13 241.858 140.582   3
   4  -4 -13 385.055 155.987   5
   4  -4 -12 733.355 169.001   3
   4  -4 -12 991.578 201.862   5
   4  -4 -11 1990.80 232.422   3
   4  -4 -11 1838.99 217.956   5
   4  -4 -10 348.443 134.882   3
   4  -4 -10 383.548 137.154   5
   4  -4  -9 3422.58 279.421   5
   4  -4  -9 3312.81 271.677   3
   4  -4  -8 1930.29 206.320   3
   4  -4  -8 2088.98 208.465   5
   4  -4  -7 15600.3 555.444   3
   4  -4   4 2747.76 203.883   8
   4  -4   5 6339.26 308.047   8
   4  -4   6 3349.86 231.146   8
   4  -4   7 12157.6 462.803   8
   4  -4   8 57.3505 88.6499   8
   4  -4   9 5710.26 317.288   8
   4  -3 -15 252.355 154.409   3
   4  -3 -15 142.346 153.556   5
   4  -3 -14 2510.28 279.711   3
   4  -3 -14 1998.15 244.573   5
   4  -3 -13 133.489 139.201   3
   4  -3 -13 24.6229 125.148   5
   4  -3 -12 1687.00 221.642   3
   4  -3 -12 1896.63 222.072   5
   4  -3 -11 3747.18 282.917   5
   4  -3 -11 3877.60 299.154   3
   4  -3 -10 466.542 136.877   3
   4  -3 -10 481.670 121.580   4
   4  -3 -10 979.199 169.420   5
   4  -3  -9 4467.07 255.951   4
   4  -3  -9 4809.92 297.642   5
   4  -3  -9 4850.68 309.055   3
   4  -3  -8 27.0948 102.336   3
   4  -3  -8 194.382 90.8630   4
   4  -3  -8 29.0162 99.6595   5
   4  -3  -7 24386.1 671.767   4
   4  -3  -7 24658.4 717.621   5
   4  -3  -7 23873.5 718.584   3
   4  -3  -6 1480.49 163.622   3
   4  -3  -6 1444.71 146.295   4
   4  -3  -5 1353.02 152.054   3
   4  -3  -4 1749.86 161.046   3
   4  -3  -3 725.004 112.685   3
   4  -3   4 276.805 95.1074   8
   4  -3   5 27065.0 732.432   8
   4  -3   6 1369.82 149.374   8
   4  -3   7 42945.5 1055.46   8
   4  -3   8 776.353 134.520   8
   4  -3   9 8747.98 397.360   8
   4  -3  10 293.001 111.258   8
   4  -2 -15 220.272 151.311   3
   4  -2 -14 1095.59 200.545   3
   4  -2 -14 1179.10 190.508   5
   4  -2 -13 1454.03 213.614   3
   4  -2 -13 1154.86 195.236   5
   4  -2 -12 1220.16 194.116   3
   4  -2 -12 920.365 170.288   5
   4  -2 -11 3430.46 243.619   4
   4  -2 -11 3835.68 290.433   3
   4  -2 -11 3704.65 268.061   5
   4  -2 -10 68.3443 96.9290   3
   4  -2 -10 167.160 113.993   4
   4  -2 -10 138.985 115.947   5
   4  -2  -9 4313.14 251.033   4
   4  -2  -9 4352.42 281.600   3
   4  -2  -9 3772.98 251.814   5
   4  -2  -8 445.969 117.220   3
   4  -2  -8 378.964 118.564   5
   4  -2  -8 737.908 121.343   4
   4  -2  -7 14811.1 475.660   4
   4  -2  -7 14277.5 490.050   5
   4  -2  -7 13856.4 501.260   3
   4  -2  -6 1828.99 168.986   3
   4  -2  -6 2139.46 169.918   4
   4  -2  -6 2382.90 190.835   5
   4  -2  -5 24653.4 652.532   4
   4  -2  -5 24409.9 678.636   3
   4  -2  -4 6951.07 289.897   4
   4  -2  -4 7014.99 299.457   3
   4  -2  -3 4829.60 234.198   3
   4  -2  -2 10822.3 360.555   3
   4  -2  -1 511.083 81.7758   3
   4  -2   4 458.429 94.8735   8
   4  -2   5 155.274 79.4332   8
   4  -2   6 302.446 93.8456   8
   4  -2   7 4377.71 246.320   8
   4  -2   8 542.562 108.544   8
   4  -2   9 3383.95 240.512   8
   4  -2  10 1944.43 194.404   8
   4  -2  11 3984.86 268.081   8
   4  -2  12 1591.54 190.673   8
   4  -1 -15 1117.06 213.226   3
   4  -1 -14 551.666 162.882   3
   4  -1 -13 4544.51 332.759   3
   4  -1 -13 4306.05 302.655   5
   4  -1 -12 874.371 164.082   4
   4  -1 -12 1029.53 156.846   5
   4  -1 -12 706.565 151.338   3
   4  -1 -11 6548.21 347.686   4
   4  -1 -11 6419.88 338.320   5
   4  -1 -11 7238.16 386.843   3
   4  -1 -10 2512.29 211.495   4
   4  -1 -10 2594.07 211.755   5
   4  -1 -10 2078.64 207.952   3
   4  -1  -9 11820.7 440.673   5
   4  -1  -9 12351.1 458.153   4
   4  -1  -9 11515.2 474.372   3
   4  -1  -8 2554.32 194.809   4
   4  -1  -8 2559.47 188.591   5
   4  -1  -8 2581.29 218.226   3
   4  -1  -7 6281.61 292.226   4
   4  -1  -7 6073.73 282.113   5
   4  -1  -7 5392.65 294.711   3
   4  -1  -6 6672.46 296.170   4
   4  -1  -6 6655.42 288.594   5
   4  -1  -6 6175.33 302.391   3
   4  -1  -5 4298.15 228.934   4
   4  -1  -5 4166.62 232.440   3
   4  -1  -4 3060.86 183.785   4
   4  -1  -4 2938.85 187.133   3
   4  -1  -3 5058.22 233.936   4
   4  -1  -3 5017.67 229.863   3
   4  -1  -2 88640.4 1796.47   4
   4  -1  -2 90987.8 1781.88   3
   4  -1  -1 45200.7 992.876   4
   4  -1  -1 44629.5 961.271   3
   4  -1   0 1681.01 114.407   3
   4  -1   1 1039.91 87.9015   3
   4  -1   4 1315.16 129.819   8
   4  -1   5 17873.1 522.500   8
   4  -1   6 648.707 110.418   8
   4  -1   7 29397.7 778.884   8
   4  -1   8 4256.47 249.148   8
   4  -1   9 20754.6 642.975   8
   4  -1  10 7176.53 348.298   8
   4  -1  11 748.208 141.868   8
   4  -1  12 2392.21 215.941   8
   4  -1  13-93.2872 103.615   8
   4   0 -15 202.829 131.031   3
   4   0 -14 219.917 129.741   3
   4   0 -13 3643.88 287.522   4
   4   0 -13 3757.62 307.433   3
   4   0 -12 105.587 94.6069   5
   4   0 -12-0.24731 100.048   4
   4   0 -12-157.457 117.139   3
   4   0 -11 5166.32 317.881   4
   4   0 -11 5765.54 302.653   5
   4   0 -11 5550.61 340.408   3
   4   0 -10-64.5160 91.4801   4
   4   0 -10-17.4314 102.241   3
   4   0 -10 25.3233 81.3063   5
   4   0  -9 7854.05 362.894   4
   4   0  -9 8064.48 337.992   5
   4   0  -8 6452.73 313.108   4
   4   0  -8 6117.11 278.867   5
   4   0  -7 1003.19 138.865   4
   4   0  -7 1580.81 148.812   5
   4   0  -6 22723.5 639.475   4
   4   0  -6 23171.0 601.980   5
   4   0  -5 467.085 103.165   4
   4   0  -4 24407.3 639.906   4
   4   0  -3 5346.53 240.504   4
   4   0  -2 231668. 4290.74   4
   4   0  -1 67617.8 1396.99   4
   4   0  -1 69417.1 1375.14   3
   4   0   0 6978.69 266.064   4
   4   0   0 7706.24 243.739   3
   4   0   1 21422.4 486.512   3
   4   0   2 10785.7 274.717   3
   4   0   3 41942.2 938.239   8
   4   0   4 30563.5 740.956   8
   4   0   5 58110.5 1255.72   8
   4   0   6 7425.07 308.680   8
   4   0   7 38875.2 946.492   8
   4   0   8 42631.4 1038.25   8
   4   0   9 7301.01 338.118   8
   4   0  10 1382.81 159.514   8
   4   0  11 7150.51 358.435   8
   4   0  12 2681.04 224.573   8
   4   0  13-101.920 108.933   8
   4   0  14 1360.46 178.771   8
   4   0  15 1053.17 182.340   8
   4   1 -15 943.818 192.444   3
   4   1 -14 622.491 169.614   3
   4   1 -13 1949.61 236.093   4
   4   1 -13 1353.31 199.628   3
   4   1 -12 190.488 117.203   4
   4   1 -11 2704.85 234.008   4
   4   1 -10 1434.54 172.782   4
   4   1 -10 1608.11 152.196   5
   4   1  -9 4817.71 290.683   4
   4   1  -9 4862.30 243.401   5
   4   1  -8 10782.5 434.416   4
   4   1  -8 11251.6 377.028   5
   4   1  -7 631.407 118.229   4
   4   1  -7 749.068 100.271   5
   4   1  -6 16154.1 516.988   4
   4   1  -6 16333.0 451.016   5
   4   1  -5 518.168 100.647   4
   4   1  -5 566.882 82.5763   5
   4   1  -4 29738.4 745.167   4
   4   1  -3 7180.99 286.458   4
   4   1  -2 16836.7 475.038   4
   4   1  -1 22265.4 567.708   4
   4   1   0 8183.92 285.136   4
   4   1   1 34911.7 775.467   4
   4   1   2 9883.37 305.619   4
   4   1   2 9528.05 309.289   8
   4   1   3 36385.4 700.818   3
   4   1   3 35338.8 813.473   8
   4   1   4 1500.17 121.931   8
   4   1   4 1322.42 48.5279   3
   4   1   5 54554.4 1187.21   8
   4   1   6 4442.30 230.907   8
   4   1   7 66056.2 1438.62   8
   4   1   8 47058.0 1110.04   8
   4   1   9 1309.88 149.591   8
   4   1  10 628.842 124.247   8
   4   1  11 4225.44 271.494   8
   4   1  12 12650.4 503.512   8
   4   1  13 1206.04 165.370   8
   4   1  14 3059.34 259.915   8
   4   1  15 2869.49 267.619   8
   4   1  16 241.950 137.508   8
   4   2 -15 572.599 179.136   3
   4   2 -14-63.7878 164.997   4
   4   2 -13 1056.75 190.891   4
   4   2 -12-185.903 147.413   4
   4   2 -11 3571.88 285.639   4
   4   2 -10 3039.60 246.255   4
   4   2  -9 203.095 104.591   4
   4   2  -8 4647.65 289.716   4
   4   2  -8 5392.71 229.288   5
   4   2  -7 2053.21 186.980   4
   4   2  -7 2134.20 138.216   5
   4   2  -6 12839.2 448.643   4
   4   2  -6 13945.8 351.002   5
   4   2  -6 10458.3 245.275   2
   4   2  -5-27.5732 85.9409   4
   4   2  -4 26564.4 697.826   4
   4   2  -3 4806.82 235.540   4
   4   2  -2 2119.67 153.019   4
   4   2  -1 20634.8 538.596   4
   4   2   0 12284.3 365.045   4
   4   2   1 46823.5 987.396   4
   4   2   1 47006.4 975.251   8
   4   2   2 1156.98 94.9609   4
   4   2   2 1035.93 94.6275   8
   4   2   3 79108.7 1538.81   4
   4   2   3 78928.2 1576.51   8
   4   2   4 50411.3 1085.65   8
   4   2   5 32559.2 783.105   8
   4   2   6 6144.92 274.689   8
   4   2   7 10853.4 392.294   8
   4   2   8 13863.1 471.258   8
   4   2   9 3671.65 231.326   8
   4   2  10 5389.29 291.104   8
   4   2  11 3190.75 232.515   8
   4   2  12 5659.42 324.678   8
   4   2  13 6054.53 345.220   8
   4   2  14 2684.64 255.432   8
   4   2  15 8743.54 449.744   8
   4   2  16 585.987 163.416   8
   4   2  17 2945.68 286.639   8
   4   3 -14 177.063 161.587   4
   4   3 -13 720.732 169.859   4
   4   3 -12 277.858 149.918   4
   4   3 -11 2785.57 266.906   4
   4   3 -10 5612.12 352.946   4
   4   3  -9 575.796 137.124   4
   4   3  -8 3772.42 267.174   4
   4   3  -8 4122.95 213.357   6
   4   3  -7 4173.06 267.413   4
   4   3  -7 4142.51 215.608   6
   4   3  -7 4396.91 176.139   5
   4   3  -6 16708.8 555.849   4
   4   3  -6 15920.6 373.829   2
   4   3  -5 318.746 101.734   4
   4   3  -4 14782.3 483.638   4
   4   3  -3 7930.77 320.534   4
   4   3  -2 9679.93 344.890   4
   4   3  -1 121244. 2357.56   4
   4   3  -1 124126. 2262.75   8
   4   3   0 3169.41 170.632   4
   4   3   0 3540.58 147.815   8
   4   3   1 47960.6 1026.38   4
   4   3   1 49962.0 1005.82   8
   4   3   2 781.477 87.0231   4
   4   3   2 854.762 86.4790   8
   4   3   3 25579.6 578.200   4
   4   3   3 25128.0 614.031   8
   4   3   4 29182.7 634.155   4
   4   3   4 29012.4 703.262   8
   4   3   5 9656.59 233.234   7
   4   3   5 9174.89 332.291   8
   4   3   6 4086.49 218.823   8
   4   3   7 7508.97 317.060   8
   4   3   7 7351.41 179.543   3
   4   3   8 8109.93 344.639   8
   4   3   9 7313.30 334.617   8
   4   3  10 20560.4 647.296   8
   4   3  11 2182.45 201.432   8
   4   3  12 2920.59 239.769   8
   4   3  13 7056.30 381.509   8
   4   3  14 1013.40 171.772   8
   4   3  15 1826.85 219.389   8
   4   3  16 1414.54 205.105   8
   4   3  17 1605.14 226.267   8
   4   3  18 517.380 173.479   8
   4   4 -14 437.570 191.902   4
   4   4 -13 1125.28 234.569   4
   4   4 -12 16.1600 134.352   4
   4   4 -11 3768.27 314.530   4
   4   4 -10 3302.36 286.108   4
   4   4  -9-40.6614 123.822   4
   4   4  -8 9623.71 448.971   4
   4   4  -8 8841.25 344.573   6
   4   4  -7 1992.38 203.903   4
   4   4  -7 2141.36 163.794   6
   4   4  -6 21224.4 677.667   4
   4   4  -6 22130.0 605.362   6
   4   4  -6 21445.5 510.453   2
   4   4  -5 4516.21 272.362   4
   4   4  -5 4609.92 237.768   6
   4   4  -4 30361.7 831.098   4
   4   4  -4 31908.1 797.465   6
   4   4  -4 32545.1 633.630   8
   4   4  -3 12278.6 437.489   4
   4   4  -3 12919.5 294.876   8
   4   4  -2 1744.72 152.833   4
   4   4  -2 1955.61 89.3830   8
   4   4  -1 28856.6 746.435   4
   4   4  -1 31731.4 644.871   8
   4   4   0 7327.64 285.019   4
   4   4   0 7948.40 237.819   8
   4   4   1 36687.8 824.230   4
   4   4   1 36883.0 786.028   8
   4   4   2 9241.23 293.581   4
   4   4   2 9349.59 291.969   8
   4   4   3 80699.5 1558.97   4
   4   4   3 79641.0 1596.68   8
   4   4   4 5480.62 193.525   4
   4   4   4 5469.69 232.323   8
   4   4   5 7440.85 221.502   4
   4   4   5 7316.02 290.075   8
   4   4   6 742.768 108.359   8
   4   4   6 599.094 46.5780   7
   4   4   7-22.2752 72.6355   8
   4   4   8 28865.4 777.031   8
   4   4   9 1711.12 119.249   6
   4   4   9 1817.35 175.232   8
   4   4  10 12114.7 335.052   6
   4   4  10 12385.5 474.061   8
   4   4  11 3470.50 245.981   8
   4   4  12 1218.54 173.301   8
   4   4  13 5134.99 323.408   8
   4   4  14 102.367 109.726   8
   4   4  15 478.524 159.226   8
   4   4  16 260.374 135.429   8
   4   4  17 1796.87 241.442   8
   4   4  18 466.492 167.037   8
   4   5 -13 1077.74 228.388   4
   4   5 -12 2215.75 280.750   4
   4   5 -11 240.408 166.791   4
   4   5 -10 3419.83 310.327   4
   4   5  -9 233.709 133.380   4
   4   5  -9 63.4739 112.519   1
   4   5  -8 6161.11 379.068   4
   4   5  -8 5924.73 355.916   1
   4   5  -7 3849.67 288.718   4
   4   5  -7 3166.10 209.136   6
   4   5  -7 3535.78 260.153   1
   4   5  -6 7315.27 379.856   4
   4   5  -6 8351.21 337.058   6
   4   5  -6 7701.69 278.663   2
   4   5  -6 6965.96 357.751   1
   4   5  -5 19896.8 649.431   4
   4   5  -5 20405.5 593.566   6
   4   5  -5 20078.8 636.353   1
   4   5  -4 6851.45 338.636   4
   4   5  -4 7431.94 316.172   6
   4   5  -3 6073.96 302.840   4
   4   5  -3 6187.08 284.459   6
   4   5  -2 11403.2 392.618   4
   4   5  -2 11740.4 388.084   6
   4   5  -1 24095.7 645.487   4
   4   5  -1 24195.7 649.309   6
   4   5  -1 23452.4 492.529   8
   4   5   0 15540.2 461.846   4
   4   5   0 14703.3 469.659   6
   4   5   0 15588.9 369.550   8
   4   5   1 22410.1 568.753   4
   4   5   1 20286.1 583.577   6
   4   5   1 21802.3 506.670   8
   4   5   2 11519.6 355.947   4
   4   5   2 11107.3 384.295   6
   4   5   2 11437.6 333.025   8
   4   5   3 61174.5 1209.83   4
   4   5   3 57594.7 1269.46   6
   4   5   3 58724.7 1224.66   8
   4   5   4 76063.6 1445.81   4
   4   5   4 71493.5 1527.03   6
   4   5   4 73866.8 1512.92   8
   4   5   5 3149.47 134.041   4
   4   5   5 2941.98 173.684   6
   4   5   5 2833.81 176.146   8
   4   5   6 57717.7 1106.11   4
   4   5   6 57987.1 1222.12   6
   4   5   6 56407.4 1258.09   8
   4   5   7 1650.69 123.919   6
   4   5   7 1417.55 145.350   8
   4   5   8 14526.2 370.656   6
   4   5   8 13896.0 446.951   8
   4   5   9 4255.28 194.363   6
   4   5   9 4225.15 255.163   8
   4   5  10 12243.0 354.891   6
   4   5  10 12293.8 481.709   8
   4   5  11 13084.4 361.703   6
   4   5  11 13736.4 523.724   8
   4   5  12 4669.75 300.460   8
   4   5  13 4287.95 302.017   8
   4   5  14 2911.45 264.162   8
   4   5  15 3923.85 320.087   8
   4   5  16 177.416 140.918   8
   4   5  17 3696.37 331.038   8
   4   5  18 273.802 157.745   8
   4   6 -12 2484.37 313.520   4
   4   6 -11 97.4010 150.732   4
   4   6 -10 700.308 191.581   4
   4   6 -10 864.567 184.330   1
   4   6  -9 280.505 155.670   4
   4   6  -9-13.8927 114.055   1
   4   6  -8 2259.21 244.249   4
   4   6  -8 2549.93 252.959   1
   4   6  -7 813.595 156.079   4
   4   6  -7 1092.87 132.175   6
   4   6  -7 1117.46 168.335   1
   4   6  -6 14589.5 577.527   4
   4   6  -6 14662.1 505.940   6
   4   6  -6 13926.9 551.828   1
   4   6  -5 33972.8 886.534   6
   4   6  -5 34932.8 950.572   1
   4   6  -4 793.423 120.144   6
   4   6  -4 859.833 146.770   1
   4   6  -3 549.055 113.176   1
   4   6  -3 741.652 115.566   6
   4   6  -2 5524.23 277.595   6
   4   6  -1 33325.4 839.268   4
   4   6  -1 31956.2 835.228   6
   4   6   0 15416.6 480.139   4
   4   6   0 15275.5 494.243   6
   4   6   0 15088.7 351.314   8
   4   6   1 38766.7 901.055   4
   4   6   1 38131.5 932.466   6
   4   6   1 38402.9 799.323   8
   4   6   2 31947.4 759.344   4
   4   6   2 31969.6 806.100   6
   4   6   2 31877.2 713.291   8
   4   6   3 13775.6 395.094   4
   4   6   3 13190.2 439.820   6
   4   6   3 13714.5 395.009   8
   4   6   4 22083.9 531.318   4
   4   6   4 21718.7 605.558   6
   4   6   4 21593.6 569.971   8
   4   6   5 497.122 65.2048   4
   4   6   5 488.444 97.5238   6
   4   6   5 485.205 89.7176   8
   4   6   6 6841.36 203.392   4
   4   6   6 7123.71 288.607   6
   4   6   6 6269.00 285.344   8
   4   6   7 13.1040 65.7966   6
   4   6   7 18.1453 73.3588   8
   4   6   7 37.9193 26.5070   4
   4   6   8 5434.39 242.813   6
   4   6   8 5897.79 298.869   8
   4   6   9 3497.36 184.480   6
   4   6   9 3632.20 242.088   8
   4   6  10 14542.2 423.672   6
   4   6  10 14117.3 525.450   8
   4   6  11 10495.4 330.806   6
   4   6  11 10262.8 451.091   8
   4   6  12 2321.03 225.409   8
   4   6  13 6084.29 366.076   8
   4   6  14 3.43330 105.075   8
   4   6  15 5202.57 361.132   8
   4   6  16 623.336 175.825   8
   4   6  17 2657.20 294.609   8
   4   7 -11 326.007 221.819   4
   4   7 -11 441.166 176.104   1
   4   7 -10 1547.24 241.286   1
   4   7 -10 1414.93 245.110   4
   4   7  -9 339.485 154.924   1
   4   7  -9 299.832 169.310   4
   4   7  -8 2920.33 303.001   4
   4   7  -8 3023.29 281.801   1
   4   7  -7 366.617 137.794   1
   4   7  -7 255.494 107.398   6
   4   7  -6 3803.71 251.888   6
   4   7  -6 3214.07 275.595   1
   4   7  -5 6747.50 335.910   6
   4   7  -5 6371.97 365.592   1
   4   7  -4 1350.23 158.558   6
   4   7  -4 1504.54 189.498   1
   4   7  -3 2090.16 202.028   1
   4   7  -3 1968.79 182.355   6
   4   7  -2-49.9986 90.8129   6
   4   7  -2 286.214 108.392   1
   4   7  -1 3130.29 220.885   6
   4   7   0 681.750 122.290   6
   4   7   1 9594.79 389.728   6
   4   7   2 31335.7 769.164   4
   4   7   2 30654.6 816.904   6
   4   7   2 31468.6 700.915   8
   4   7   3 41.9849 73.4480   4
   4   7   3 227.448 96.1488   6
   4   7   3 38.5719 51.0045   8
   4   7   4 20233.3 528.126   4
   4   7   4 20519.5 606.777   6
   4   7   4 21048.0 557.033   8
   4   7   5 4994.51 202.459   4
   4   7   5 5087.38 263.619   6
   4   7   5 4850.35 240.521   8
   4   7   6 3361.58 144.756   4
   4   7   6 3395.30 209.764   6
   4   7   6 3294.94 207.740   8
   4   7   7 1113.51 66.9207   4
   4   7   7 1045.07 125.334   6
   4   7   7 1082.41 135.541   8
   4   7   8 13885.7 453.630   6
   4   7   8 13980.9 497.407   8
   4   7   9 44202.2 1020.06   6
   4   7   9 44542.6 1115.83   8
   4   7  10 52.4648 65.8268   6
   4   7  10 253.222 113.141   8
   4   7  11 12705.4 410.688   6
   4   7  11 13039.6 523.118   8
   4   7  12 219.734 120.395   8
   4   7  13 5904.69 363.003   8
   4   7  14 266.679 137.203   8
   4   7  15 316.781 146.953   8
   4   7  16 460.452 163.866   8
   4   8  -9-25.6707 163.146   4
   4   8  -9 482.894 175.320   1
   4   8  -8 1778.51 235.345   1
   4   8  -7 3300.14 261.795   6
   4   8  -7 2977.42 286.670   1
   4   8  -6-10.0584 118.421   1
   4   8  -6-18.3933 94.5259   6
   4   8  -5 3651.71 260.889   6
   4   8  -5 4014.88 310.688   1
   4   8  -4 152.751 118.297   1
   4   8  -4-14.4296 87.3761   6
   4   8  -3 17041.5 593.493   6
   4   8  -3 16594.6 612.780   1
   4   8  -2 2901.16 224.880   6
   4   8  -2 2976.78 239.738   1
   4   8  -1 6463.52 335.158   6
   4   8   0 3285.94 237.672   6
   4   8   1 3401.34 234.920   6
   4   8   2 10970.6 438.014   6
   4   8   3 2073.06 185.642   6
   4   8   4 15414.5 457.308   4
   4   8   4 15884.4 538.409   6
   4   8   5 4179.50 194.902   4
   4   8   5 3995.81 250.322   6
   4   8   5 4122.81 222.102   8
   4   8   6 144.246 53.8306   4
   4   8   6 118.000 85.5321   6
   4   8   6 212.991 88.2868   8
   4   8   7 137.791 84.6111   6
   4   8   7 135.153 86.2214   8
   4   8   8 16113.5 525.461   6
   4   8   8 17120.0 566.111   8
   4   8   9 18646.6 571.239   6
   4   8   9 18731.7 624.367   8
   4   8  10 392.300 96.3704   6
   4   8  10 228.629 106.183   8
   4   8  11 8906.57 353.004   6
   4   8  11 8019.16 412.558   8
   4   8  12 56.1652 121.437   8
   4   8  13 2747.35 263.382   8
   4   9  -8 1937.50 269.949   1
   4   9  -7 1907.12 256.715   1
   4   9  -6 75.5659 111.823   6
   4   9  -6-15.7525 121.966   1
   4   9  -5 4278.44 299.596   6
   4   9  -5 3513.58 304.783   1
   4   9  -4 1207.51 173.467   6
   4   9  -4 966.541 172.093   1
   4   9  -3 5166.76 327.300   6
   4   9  -3 5654.99 359.686   1
   4   9  -2 564.548 142.190   6
   4   9  -2 665.832 149.979   1
   4   9  -1 7997.84 397.664   6
   4   9  -1 7434.88 389.875   1
   4   9   0 2131.96 205.307   6
   4   9   1 696.946 139.527   6
   4   9   2 926.727 148.695   6
   4   9   3 733.686 143.483   6
   4   9   4 9544.77 420.303   6
   4   9   5 2381.40 160.160   4
   4   9   5 2543.18 215.961   6
   4   9   6 16886.5 463.664   4
   4   9   6 16709.3 575.557   6
   4   9   7 11003.5 442.923   6
   4   9   8 2297.71 195.203   6
   4   9   9 1545.79 168.708   6
   4   9  10 1661.29 174.647   6
   4   9  11 3507.93 231.026   6
   4  10  -6 79.3031 117.242   6
   4  10  -6-94.0299 123.393   1
   4  10  -5 2289.96 274.603   1
   4  10  -5 2259.32 248.988   6
   4  10  -4 536.147 164.237   1
   4  10  -4 605.468 161.565   6
   4  10  -3 728.686 158.807   6
   4  10  -3 460.921 159.534   1
   4  10  -2 1438.29 195.605   6
   4  10  -2 1424.03 208.134   1
   4  10  -1 3085.00 274.578   6
   4  10   0 10349.3 491.435   6
   4  10   1 417.266 139.650   6
   4  10   2 7780.01 413.778   6
   4  10   3 1055.37 163.464   6
   4  10   4 6514.19 367.996   6
   4  10   5 6391.27 289.694   4
   4  10   5 7167.14 378.314   6
   4  10   6 2586.11 232.159   6
   4  10   7 7109.75 374.119   6
   4  10   8 204.014 108.486   6
   4  10   9 2459.81 219.954   6
   4  10  10 216.747 100.152   6
   4  10  11 1289.32 163.680   6
   4  10  12 177.562 107.739   6
   4  11  -5 1558.42 249.346   1
   4  11  -5 1184.63 201.219   6
   4  11  -4 1359.28 207.588   6
   4  11  -4 1256.62 229.235   1
   4  11  -3 884.287 174.124   6
   4  11  -3 946.614 197.762   1
   4  11  -2 1700.89 227.420   6
   4  11  -1 828.565 190.206   6
   4  11   0 4863.29 353.674   6
   4  11   1 1748.20 225.237   6
   4  11   2 2596.60 257.874   6
   4  11   3 3354.45 291.320   6
   4  11   4 3623.79 301.708   6
   4  11   5 2730.21 264.862   6
   4  11   6 1395.73 201.416   6
   4  11   7 2492.52 246.830   6
   4  11   8 308.817 130.209   6
   4  11   9 5000.47 329.095   6
   4  11  10 31.3842 106.747   6
   4  11  11 3778.30 285.610   6
   4  11  12 1215.41 181.884   6
   4  12  -3 65.9089 131.919   6
   4  12  -2 810.219 194.585   6
   4  12  -1 455.338 157.477   6
   4  12   0 2612.38 285.823   6
   4  12   1 630.918 181.482   6
   4  12   2 354.544 151.912   6
   4  12   3 397.069 158.159   6
   4  12   4 1047.08 194.270   6
   4  12   5 1052.13 185.667   6
   4  12   6 909.368 182.415   6
   4  12   7 5838.85 383.511   6
   4  12   8 415.599 144.337   6
   4  12   9 274.269 134.214   6
   4  12  10 13.9692 121.971   6
   4  12  11 675.015 154.849   6
   4  12  12 1358.73 206.539   6
   4  13   1 174.393 146.293   6
   4  13   2-35.2522 148.598   6
   4  13   3 256.061 146.783   6
   4  13   4 1760.31 258.521   6
   4  13   5 4709.06 386.074   6
   4  13   6 559.331 188.196   6
   4  13   7 1331.83 226.147   6
   4  13   8 442.718 167.043   6
   4  13   9 263.624 145.048   6
   4  13  10 618.943 178.672   6
   4  13  11 22.6859 127.704   6
   5  -7   4 888.599 166.365   8
   5  -6   4 178.002 120.792   8
   5  -6   5 3106.98 266.976   8
   5  -6   6 640.556 138.720   8
   5  -5   4 1191.61 165.608   8
   5  -5   5 782.245 144.286   8
   5  -5   6 238.018 112.985   8
   5  -5   7 1673.03 197.253   8
   5  -4 -13 2682.24 294.130   3
   5  -4 -12 478.468 178.826   3
   5  -4 -11 1416.19 224.606   3
   5  -4 -10 634.998 165.378   3
   5  -4  -9 379.852 132.254   3
   5  -4  -8 2477.18 239.364   3
   5  -4  -7 965.911 156.877   3
   5  -4   4 328.615 112.376   8
   5  -4   5 1522.19 175.578   8
   5  -4   6 493.279 122.289   8
   5  -4   7 7095.89 372.495   8
   5  -4   8 7097.55 380.059   8
   5  -4   9 1345.67 183.491   8
   5  -3 -14 444.013 169.355   3
   5  -3 -13 333.834 150.877   3
   5  -3 -12 232.161 156.052   3
   5  -3 -11 1134.30 191.107   3
   5  -3 -10 1243.82 197.117   3
   5  -3 -10 977.568 154.121   4
   5  -3  -9 445.914 134.091   3
   5  -3  -9 588.616 126.754   4
   5  -3  -8 2747.42 218.625   4
   5  -3  -8 2658.03 244.468   3
   5  -3  -7 585.665 138.339   3
   5  -3  -6 18266.7 612.961   3
   5  -3  -5 1247.54 156.487   3
   5  -3  -4 20007.1 618.052   3
   5  -3   4 162.104 97.9911   8
   5  -3   5 5937.86 315.213   8
   5  -3   6 2497.21 217.618   8
   5  -3   7 5595.08 321.927   8
   5  -3   8 9156.13 423.350   8
   5  -3   9 305.536 116.691   8
   5  -3  10 6367.08 364.185   8
   5  -3  11 118.078 113.983   8
   5  -2 -14 249.373 146.217   3
   5  -2 -13 253.847 140.284   3
   5  -2 -13 167.514 138.375   5
   5  -2 -12 81.6844 116.949   3
   5  -2 -12 535.859 153.182   5
   5  -2 -11 4133.80 291.527   4
   5  -2 -11 4814.17 325.177   5
   5  -2 -11 4716.07 339.282   3
   5  -2 -10 3073.70 242.280   4
   5  -2 -10 3251.50 276.517   3
   5  -2  -9 797.320 156.899   3
   5  -2  -9 756.328 139.300   4
   5  -2  -8 5992.20 317.546   4
   5  -2  -8 5457.17 327.513   3
   5  -2  -7 236.846 106.646   3
   5  -2  -7 183.438 92.2194   4
   5  -2  -6 14421.4 497.789   4
   5  -2  -6 13375.8 507.828   3
   5  -2  -5 2089.71 180.010   4
   5  -2  -5 2306.68 196.823   3
   5  -2  -4 3295.01 218.107   4
   5  -2  -4 3321.46 220.105   3
   5  -2  -3 228.186 92.3888   3
   5  -2  -2 158.806 90.0176   3
   5  -2  -1 8357.15 316.851   3
   5  -2   4 124.346 96.0972   8
   5  -2   5 7076.60 336.632   8
   5  -2   6 10757.2 433.447   8
   5  -2   7 267.592 105.157   8
   5  -2   8 22779.6 716.102   8
   5  -2   9 78.3576 110.851   8
   5  -2  10 9996.44 456.310   8
   5  -2  11 9.14206 99.3093   8
   5  -2  12 321.223 138.456   8
   5  -1 -14 510.727 178.749   3
   5  -1 -13 211.636 149.205   3
   5  -1 -12 168.971 133.495   4
   5  -1 -12 183.626 111.431   5
   5  -1 -12 54.5745 124.762   3
   5  -1 -11 4192.17 296.184   4
   5  -1 -11 3964.83 279.593   5
   5  -1 -11 3994.60 309.368   3
   5  -1 -10 3059.77 245.978   4
   5  -1 -10 2731.19 229.273   5
   5  -1 -10 2722.97 251.526   3
   5  -1  -9 355.816 125.986   4
   5  -1  -9 519.001 131.786   3
   5  -1  -8 2828.60 221.041   4
   5  -1  -8 2656.16 228.928   3
   5  -1  -7 2163.92 195.093   4
   5  -1  -7 2286.19 197.034   3
   5  -1  -6 4199.07 250.654   4
   5  -1  -6 3574.23 241.939   3
   5  -1  -5 6629.78 307.738   4
   5  -1  -5 5931.72 301.182   3
   5  -1  -4 11133.0 410.553   4
   5  -1  -4 11520.6 415.890   3
   5  -1  -3 135.308 92.4572   4
   5  -1  -3 90.4977 73.6613   3
   5  -1  -2 42268.5 987.500   4
   5  -1  -2 40597.9 952.609   3
   5  -1  -1 19528.1 531.033   3
   5  -1   0 177.134 67.5312   3
   5  -1   1 8536.03 283.076   3
   5  -1   4 11021.4 409.920   8
   5  -1   5 2151.32 181.434   8
   5  -1   6 1108.93 151.340   8
   5  -1   7 2024.70 184.693   8
   5  -1   8 6212.03 332.748   8
   5  -1   9 4939.49 305.578   8
   5  -1  10 12038.4 494.339   8
   5  -1  11 2457.98 227.519   8
   5  -1  12 1032.11 166.614   8
   5  -1  13-184.013 122.331   8
   5   0 -14 621.861 161.988   3
   5   0 -13 1696.38 234.650   3
   5   0 -12 1496.91 216.062   4
   5   0 -12 1791.52 227.823   3
   5   0 -11 1851.32 218.229   4
   5   0 -11 1681.98 180.860   5
   5   0 -11 1331.88 196.006   3
   5   0 -10 3387.00 272.840   4
   5   0 -10 3689.71 249.304   5
   5   0 -10 3136.24 265.612   3
   5   0  -9 737.989 157.198   4
   5   0  -9 797.856 135.896   5
   5   0  -9 678.673 150.237   3
   5   0  -8 6148.30 334.384   4
   5   0  -8 5941.38 332.744   3
   5   0  -7 259.530 117.106   4
   5   0  -7-34.2349 92.3670   3
   5   0  -6 8277.84 368.336   4
   5   0  -6 8251.46 364.830   3
   5   0  -5 16447.7 536.352   4
   5   0  -4 9600.02 376.353   4
   5   0  -4 9489.64 365.951   3
   5   0  -3 8230.77 338.054   4
   5   0  -3 8291.73 331.900   3
   5   0  -2 39484.5 940.258   4
   5   0  -2 40314.4 922.386   3
   5   0  -1 41437.5 969.982   4
   5   0  -1 42490.9 938.815   3
   5   0   0 5232.92 249.857   4
   5   0   0 5463.12 220.101   3
   5   0   1 408.404 64.0359   3
   5   0   2 3402.91 146.584   3
   5   0   3 2197.58 169.262   8
   5   0   4 25552.5 685.349   8
   5   0   5 6691.93 303.231   8
   5   0   6 35247.4 899.493   8
   5   0   7 2770.55 209.084   8
   5   0   8 17951.3 595.713   8
   5   0   9 1785.10 187.616   8
   5   0  10 14656.7 550.315   8
   5   0  11 2078.09 208.729   8
   5   0  12 1248.55 177.203   8
   5   0  13 1507.10 194.421   8
   5   0  14 632.267 148.618   8
   5   0  15 1451.71 207.200   8
   5   1 -14 428.382 160.992   3
   5   1 -13 454.766 152.194   4
   5   1 -13 392.190 165.640   3
   5   1 -12 2341.99 241.216   4
   5   1 -12 1994.86 236.747   3
   5   1 -11-8.11806 106.353   4
   5   1 -10 5144.51 327.715   4
   5   1  -9 809.656 151.551   4
   5   1  -9 722.844 120.789   5
   5   1  -8 7005.83 360.012   4
   5   1  -7 161.907 90.5708   4
   5   1  -6 15251.1 526.684   4
   5   1  -5 24929.8 702.013   4
   5   1  -4 6726.99 312.715   4
   5   1  -3 25902.0 695.306   4
   5   1  -2 7983.45 320.378   4
   5   1  -1 9809.82 352.079   4
   5   1   0 212.554 73.1596   4
   5   1   1 15142.1 450.743   4
   5   1   2 7372.76 290.434   4
   5   1   2 7738.98 237.323   3
   5   1   3 12273.5 399.245   8
   5   1   3 11651.6 294.653   3
   5   1   4 30748.1 610.664   3
   5   1   4 31210.9 775.623   8
   5   1   5 9188.80 357.752   8
   5   1   6 51709.3 1186.54   8
   5   1   7 366.927 112.958   8
   5   1   8 7455.31 349.065   8
   5   1   9 149.925 95.8724   8
   5   1  10 4842.93 294.570   8
   5   1  11 2905.20 237.839   8
   5   1  12 1517.75 195.426   8
   5   1  13 2305.48 233.034   8
   5   1  14 819.131 161.630   8
   5   1  15 779.001 171.692   8
   5   1  16 467.732 159.002   8
   5   2 -14 503.023 174.120   4
   5   2 -14 577.545 176.124   3
   5   2 -13 571.302 177.540   4
   5   2 -12 1155.22 201.537   4
   5   2 -11 50.2408 125.132   4
   5   2 -10 2680.59 250.876   4
   5   2  -9 1894.49 216.746   4
   5   2  -8 6907.70 368.674   4
   5   2  -7 3169.44 240.821   4
   5   2  -6 13960.1 509.132   4
   5   2  -5 11064.4 427.903   4
   5   2  -4 138.678 92.9098   4
   5   2  -3 10344.0 387.066   4
   5   2  -2 10589.9 385.030   4
   5   2  -1 2891.28 188.009   4
   5   2   0 28455.0 709.075   4
   5   2   1 7576.23 286.458   4
   5   2   1 7679.14 282.192   8
   5   2   2 33982.7 787.980   4
   5   2   2 34130.2 798.575   8
   5   2   3 9493.12 320.326   4
   5   2   3 9374.67 331.777   8
   5   2   4 136080. 2646.82   8
   5   2   5 6620.45 284.564   8
   5   2   5 5751.77 142.839   3
   5   2   6 39563.5 962.849   8
   5   2   7 90.3476 88.0475   8
   5   2   8 11071.7 434.364   8
   5   2   9 5430.85 302.858   8
   5   2  10 2888.78 228.883   8
   5   2  11 12238.7 499.498   8
   5   2  12 489.796 136.395   8
   5   2  13 9677.50 465.912   8
   5   2  14 440.302 141.289   8
   5   2  15 4160.71 326.200   8
   5   2  16 564.446 165.966   8
   5   2  17 298.854 160.652   8
   5   3 -14 300.049 166.265   4
   5   3 -13 108.427 144.077   4
   5   3 -12 3048.36 305.682   4
   5   3 -11 146.830 132.579   4
   5   3 -10 4020.24 315.035   4
   5   3  -9 1174.75 179.932   4
   5   3  -8 702.931 142.114   4
   5   3  -8 1122.28 132.500   6
   5   3  -7 5663.17 331.651   4
   5   3  -6 378.157 103.798   4
   5   3  -5 8707.21 387.526   4
   5   3  -4 292.569 97.3494   4
   5   3  -3 13606.3 469.575   4
   5   3  -2 1853.22 160.835   4
   5   3  -1 9030.45 339.022   4
   5   3   0 11919.0 394.194   4
   5   3   0 12325.4 358.842   8
   5   3   1 7420.02 285.366   4
   5   3   1 7055.51 259.360   8
   5   3   2 53871.2 1145.09   4
   5   3   2 53965.7 1144.47   8
   5   3   3 18134.5 479.919   4
   5   3   3 18012.4 504.952   8
   5   3   4 81990.9 1633.78   4
   5   3   4 83584.4 1698.64   8
   5   3   5 1587.44 147.121   8
   5   3   6 11174.2 408.178   8
   5   3   7 1854.22 167.840   8
   5   3   8 5043.87 279.241   8
   5   3   9 7217.52 349.122   8
   5   3  10 1000.10 149.675   8
   5   3  11 10189.7 451.842   8
   5   3  12 744.255 150.875   8
   5   3  13 7487.78 406.368   8
   5   3  14 606.763 149.543   8
   5   3  15 3244.93 292.540   8
   5   3  16 356.341 156.258   8
   5   3  17 376.624 167.570   8
   5   3  18 331.760 154.954   8
   5   4 -13-214.483 164.006   4
   5   4 -12 1095.63 215.195   4
   5   4 -11 62.9392 131.804   4
   5   4 -10 2009.76 243.818   4
   5   4  -9 1781.33 219.650   4
   5   4  -8 710.288 160.600   4
   5   4  -8 677.943 115.982   6
   5   4  -7 53.0603 99.8767   4
   5   4  -7 280.757 86.5734   6
   5   4  -6 4344.03 286.736   4
   5   4  -6 4365.60 252.450   6
   5   4  -5 2941.75 235.338   4
   5   4  -4 56.1126 94.1994   4
   5   4  -3 16287.6 554.011   4
   5   4  -3 18501.1 435.634   8
   5   4  -2 12385.1 446.168   4
   5   4  -2 13342.1 350.809   8
   5   4  -1 1129.68 125.732   4
   5   4  -1 1255.53 94.5591   8
   5   4   0 3853.06 214.974   4
   5   4   0 4280.96 181.238   8
   5   4   1 12494.0 403.553   4
   5   4   1 13139.1 375.258   8
   5   4   2 66430.8 1393.71   4
   5   4   2 69412.3 1397.72   8
   5   4   3 1100.03 102.027   4
   5   4   3 944.433 106.198   8
   5   4   4 5223.21 211.790   4
   5   4   4 5339.76 248.997   8
   5   4   5 3761.82 170.541   4
   5   4   5 3679.69 209.894   8
   5   4   6 4478.71 241.741   8
   5   4   7 9590.28 385.132   8
   5   4   8 3264.35 226.378   8
   5   4   9 1966.09 181.475   8
   5   4  10 285.810 109.884   8
   5   4  11 4102.48 186.840   6
   5   4  11 4145.47 283.103   8
   5   4  12 635.897 144.835   8
   5   4  13 4714.30 320.489   8
   5   4  14 1723.37 218.082   8
   5   4  15 120.436 124.560   8
   5   4  16 966.579 184.321   8
   5   4  17 440.111 169.616   8
   5   4  18 1029.41 224.975   8
   5   5 -12 428.467 191.837   4
   5   5 -11-22.1012 142.925   4
   5   5 -10 1635.71 243.359   4
   5   5  -9 568.455 164.817   4
   5   5  -8 309.118 141.159   4
   5   5  -7 4600.32 323.392   4
   5   5  -7 4240.01 256.251   6
   5   5  -6 984.810 172.767   4
   5   5  -6 736.638 122.262   6
   5   5  -5 28092.6 848.487   4
   5   5  -5 30283.0 802.639   6
   5   5  -4 3110.62 239.495   4
   5   5  -4 3498.74 227.276   6
   5   5  -3 15991.8 549.700   4
   5   5  -3 16380.8 533.482   6
   5   5  -2 12851.2 470.299   4
   5   5  -2 13867.5 342.029   8
   5   5  -1 311.655 95.8653   4
   5   5  -1 258.292 54.2880   8
   5   5   0 8870.56 343.316   4
   5   5   0 8696.55 277.630   8
   5   5   1 237.594 74.0039   4
   5   5   1 406.134 73.3387   8
   5   5   2 47207.9 1051.72   4
   5   5   2 48556.7 1035.70   8
   5   5   3 3790.16 189.990   4
   5   5   3 3668.32 194.280   8
   5   5   4 44683.8 960.568   4
   5   5   4 45007.4 1017.24   8
   5   5   5 154.867 60.9393   4
   5   5   5 133.981 69.2472   8
   5   5   6 7286.03 240.752   4
   5   5   6 7024.96 313.096   8
   5   5   7 2428.33 189.001   8
   5   5   8 345.704 101.451   8
   5   5   9 9146.38 329.338   6
   5   5   9 8927.23 394.657   8
   5   5  10 1.12412 55.0846   6
   5   5  10-56.5034 89.7242   8
   5   5  11 23525.7 597.747   6
   5   5  11 25723.4 778.157   8
   5   5  12 3727.16 275.378   8
   5   5  13 1565.17 204.105   8
   5   5  14 938.353 172.796   8
   5   5  15 261.455 137.922   8
   5   5  16 2963.61 297.041   8
   5   5  17 190.876 147.541   8
   5   5  18 1121.03 231.586   8
   5   6 -11 1984.76 282.876   4
   5   6 -10 1555.50 250.830   4
   5   6  -9 1839.47 249.333   4
   5   6  -8 844.452 181.776   4
   5   6  -7 3832.75 316.844   4
   5   6  -7 4486.84 271.017   6
   5   6  -6-57.7306 122.400   4
   5   6  -6 68.3529 90.2666   6
   5   6  -5 10910.4 488.359   4
   5   6  -5 10720.1 432.469   6
   5   6  -4 14000.9 545.767   4
   5   6  -4 14741.6 518.636   6
   5   6  -3 230.930 111.050   4
   5   6  -3 182.338 86.1197   6
   5   6  -2 4074.17 263.405   4
   5   6  -2 4108.70 251.851   6
   5   6  -1 14215.5 490.838   4
   5   6  -1 14145.8 496.636   6
   5   6  -1 13884.8 334.443   8
   5   6   0 19620.8 581.825   4
   5   6   0 18629.9 596.275   6
   5   6   0 19509.0 462.371   8
   5   6   1 307.929 90.5107   4
   5   6   1 211.920 104.079   6
   5   6   1 226.244 55.6907   8
   5   6   2 17899.2 509.462   4
   5   6   2 17042.5 547.327   6
   5   6   2 17093.7 465.826   8
   5   6   3 865.395 110.193   4
   5   6   3 698.562 134.103   6
   5   6   3 614.901 110.030   8
   5   6   4 66265.1 1353.90   4
   5   6   4 66396.4 1450.52   6
   5   6   4 65584.0 1397.83   8
   5   6   5 15037.4 408.545   4
   5   6   5 15032.1 488.499   6
   5   6   5 15013.2 475.095   8
   5   6   6 20538.6 491.716   4
   5   6   6 20656.0 593.662   6
   5   6   6 19681.0 594.517   8
   5   6   7 8677.28 252.849   4
   5   6   7 8706.39 339.445   6
   5   6   7 8455.29 362.301   8
   5   6   8 892.575 116.404   6
   5   6   8 936.651 138.688   8
   5   6   9 1513.30 138.461   6
   5   6   9 1594.80 172.316   8
   5   6  10-100.925 65.2166   6
   5   6  10 134.338 97.5411   8
   5   6  11 17484.0 495.865   6
   5   6  11 17678.4 632.527   8
   5   6  12 5888.82 354.732   8
   5   6  13 2138.46 227.855   8
   5   6  14 49.0439 125.642   8
   5   6  15 2751.44 283.065   8
   5   6  16 531.079 165.083   8
   5   6  17 478.587 168.457   8
   5   6  18 149.536 159.060   8
   5   7 -10 350.281 186.552   4
   5   7  -9 2515.50 303.918   4
   5   7  -8 45.2082 144.760   4
   5   7  -7 983.923 189.675   4
   5   7  -7 731.218 129.733   6
   5   7  -6 448.355 137.915   4
   5   7  -6 624.052 131.246   6
   5   7  -5 1818.81 220.679   4
   5   7  -5 1927.96 192.488   6
   5   7  -4 9819.53 464.467   4
   5   7  -4 9713.50 423.198   6
   5   7  -3 39.4316 105.058   4
   5   7  -3 163.653 95.8788   6
   5   7  -2 11397.3 465.879   4
   5   7  -2 12286.7 475.920   6
   5   7  -1 5051.94 287.944   4
   5   7  -1 4859.08 287.537   6
   5   7   0 28804.0 790.212   4
   5   7   0 29069.9 814.978   6
   5   7   1 84.1200 83.8776   4
   5   7   1 95.9961 87.5264   6
   5   7   1 23.8333 42.2336   8
   5   7   2 19760.6 566.737   4
   5   7   2 19230.0 608.579   6
   5   7   2 19193.4 503.104   8
   5   7   3 11504.8 386.423   4
   5   7   3 11047.1 431.971   6
   5   7   3 11383.3 367.261   8
   5   7   4 719.062 94.2920   4
   5   7   4 707.454 125.647   6
   5   7   4 795.248 109.241   8
   5   7   5 512.963 80.9733   4
   5   7   5 911.761 134.869   6
   5   7   5 602.501 103.674   8
   5   7   6 911.768 92.6468   4
   5   7   6 913.150 132.552   6
   5   7   6 899.100 123.063   8
   5   7   7 15843.8 390.763   4
   5   7   7 16039.8 514.255   6
   5   7   7 15767.1 529.844   8
   5   7   8 7466.35 323.254   6
   5   7   8 7698.41 360.554   8
   5   7   9 5820.57 275.052   6
   5   7   9 5651.00 315.935   8
   5   7  10 1829.30 155.592   6
   5   7  10 1784.84 195.000   8
   5   7  11 3533.91 204.082   6
   5   7  11 3554.18 265.057   8
   5   7  12 2975.47 258.443   8
   5   7  13 3243.14 278.661   8
   5   7  14 5035.56 360.826   8
   5   7  15 260.011 146.303   8
   5   7  16 1585.97 247.766   8
   5   7  17 539.203 180.986   8
   5   8  -9 2577.24 320.402   4
   5   8  -8 317.715 160.018   4
   5   8  -7 538.209 170.353   4
   5   8  -6 112.025 140.798   4
   5   8  -6 447.918 126.289   6
   5   8  -5 336.838 151.465   4
   5   8  -5 155.010 98.4404   6
   5   8  -4 2695.01 261.296   4
   5   8  -4 3175.64 251.222   6
   5   8  -3 406.803 138.859   4
   5   8  -3 460.356 128.512   6
   5   8  -2 12327.2 511.825   4
   5   8  -2 12558.7 506.798   6
   5   8  -1 128.640 92.7976   4
   5   8  -1 24.2328 86.6389   6
   5   8   0 12397.4 474.150   4
   5   8   0 12475.7 494.031   6
   5   8   1 1721.66 168.525   4
   5   8   1 1607.69 177.539   6
   5   8   2 2158.64 179.909   4
   5   8   2 2237.05 210.680   6
   5   8   2 2281.53 136.066   8
   5   8   3 5175.55 258.083   4
   5   8   3 5472.44 305.721   6
   5   8   3 5507.57 235.275   8
   5   8   4 122.450 68.8021   4
   5   8   4 284.773 112.330   6
   5   8   4 128.495 63.2194   8
   5   8   5 5845.39 244.992   4
   5   8   5 5633.36 303.732   6
   5   8   5 5673.72 269.627   8
   5   8   6 86.3171 63.9525   4
   5   8   6 170.151 93.2802   6
   5   8   6 143.260 84.3184   8
   5   8   7 24108.0 550.550   4
   5   8   7 24108.0 698.968   6
   5   8   7 22603.7 685.798   8
   5   8   8 1884.07 170.742   6
   5   8   8 1979.15 183.482   8
   5   8   9 14569.9 499.473   6
   5   8   9 14080.4 536.522   8
   5   8  10 9240.46 373.725   6
   5   8  10 9077.67 436.797   8
   5   8  11 1618.48 150.640   6
   5   8  11 1468.90 192.054   8
   5   8  12 2745.75 259.497   8
   5   8  13 3047.43 278.775   8
   5   8  14 1333.32 211.135   8
   5   8  15 412.452 164.448   8
   5   8  16 3732.03 347.242   8
   5   8  17 4702.26 392.007   8
   5   9  -8 409.610 220.095   4
   5   9  -7 716.377 202.946   4
   5   9  -6 1436.43 235.860   4
   5   9  -6 1508.66 203.610   6
   5   9  -5 1719.78 228.524   4
   5   9  -5 1284.30 184.732   6
   5   9  -4 3022.43 296.006   4
   5   9  -4 3189.30 266.135   6
   5   9  -3 1272.81 199.671   4
   5   9  -3 1721.45 202.094   6
   5   9  -2 6214.74 372.020   4
   5   9  -2 6734.17 376.257   6
   5   9  -1-154.974 109.633   4
   5   9  -1-123.153 117.121   6
   5   9   0 8170.16 394.669   4
   5   9   0 8124.54 414.449   6
   5   9   1 2020.09 189.577   4
   5   9   1 2061.83 215.305   6
   5   9   2-110.314 88.1126   4
   5   9   2 111.072 98.9598   6
   5   9   3 162.690 91.5204   4
   5   9   3 64.0488 94.3977   6
   5   9   4 759.277 119.027   4
   5   9   4 1133.94 163.050   6
   5   9   5 9115.79 338.554   4
   5   9   5 9449.02 424.819   6
   5   9   5 8849.23 352.124   8
   5   9   6 138.317 66.6105   4
   5   9   6 174.928 101.613   6
   5   9   6 56.3733 73.9561   8
   5   9   7 8591.88 393.562   6
   5   9   7 8182.29 367.222   8
   5   9   8 211.418 104.928   6
   5   9   8-98.6196 104.323   8
   5   9   9 3498.16 238.015   6
   5   9   9 3287.11 256.424   8
   5   9  10 1776.66 184.191   6
   5   9  10 1579.57 187.600   8
   5   9  11 106.355 86.6579   6
   5   9  11 257.927 108.840   8
   5   9  12 696.471 120.054   6
   5   9  12 563.356 156.011   8
   5   9  13 53.7663 115.798   8
   5   9  14 212.658 149.493   8
   5   9  15-149.574 143.127   8
   5  10  -6 1415.28 266.398   4
   5  10  -6 1542.45 224.254   6
   5  10  -5 46.3006 141.175   4
   5  10  -5 132.606 127.683   6
   5  10  -4 1378.63 222.902   4
   5  10  -4 1338.46 208.337   6
   5  10  -3 138.848 138.701   4
   5  10  -3 48.8157 115.688   6
   5  10  -2 5377.09 368.460   4
   5  10  -2 5299.35 352.739   6
   5  10  -1 1301.27 191.189   4
   5  10  -1 1370.89 188.288   6
   5  10   0 732.614 149.828   4
   5  10   0 603.659 144.224   6
   5  10   1 6.47313 102.948   4
   5  10   1 80.3968 116.346   6
   5  10   2 441.385 108.873   4
   5  10   2 379.353 129.656   6
   5  10   3 2782.83 216.605   4
   5  10   3 3404.70 271.237   6
   5  10   4 93.2406 88.4998   4
   5  10   4 183.779 111.546   6
   5  10   5 7530.44 323.832   4
   5  10   5 8314.72 410.551   6
   5  10   6 19.5099 97.7919   6
   5  10   7 8171.33 403.817   6
   5  10   8 2038.17 205.672   6
   5  10   9 1894.09 193.801   6
   5  10  10 1761.03 192.984   6
   5  10  11 101.765 102.733   6
   5  10  12 662.277 134.266   6
   5  11  -5-111.700 170.687   4
   5  11  -5 217.069 143.664   6
   5  11  -4 263.810 166.589   4
   5  11  -4 288.866 153.093   6
   5  11  -3 467.390 158.344   4
   5  11  -3 396.417 157.930   6
   5  11  -2 4198.57 346.561   4
   5  11  -2 4318.20 342.273   6
   5  11  -1 1985.16 240.565   4
   5  11  -1 2478.60 269.119   6
   5  11   0 1084.46 185.905   4
   5  11   0 1225.59 200.932   6
   5  11   1 2709.31 249.862   4
   5  11   1 3004.09 276.891   6
   5  11   2 1929.34 206.512   4
   5  11   2 1944.55 232.576   6
   5  11   3 7364.95 373.248   4
   5  11   3 7647.36 429.798   6
   5  11   4 44.5273 85.9869   4
   5  11   4-27.6453 111.200   6
   5  11   5 3245.89 281.842   6
   5  11   6 453.239 138.710   6
   5  11   7 5722.52 359.026   6
   5  11   8 5717.48 357.434   6
   5  11   9 537.723 144.582   6
   5  11  10 429.181 142.223   6
   5  11  11 500.388 133.208   6
   5  11  12 1399.24 179.475   6
   5  12  -3 131.411 165.258   4
   5  12  -3 37.5005 132.839   6
   5  12  -2 1678.22 243.930   4
   5  12  -2 1930.23 254.976   6
   5  12  -1 166.654 143.676   4
   5  12  -1 469.588 166.779   6
   5  12   0 547.764 167.807   4
   5  12   0 1340.05 228.976   6
   5  12   1 4878.05 349.633   4
   5  12   1 5358.71 403.108   6
   5  12   2 2207.18 232.542   4
   5  12   2 1861.53 254.434   6
   5  12   3 824.799 155.900   4
   5  12   3 731.184 175.597   6
   5  12   4 501.307 169.479   6
   5  12   5 1145.27 202.402   6
   5  12   6 253.945 148.684   6
   5  12   7 3475.21 317.384   6
   5  12   8 3886.12 323.107   6
   5  12   9 153.433 127.102   6
   5  12  10 192.507 126.401   6
   5  12  11 346.507 141.991   6
   5  12  12 2950.83 272.737   6
   5  13  -1 537.327 179.975   4
   5  13   0-37.7158 142.039   4
   5  13   1 389.526 143.830   4
   5  13   1 1174.28 236.734   6
   5  13   2-43.8220 145.970   6
   5  13   3 671.132 188.404   6
   5  13   4 1333.95 233.356   6
   5  13   5 153.660 158.820   6
   5  13   6 280.659 160.341   6
   5  13   7 2564.00 288.832   6
   5  13   8 2946.21 296.437   6
   5  13   9 141.051 143.602   6
   5  13  10 547.738 170.241   6
   5  13  11 357.258 159.251   6
   5  13  12 249.654 140.599   6
   6  -7   3 3007.53 308.333   8
   6  -7   4 522.918 168.572   8
   6  -6   4 1271.98 203.632   8
   6  -6   5 759.862 177.773   8
   6  -6   6 480.117 151.200   8
   6  -5   4 1711.19 218.055   8
   6  -5   5 547.754 164.157   8
   6  -5   6 3481.81 293.430   8
   6  -5   7 252.658 123.497   8
   6  -4 -12 558.015 197.044   3
   6  -4 -11 172.615 137.731   3
   6  -4 -10 381.584 163.560   3
   6  -4  -9 61.0749 134.023   3
   6  -4   4 982.419 166.556   8
   6  -4   5 382.767 137.706   8
   6  -4   6 1976.69 224.363   8
   6  -4   7-43.3504 114.861   8
   6  -4   8 1275.92 186.747   8
   6  -4   9 751.198 177.106   8
   6  -3 -12 2245.04 277.827   3
   6  -3 -11 41.2465 140.176   3
   6  -3 -10 466.747 163.980   3
   6  -3 -10 1098.52 174.787   4
   6  -3  -9-251.217 144.642   3
   6  -3  -8 1895.97 210.944   3
   6  -3  -7 3023.87 262.370   3
   6  -3  -6 986.169 164.581   3
   6  -3  -5 5352.36 322.708   3
   6  -3  -4 1436.83 177.805   3
   6  -3   4 6753.70 369.938   8
   6  -3   5 1222.03 176.164   8
   6  -3   6 7992.16 407.224   8
   6  -3   7 203.290 105.701   8
   6  -3   8 2728.05 255.315   8
   6  -3   9 858.138 171.985   8
   6  -3  10 1765.64 227.524   8
   6  -3  11 895.512 188.104   8
   6  -2 -13 358.865 172.874   3
   6  -2 -12 1372.57 221.214   3
   6  -2 -11 123.501 126.075   3
   6  -2 -10 2765.07 274.753   3
   6  -2 -10 2676.65 249.864   4
   6  -2  -9 46.7575 123.543   3
   6  -2  -9 87.3911 103.368   4
   6  -2  -8 1269.12 190.736   3
   6  -2  -8 1378.22 181.394   4
   6  -2  -7 702.154 147.769   3
   6  -2  -7 730.970 141.620   4
   6  -2  -6 555.831 140.009   3
   6  -2  -6 292.859 109.318   4
   6  -2  -5 9855.83 431.308   4
   6  -2  -5 9646.28 425.971   3
   6  -2  -4 88.8102 111.593   3
   6  -2  -3 26703.2 750.853   3
   6  -2  -2 416.503 94.1174   3
   6  -2  -1 12116.8 420.649   3
   6  -2   4 4877.74 295.582   8
   6  -2   5 706.175 132.757   8
   6  -2   6 5944.84 341.807   8
   6  -2   7 157.591 111.719   8
   6  -2   8 1537.13 189.024   8
   6  -2   9 2066.83 229.475   8
   6  -2  10 917.096 177.590   8
   6  -2  11 3574.75 299.300   8
   6  -2  12 514.844 156.268   8
   6  -1 -13-110.288 140.650   3
   6  -1 -12 637.389 177.130   3
   6  -1 -11 185.750 136.323   3
   6  -1 -11 186.312 135.081   4
   6  -1 -10 2929.96 280.326   3
   6  -1 -10 3095.37 268.515   4
   6  -1  -9 1279.93 183.236   4
   6  -1  -9 1080.72 176.440   3
   6  -1  -8 874.588 151.684   4
   6  -1  -8 749.160 153.346   3
   6  -1  -7 3172.38 258.333   4
   6  -1  -7 2616.59 239.557   3
   6  -1  -6-14.4550 96.8332   4
   6  -1  -6 34.4183 107.129   3
   6  -1  -5 3189.42 234.842   4
   6  -1  -5 2738.85 220.321   3
   6  -1  -4 366.109 108.270   3
   6  -1  -4 685.268 130.735   4
   6  -1  -3 23173.7 682.032   4
   6  -1  -3 21452.2 646.416   3
   6  -1  -2 15023.1 523.746   4
   6  -1  -2 15443.5 495.842   3
   6  -1  -1 454.426 94.4597   3
   6  -1   0 903.909 112.675   3
   6  -1   1 932.515 105.363   3
   6  -1   4 9399.70 403.797   8
   6  -1   5 1012.77 150.755   8
   6  -1   6 7945.79 380.291   8
   6  -1   7 9214.24 423.501   8
   6  -1   8 3883.42 281.834   8
   6  -1   9 11522.1 507.092   8
   6  -1  10 129.884 111.029   8
   6  -1  11 4163.17 317.660   8
   6  -1  12 190.175 132.776   8
   6  -1  13 828.149 178.807   8
   6  -1  14 680.019 180.634   8
   6   0 -13 248.771 160.656   3
   6   0 -12 896.190 187.736   4
   6   0 -12 626.699 167.216   3
   6   0 -11 84.9076 130.432   4
   6   0 -11 45.2831 129.619   3
   6   0 -10 1497.75 204.335   4
   6   0 -10 1542.34 215.992   3
   6   0  -9 2620.05 242.344   4
   6   0  -9 2276.47 240.893   3
   6   0  -8-130.545 105.189   4
   6   0  -8 86.7935 104.855   3
   6   0  -7 3337.56 255.233   4
   6   0  -7 2783.39 237.791   3
   6   0  -6 443.265 128.494   4
   6   0  -6 318.809 107.799   3
   6   0  -5 2986.96 234.366   4
   6   0  -5 3153.41 230.038   3
   6   0  -4 263.841 103.211   4
   6   0  -4 251.838 99.5268   3
   6   0  -3 35477.4 912.238   4
   6   0  -3 34220.3 886.499   3
   6   0  -2 6689.69 318.090   4
   6   0  -2 6865.57 301.611   3
   6   0  -1 8715.51 367.890   4
   6   0  -1 9052.19 337.366   3
   6   0   0-35.2156 99.4260   4
   6   0   0 70.4190 69.7319   3
   6   0   1-14.2743 55.9672   3
   6   0   2 3820.29 175.581   3
   6   0   3 243.022 104.701   8
   6   0   4 25964.2 737.299   8
   6   0   5 6714.92 326.993   8
   6   0   6 17763.9 594.503   8
   6   0   7 16440.0 579.071   8
   6   0   8 2256.58 216.670   8
   6   0   9 196.354 110.927   8
   6   0  10 125.861 105.834   8
   6   0  11 6188.18 373.002   8
   6   0  12 1163.04 193.120   8
   6   0  13 2585.33 254.282   8
   6   0  14-34.7077 127.217   8
   6   0  15 270.517 151.596   8
   6   1 -13 93.2018 156.330   4
   6   1 -13-80.3440 152.198   3
   6   1 -12 940.874 193.638   4
   6   1 -12 931.843 197.516   3
   6   1 -11 1338.01 215.189   4
   6   1 -11 934.583 186.151   3
   6   1 -10 1230.95 197.133   4
   6   1 -10 944.072 183.932   3
   6   1  -9 3287.78 284.933   4
   6   1  -8 245.983 122.900   4
   6   1  -7 4394.54 290.956   4
   6   1  -6 1658.21 183.655   4
   6   1  -5 11734.9 470.005   4
   6   1  -4 657.482 127.124   4
   6   1  -3 7272.70 342.382   4
   6   1  -2 8061.23 351.787   4
   6   1  -1 9574.45 379.377   4
   6   1   0 10018.3 383.007   4
   6   1   1-61.5127 86.4512   4
   6   1   1-65.3838 64.2668   3
   6   1   2 1696.70 116.922   3
   6   1   3 3347.07 221.908   8
   6   1   3 3388.26 147.883   3
   6   1   4 4561.57 256.290   8
   6   1   4 4419.61 154.464   3
   6   1   5 7580.29 346.105   8
   6   1   6 24179.1 712.026   8
   6   1   7 21320.9 669.762   8
   6   1   8-2.14704 91.6872   8
   6   1   9 3239.70 252.379   8
   6   1  10 4684.49 313.959   8
   6   1  11 3328.37 267.542   8
   6   1  12 1823.45 219.381   8
   6   1  13 2269.13 242.314   8
   6   1  14 3504.71 309.006   8
   6   1  15 110.552 130.481   8
   6   1  16 541.926 168.421   8
   6   2 -13 146.135 140.059   4
   6   2 -13 8.00162 134.835   3
   6   2 -12 453.407 168.843   4
   6   2 -12 496.072 164.244   3
   6   2 -11 3391.92 313.120   4
   6   2 -10 133.409 141.660   4
   6   2  -9 4339.12 319.413   4
   6   2  -8-5.83260 112.236   4
   6   2  -7 8579.95 425.196   4
   6   2  -6 49.1173 97.2798   4
   6   2  -5 12371.0 486.859   4
   6   2  -4 2144.04 200.879   4
   6   2  -3 2001.89 195.163   4
   6   2  -2 15131.1 515.043   4
   6   2  -1 2549.67 192.942   4
   6   2   0 20870.3 603.146   4
   6   2   1 195.787 83.3614   4
   6   2   2 16303.0 500.099   4
   6   2   2 16761.7 507.911   8
   6   2   3 5279.51 251.385   4
   6   2   3 4790.76 251.912   8
   6   2   4 13312.8 456.173   8
   6   2   5 4438.04 251.289   8
   6   2   5 3934.08 125.354   3
   6   2   6 5514.66 292.430   8
   6   2   7 11584.0 460.703   8
   6   2   8 105.338 108.922   8
   6   2   9 9814.38 437.363   8
   6   2  10 1668.07 189.851   8
   6   2  11 4238.78 296.303   8
   6   2  12 3538.71 282.280   8
   6   2  13 1482.37 211.053   8
   6   2  14 3816.04 313.555   8
   6   2  15-9.82440 137.706   8
   6   2  16 1669.48 233.114   8
   6   2  17-28.5337 143.377   8
   6   3 -13 32.9628 176.738   4
   6   3 -12 790.424 208.562   4
   6   3 -11 1845.96 248.670   4
   6   3 -10 55.4729 134.854   4
   6   3  -9 1600.78 204.810   4
   6   3  -8-19.9691 120.483   4
   6   3  -7 6913.46 388.455   4
   6   3  -6 1040.19 166.912   4
   6   3  -5 8540.85 400.428   4
   6   3  -4 2922.21 228.625   4
   6   3  -3 1285.51 157.942   4
   6   3  -2 20770.0 628.489   4
   6   3  -1 4859.68 267.995   4
   6   3   0 19305.2 588.139   4
   6   3   0 21364.7 559.916   8
   6   3   1 3468.75 211.927   4
   6   3   1 3465.38 195.610   8
   6   3   2 26670.7 692.113   4
   6   3   2 26638.4 687.392   8
   6   3   3 18452.8 525.226   4
   6   3   3 18305.9 541.899   8
   6   3   4 9344.17 340.798   4
   6   3   4 10250.6 380.867   8
   6   3   5 12444.7 445.498   8
   6   3   6 857.570 137.552   8
   6   3   7 18245.0 600.281   8
   6   3   8 32.9182 92.7109   8
   6   3   9 24586.1 758.228   8
   6   3  10 3218.13 249.539   8
   6   3  11 3392.15 275.473   8
   6   3  12 5670.86 353.494   8
   6   3  13 1548.94 214.602   8
   6   3  14 1326.12 209.972   8
   6   3  15 2798.36 283.852   8
   6   3  16 1481.41 226.845   8
   6   3  17 352.064 159.901   8
   6   4 -12 339.252 169.829   4
   6   4 -11 2564.35 297.919   4
   6   4 -10-70.5177 137.923   4
   6   4  -9 2665.20 275.907   4
   6   4  -8 194.444 114.296   4
   6   4  -7 449.595 129.399   4
   6   4  -6 4650.22 313.378   4
   6   4  -5 1545.11 188.548   4
   6   4  -4 10974.8 458.815   4
   6   4  -3 1381.64 164.138   4
   6   4  -3 1478.69 114.603   8
   6   4  -2 12734.8 474.475   4
   6   4  -2 13458.6 391.298   8
   6   4  -1 3808.37 239.137   4
   6   4  -1 4122.74 199.033   8
   6   4   0 618.775 119.743   4
   6   4   0 591.234 86.6603   8
   6   4   1 293.703 101.897   4
   6   4   1 307.117 77.1854   8
   6   4   2 12090.5 412.334   4
   6   4   2 12435.5 402.891   8
   6   4   3 16875.7 499.410   4
   6   4   3 17882.7 523.092   8
   6   4   4 1208.55 128.403   4
   6   4   4 1329.55 141.390   8
   6   4   5 11955.1 375.250   4
   6   4   5 10578.7 413.368   8
   6   4   6-7.07448 85.6165   8
   6   4   7 15211.1 531.215   8
   6   4   8 4408.23 274.087   8
   6   4   9 3732.77 267.383   8
   6   4  10 6939.73 370.191   8
   6   4  11 402.527 127.195   8
   6   4  12 6556.72 384.432   8
   6   4  13 142.436 126.106   8
   6   4  14 1110.64 201.942   8
   6   4  15-4.73818 129.051   8
   6   4  16 1977.81 260.907   8
   6   4  17 1027.79 206.881   8
   6   4  18 702.897 205.378   8
   6   5 -11 921.866 225.111   4
   6   5 -10-93.9888 154.405   4
   6   5  -9 3078.90 303.416   4
   6   5  -8 293.936 144.833   4
   6   5  -7 2448.27 210.232   6
   6   5  -7 2042.01 231.843   4
   6   5  -6 1221.46 181.155   4
   6   5  -6 1485.08 169.862   6
   6   5  -5-272.679 136.891   4
   6   5  -5-19.1134 83.7020   6
   6   5  -4 130.907 107.049   4
   6   5  -3 929.323 147.432   4
   6   5  -2 9955.35 421.888   4
   6   5  -2 10687.6 322.042   8
   6   5  -1 8255.10 368.748   4
   6   5  -1 8748.25 291.379   8
   6   5   0 5343.37 284.747   4
   6   5   0 6091.91 243.133   8
   6   5   1 3216.33 206.795   4
   6   5   1 3450.05 187.441   8
   6   5   2 8458.99 340.342   4
   6   5   2 9362.45 336.386   8
   6   5   3 22574.5 611.892   4
   6   5   3 23000.8 626.576   8
   6   5   4 1393.95 130.371   4
   6   5   4 1190.38 134.193   8
   6   5   5 27299.9 670.795   4
   6   5   5 27821.9 743.989   8
   6   5   6 4993.55 218.470   4
   6   5   6 5451.11 286.166   8
   6   5   7 6475.42 324.693   8
   6   5   8 2380.85 207.959   8
   6   5   9 3724.97 260.166   8
   6   5  10 6078.33 344.752   8
   6   5  11 736.937 99.1935   6
   6   5  11 754.657 160.736   8
   6   5  12 3271.31 270.862   8
   6   5  13 10.0330 111.562   8
   6   5  14 3102.82 285.168   8
   6   5  15 865.099 193.574   8
   6   5  16 2587.71 292.281   8
   6   5  17 1071.17 215.245   8
   6   6 -10 106.548 162.551   4
   6   6  -9 1687.87 265.479   4
   6   6  -8 353.006 164.616   4
   6   6  -7 6085.47 401.027   4
   6   6  -7 5497.13 319.921   6
   6   6  -6 7926.23 435.716   4
   6   6  -6 7917.50 388.605   6
   6   6  -5 218.028 118.378   4
   6   6  -5 76.8996 98.8634   6
   6   6  -4 1223.82 184.291   4
   6   6  -4 1640.43 178.370   6
   6   6  -3 670.174 139.691   4
   6   6  -3 817.855 135.015   6
   6   6  -2 12249.3 485.615   4
   6   6  -2 12346.8 484.231   6
   6   6  -1 3586.02 242.611   4
   6   6  -1 3560.04 251.012   6
   6   6  -1 3894.17 171.461   8
   6   6   0 11834.7 449.529   4
   6   6   0 12277.8 363.726   8
   6   6   1 15790.6 521.451   4
   6   6   1 16972.2 469.475   8
   6   6   2 1380.16 149.664   4
   6   6   2 1489.09 134.507   8
   6   6   3 14418.4 454.843   4
   6   6   3 14569.3 454.936   8
   6   6   4 515.417 97.9398   4
   6   6   4 367.733 97.3124   8
   6   6   5 2376.47 161.890   4
   6   6   5 2103.78 174.318   8
   6   6   6 5407.38 226.725   4
   6   6   6 5961.75 295.636   8
   6   6   7 3614.32 172.605   4
   6   6   7 3497.85 238.341   8
   6   6   8 1915.12 158.173   6
   6   6   8 2219.11 196.878   8
   6   6   9 2268.39 180.957   6
   6   6   9 2013.12 204.402   8
   6   6  10 6520.01 297.153   6
   6   6  10 5919.12 345.438   8
   6   6  11 1322.29 136.849   6
   6   6  11 1911.24 214.752   8
   6   6  12 5256.98 343.041   8
   6   6  13 137.493 116.112   8
   6   6  14 837.543 177.056   8
   6   6  15-6.19416 126.414   8
   6   6  16 444.807 171.957   8
   6   6  17 141.070 146.136   8
   6   7  -9 2872.34 323.089   4
   6   7  -8 1644.72 255.936   4
   6   7  -7 1487.68 230.559   4
   6   7  -7 1235.83 170.944   6
   6   7  -6 2528.12 228.594   6
   6   7  -6 2617.78 278.018   4
   6   7  -5 1106.13 187.803   4
   6   7  -5 958.885 152.934   6
   6   7  -4 1876.49 221.940   4
   6   7  -4 2033.51 206.134   6
   6   7  -3 4443.35 310.246   4
   6   7  -3 4490.14 295.764   6
   6   7  -2 3302.41 262.256   4
   6   7  -2 3224.55 248.078   6
   6   7  -1 1858.73 192.807   4
   6   7  -1 1723.90 187.830   6
   6   7   0 12413.2 476.792   4
   6   7   0 13024.3 504.901   6
   6   7   1 9558.79 395.418   4
   6   7   1 9533.83 424.092   6
   6   7   1 9659.28 314.791   8
   6   7   2 940.252 130.638   4
   6   7   2 1252.41 161.737   6
   6   7   2 1087.69 112.566   8
   6   7   3 10627.2 394.498   4
   6   7   3 10982.4 446.435   6
   6   7   3 10785.6 372.831   8
   6   7   4 6895.47 288.941   4
   6   7   4 6865.88 343.230   6
   6   7   4 6634.04 298.647   8
   6   7   5 161.480 77.5095   4
   6   7   5 86.3777 85.2909   6
   6   7   5-30.6341 71.8092   8
   6   7   6 2005.39 140.460   4
   6   7   6 1794.13 175.787   6
   6   7   6 2105.47 181.130   8
   6   7   7 35415.0 800.506   4
   6   7   7 38299.9 951.447   6
   6   7   7 35521.1 947.641   8
   6   7   8 24241.4 693.256   6
   6   7   8 23076.2 720.229   8
   6   7   9 64.5281 77.0732   6
   6   7   9 110.891 98.4533   8
   6   7  10 4067.46 237.862   6
   6   7  10 3849.76 279.094   8
   6   7  11 406.377 97.6945   6
   6   7  11 375.365 132.704   8
   6   7  12 3882.21 297.990   8
   6   7  13 677.583 157.742   8
   6   7  14 1011.04 187.087   8
   6   7  15-27.6317 135.097   8
   6   7  16 567.684 177.708   8
   6   7  17 52.9552 146.349   8
   6   8  -8 2391.08 295.753   4
   6   8  -7-12.4214 149.154   4
   6   8  -6 1390.97 224.340   4
   6   8  -6 1212.01 182.712   6
   6   8  -5 512.707 165.268   4
   6   8  -5 430.792 125.413   6
   6   8  -4 3548.39 300.494   4
   6   8  -4 4081.78 291.236   6
   6   8  -3 3844.20 303.989   4
   6   8  -3 4162.44 293.368   6
   6   8  -2 2626.29 239.691   6
   6   8  -2 1960.91 220.921   4
   6   8  -1 5679.10 339.693   4
   6   8  -1 6032.72 348.715   6
   6   8   0 3722.00 262.371   4
   6   8   0 3940.30 283.380   6
   6   8   1 12058.1 476.000   4
   6   8   1 12708.9 511.031   6
   6   8   2 1451.94 155.120   4
   6   8   2 1182.81 163.144   6
   6   8   2 1446.18 118.388   8
   6   8   3 9896.97 388.066   4
   6   8   3 10193.9 443.399   6
   6   8   3 10187.2 355.601   8
   6   8   4 6349.75 288.219   4
   6   8   4 6168.24 333.533   6
   6   8   4 6101.68 282.815   8
   6   8   5 168.861 71.2335   4
   6   8   5 207.795 99.7878   6
   6   8   5 178.559 77.3374   8
   6   8   6 5876.91 251.018   4
   6   8   6 5824.90 322.934   6
   6   8   6 5728.05 297.713   8
   6   8   7 8433.24 287.456   4
   6   8   7 8854.79 393.870   6
   6   8   7 8290.19 379.787   8
   6   8   8 18176.3 600.441   6
   6   8   8 18210.8 619.771   8
   6   8   9 884.156 133.688   6
   6   8   9 567.658 134.297   8
   6   8  10 6881.78 329.191   6
   6   8  10 6999.43 376.431   8
   6   8  11 27.6187 78.2493   6
   6   8  11 92.5134 103.770   8
   6   8  12 1670.25 211.850   8
   6   8  13 95.4694 115.981   8
   6   8  14 1036.96 207.783   8
   6   8  15 1055.42 211.963   8
   6   8  16 1073.60 216.228   8
   6   8  17 3725.42 359.352   8
   6   9  -7 123.257 172.502   4
   6   9  -6 2154.00 282.268   4
   6   9  -6 1762.92 213.994   6
   6   9  -5 220.700 162.384   4
   6   9  -5 269.000 117.878   6
   6   9  -4 786.602 183.216   4
   6   9  -4 573.413 149.698   6
   6   9  -3 328.579 142.692   4
   6   9  -3 551.558 144.511   6
   6   9  -2 671.831 162.018   4
   6   9  -2 899.371 161.302   6
   6   9  -1 5028.81 328.976   4
   6   9  -1 4875.41 331.763   6
   6   9   0 159.198 117.980   4
   6   9   0 18.2292 103.943   6
   6   9   1 3206.49 247.711   4
   6   9   1 3526.36 278.845   6
   6   9   2 223.994 103.718   4
   6   9   2 246.904 119.167   6
   6   9   3 2403.68 192.692   4
   6   9   3 2176.66 223.772   6
   6   9   4 2781.33 200.496   4
   6   9   4 2903.79 250.477   6
   6   9   4 2961.79 188.679   8
   6   9   5 3719.75 215.169   4
   6   9   5 4021.63 279.483   6
   6   9   5 3573.64 221.262   8
   6   9   6 12189.6 401.729   4
   6   9   6 12862.7 514.168   6
   6   9   6 12788.8 463.964   8
   6   9   7 10.0022 94.9027   6
   6   9   7-7.32446 96.1637   8
   6   9   8 1686.41 186.812   6
   6   9   8 1390.39 175.605   8
   6   9   9 742.239 142.981   6
   6   9   9 763.950 142.068   8
   6   9  10 4112.09 272.273   6
   6   9  10 3665.24 282.588   8
   6   9  11 74.3622 92.2768   6
   6   9  11 64.2749 110.912   8
   6   9  12 1694.03 168.975   6
   6   9  12 2140.03 234.527   8
   6   9  13 1187.36 190.823   8
   6   9  14-16.0231 134.005   8
   6   9  15 1834.33 258.717   8
   6   9  16 94.2497 163.945   8
   6  10  -6 1197.68 251.728   4
   6  10  -5 741.977 216.740   4
   6  10  -5 616.197 157.727   6
   6  10  -4 626.931 176.321   4
   6  10  -4 518.287 140.008   6
   6  10  -3-50.1100 141.885   4
   6  10  -3 58.2504 125.968   6
   6  10  -2 1359.02 207.748   4
   6  10  -2 1297.33 200.021   6
   6  10  -1 3168.28 292.248   4
   6  10  -1 3312.60 290.556   6
   6  10   0 143.125 106.989   4
   6  10   0 363.501 131.021   6
   6  10   1 1812.33 204.874   4
   6  10   1 1652.63 215.556   6
   6  10   2 874.118 141.555   4
   6  10   2 713.184 157.180   6
   6  10   3 2913.38 228.779   4
   6  10   3 2932.48 263.243   6
   6  10   4 2925.66 214.267   4
   6  10   4 2786.93 249.819   6
   6  10   5 415.118 106.485   4
   6  10   5 302.704 123.887   6
   6  10   6 1965.16 217.274   6
   6  10   6 1622.07 163.192   8
   6  10   7 180.036 101.186   6
   6  10   7-70.6831 87.6180   8
   6  10   8 2292.95 223.137   6
   6  10   8 2029.97 199.190   8
   6  10   9 468.533 131.965   6
   6  10   9 337.607 123.774   8
   6  10  10 348.435 117.846   6
   6  10  10 422.217 120.590   8
   6  10  11-23.6036 95.0384   6
   6  10  11 143.175 115.614   8
   6  10  12 899.004 143.697   6
   6  10  12 885.955 188.368   8
   6  10  13 5434.59 395.550   8
   6  10  14 267.309 141.350   8
   6  10  15 1913.81 263.869   8
   6  11  -5 612.477 178.974   6
   6  11  -4-36.7624 153.301   4
   6  11  -4 166.331 121.053   6
   6  11  -3 684.171 194.173   4
   6  11  -3 610.264 169.196   6
   6  11  -2 450.743 174.312   4
   6  11  -2 577.771 174.130   6
   6  11  -1 3369.41 313.427   4
   6  11  -1 3901.63 329.487   6
   6  11   0 385.567 143.330   4
   6  11   0 611.393 171.136   6
   6  11   1 647.524 152.347   4
   6  11   1 1040.52 188.792   6
   6  11   2 488.866 141.712   4
   6  11   2 790.179 185.422   6
   6  11   3 1391.32 183.324   4
   6  11   3 1443.59 212.456   6
   6  11   4 1379.56 165.951   4
   6  11   4 1403.56 195.215   6
   6  11   5 366.212 138.892   6
   6  11   6 2079.55 230.195   6
   6  11   7 158.420 114.955   6
   6  11   8 3875.68 294.440   6
   6  11   9 95.7983 116.683   6
   6  11  10 1357.38 183.560   6
   6  11  11 642.252 143.659   6
   6  11  12 316.778 114.991   6
   6  12  -3 264.600 181.035   4
   6  12  -3 419.949 164.172   6
   6  12  -2-30.7978 152.505   4
   6  12  -2 75.1778 138.069   6
   6  12  -1 1168.60 219.805   4
   6  12  -1 1372.28 231.979   6
   6  12   0 480.016 151.757   4
   6  12   0 759.896 184.751   6
   6  12   1 379.980 153.821   4
   6  12   1 1103.32 207.374   6
   6  12   2 150.460 128.200   4
   6  12   2-51.4032 131.670   6
   6  12   3 1996.05 218.543   4
   6  12   3 2843.07 288.893   6
   6  12   4 1403.09 223.564   6
   6  12   5 500.460 168.864   6
   6  12   6 4115.37 336.650   6
   6  12   7 645.783 157.919   6
   6  12   8 833.386 172.222   6
   6  12   9 142.176 124.873   6
   6  12  10 779.340 180.668   6
   6  12  11 601.075 164.094   6
   6  12  12 381.472 141.770   6
   6  13  -1 303.644 174.962   4
   6  13   0 352.599 177.602   4
   6  13   1 30.2440 135.282   4
   6  13   1 1.47583 151.547   6
   6  13   2 366.660 186.152   6
   6  13   3 909.285 215.646   6
   6  13   4 8682.08 525.612   6
   6  13   5 1465.86 237.502   6
   6  13   6 799.888 205.524   6
   6  13   7 212.572 159.336   6
   6  13   8 478.279 198.718   6
   6  13   9 751.404 186.175   6
   6  13  10 77.0451 136.044   6
   6  13  11 200.888 132.256   6
   6  13  12 637.879 164.996   6
   7  -7   3 275.571 172.783   8
   7  -7   4-27.1846 137.402   8
   7  -6   3 32.7634 134.636   8
   7  -6   4 1959.54 258.696   8
   7  -6   5 43.1184 134.078   8
   7  -6   6 395.625 159.357   8
   7  -5   4 364.887 161.675   8
   7  -5   5 404.729 159.510   8
   7  -5   6 1510.60 235.914   8
   7  -5   7 1115.96 215.171   8
   7  -4   4 793.347 184.114   8
   7  -4   5 879.382 185.305   8
   7  -4   6 1724.13 234.026   8
   7  -4   7 6105.85 402.275   8
   7  -4   8 26.7968 133.334   8
   7  -4   9 1730.18 252.822   8
   7  -3 -10 303.588 173.194   3
   7  -3  -9 682.976 186.099   3
   7  -3  -8 525.808 169.514   3
   7  -3  -7 2697.06 269.638   3
   7  -3  -6 65.6726 124.396   3
   7  -3  -5 1993.74 222.914   3
   7  -3   4 1955.67 231.307   8
   7  -3   5 1339.82 204.891   8
   7  -3   6 708.276 172.168   8
   7  -3   7 1691.15 234.620   8
   7  -3   8 67.3157 128.767   8
   7  -3   9 1176.31 206.986   8
   7  -3  10 182.985 128.786   8
   7  -3  11 801.110 185.728   8
   7  -2 -11 2386.98 296.984   3
   7  -2 -10 670.616 194.148   3
   7  -2 -10 471.156 150.722   4
   7  -2  -9 1904.23 243.572   3
   7  -2  -9 1705.25 237.883   4
   7  -2  -8-125.573 123.035   3
   7  -2  -8-31.9965 120.081   4
   7  -2  -7 1255.99 194.795   3
   7  -2  -7 1652.28 217.195   4
   7  -2  -6 1660.76 208.851   3
   7  -2  -5 751.353 152.163   3
   7  -2  -4 661.226 142.975   3
   7  -2  -3 1821.97 192.212   3
   7  -2  -2 3369.86 236.064   3
   7  -2   4 6718.83 379.689   8
   7  -2   5 2775.44 251.395   8
   7  -2   6 1961.37 227.403   8
   7  -2   7 3045.37 276.856   8
   7  -2   8-85.5701 116.659   8
   7  -2   9 2936.96 287.233   8
   7  -2  10 71.2548 122.264   8
   7  -2  11 234.923 148.642   8
   7  -2  12 73.2058 132.412   8
   7  -1 -11 2423.70 297.602   3
   7  -1 -11 1547.25 233.839   4
   7  -1 -10 138.426 154.368   3
   7  -1 -10 61.2652 138.098   4
   7  -1  -9 2849.72 280.301   3
   7  -1  -9 2528.57 264.324   4
   7  -1  -8 9.16064 114.236   3
   7  -1  -8 59.4555 121.549   4
   7  -1  -7 956.845 163.300   3
   7  -1  -7 943.732 173.055   4
   7  -1  -6 626.609 154.662   3
   7  -1  -6 831.395 155.329   4
   7  -1  -5 55.0534 100.192   3
   7  -1  -5-86.4534 133.489   4
   7  -1  -4 1090.85 154.793   3
   7  -1  -4 1196.54 171.609   4
   7  -1  -3 4916.29 289.775   3
   7  -1  -2 30378.3 823.108   3
   7  -1  -1-55.9678 82.8779   3
   7  -1   0 8225.36 331.626   3
   7  -1   4 124.093 105.453   8
   7  -1   5 7422.02 389.640   8
   7  -1   6 219.326 117.463   8
   7  -1   7 6479.43 378.595   8
   7  -1   8-13.5386 121.523   8
   7  -1   9 3052.20 286.762   8
   7  -1  10 1303.44 206.382   8
   7  -1  11 6.62787 124.849   8
   7  -1  12 576.447 181.717   8
   7  -1  13 1100.40 213.782   8
   7  -1  14 3009.01 322.903   8
   7   0 -12-16.4630 151.194   4
   7   0 -11-25.3587 147.041   4
   7   0 -11 374.862 165.449   3
   7   0 -10-102.400 136.134   4
   7   0 -10 242.055 150.707   3
   7   0  -9 1436.42 211.627   4
   7   0  -9 1569.75 225.286   3
   7   0  -8 450.802 158.123   4
   7   0  -8 304.644 143.980   3
   7   0  -7 2586.66 247.226   4
   7   0  -7 2809.02 262.182   3
   7   0  -6 3151.43 262.071   4
   7   0  -6 3246.46 261.817   3
   7   0  -5 230.168 125.984   4
   7   0  -5 67.0878 98.6212   3
   7   0  -4 1513.58 187.684   4
   7   0  -4 1158.75 160.356   3
   7   0  -3-63.0249 103.101   4
   7   0  -3-81.8069 99.1749   3
   7   0  -2 13420.6 508.641   4
   7   0  -2 12747.6 459.108   3
   7   0  -1 15466.4 547.900   4
   7   0  -1 14397.4 481.884   3
   7   0   0 3008.46 192.238   3
   7   0   1 3292.84 190.437   3
   7   0   2 1732.03 129.488   3
   7   0   3 4602.69 292.531   8
   7   0   4 161.764 101.054   8
   7   0   5 12711.2 507.315   8
   7   0   6-2.66279 104.924   8
   7   0   7 13552.9 553.437   8
   7   0   8 575.158 152.546   8
   7   0   9 6778.26 401.989   8
   7   0  10 1704.56 227.445   8
   7   0  11 397.725 148.981   8
   7   0  12 1875.82 239.722   8
   7   0  13 276.762 149.813   8
   7   0  14 1528.46 242.421   8
   7   0  15 911.829 198.346   8
   7   1 -12-6.27592 149.988   4
   7   1 -11-24.2683 144.939   4
   7   1 -11 211.783 160.974   3
   7   1 -10 123.173 150.587   4
   7   1 -10 330.679 147.914   3
   7   1  -9 1091.99 196.055   4
   7   1  -9 852.862 178.103   3
   7   1  -8 1114.41 189.375   4
   7   1  -8 1069.45 184.469   3
   7   1  -7 2157.89 232.733   4
   7   1  -7 1720.79 207.843   3
   7   1  -6 5073.48 331.257   4
   7   1  -6 4695.90 316.826   3
   7   1  -5-13.4329 108.857   4
   7   1  -5 80.1683 95.4635   3
   7   1  -4 2044.09 208.573   4
   7   1  -4 2272.48 203.102   3
   7   1  -3-23.2143 107.490   4
   7   1  -3-10.9081 89.9777   3
   7   1  -2 1365.94 170.217   4
   7   1  -2 917.400 121.947   3
   7   1  -1 1675.07 179.184   4
   7   1  -1 1513.35 147.179   3
   7   1   0 5156.99 289.825   4
   7   1   0 4826.20 244.296   3
   7   1   1 1041.93 145.692   4
   7   1   1 1165.99 115.579   3
   7   1   2 4549.74 273.004   8
   7   1   2 4609.91 207.109   3
   7   1   3 9435.34 401.360   8
   7   1   3 8452.20 281.417   3
   7   1   4 39.6975 42.6192   3
   7   1   4-34.6391 88.0362   8
   7   1   5 14587.2 540.128   8
   7   1   6 74.8163 93.3831   8
   7   1   7 3445.93 261.612   8
   7   1   8 1489.08 196.180   8
   7   1   9 238.732 118.828   8
   7   1  10 2156.52 233.998   8
   7   1  11 328.522 133.917   8
   7   1  12 3544.86 311.354   8
   7   1  13 1264.26 214.924   8
   7   1  14 1225.77 228.821   8
   7   1  15 315.731 155.024   8
   7   1  16 420.953 175.826   8
   7   2 -12 286.886 166.058   4
   7   2 -11 758.043 205.078   4
   7   2 -11 688.626 200.142   3
   7   2 -10 433.991 170.039   4
   7   2  -9 836.933 184.743   4
   7   2  -8 840.152 188.734   4
   7   2  -7 1810.51 220.267   4
   7   2  -6 2343.40 236.909   4
   7   2  -5 457.203 134.885   4
   7   2  -4 2269.94 224.226   4
   7   2  -3 271.699 102.622   4
   7   2  -2 1246.90 165.971   4
   7   2  -1 6580.15 334.735   4
   7   2   0 5209.12 290.531   4
   7   2   1 10972.5 426.441   4
   7   2   1 11492.5 427.522   8
   7   2   2 9947.37 401.333   4
   7   2   2 10513.9 408.788   8
   7   2   3 17103.7 453.547   3
   7   2   3 17147.7 560.495   8
   7   2   4 3870.21 250.451   8
   7   2   4 3486.96 152.777   3
   7   2   5 535.584 55.5567   3
   7   2   5 623.555 121.345   8
   7   2   6 1765.06 189.058   8
   7   2   7 1360.23 173.260   8
   7   2   8 2259.96 229.856   8
   7   2   9 1674.16 208.276   8
   7   2  10 1803.22 214.432   8
   7   2  11 49.3027 129.463   8
   7   2  12 1631.31 223.129   8
   7   2  13 2311.44 255.018   8
   7   2  14 2519.85 285.718   8
   7   2  15 899.341 200.114   8
   7   2  16 737.148 197.034   8
   7   3 -12 80.9716 174.662   4
   7   3 -11 1276.08 242.679   4
   7   3 -10 1240.85 215.270   4
   7   3  -9 364.767 156.751   4
   7   3  -8 2173.46 248.897   4
   7   3  -7 868.859 178.439   4
   7   3  -6 4055.06 306.599   4
   7   3  -5 151.477 124.635   4
   7   3  -4 8205.38 413.513   4
   7   3  -3 1804.50 198.866   4
   7   3  -2 5512.97 318.859   4
   7   3  -1 4729.38 286.115   4
   7   3   0 4060.23 262.427   4
   7   3   0 4327.46 238.179   8
   7   3   1 18392.7 582.189   4
   7   3   1 18885.3 569.381   8
   7   3   2 4798.15 264.242   4
   7   3   2 4857.83 261.596   8
   7   3   3 14860.4 495.368   4
   7   3   3 14668.3 499.350   8
   7   3   4-24.8173 81.5866   4
   7   3   4 30.2519 86.7751   8
   7   3   5 562.372 106.760   8
   7   3   6 428.799 119.511   8
   7   3   7 1219.94 169.639   8
   7   3   8 5565.59 336.174   8
   7   3   9 1527.64 191.209   8
   7   3  10 10233.1 484.354   8
   7   3  11 99.3721 111.664   8
   7   3  12 6566.58 403.626   8
   7   3  13 547.777 160.175   8
   7   3  14 719.956 182.726   8
   7   3  15 168.257 154.433   8
   7   3  16 27.7639 147.006   8
   7   3  17 699.163 201.863   8
   7   4 -11 497.074 188.334   4
   7   4 -10 639.071 205.356   4
   7   4  -9 228.282 160.085   4
   7   4  -8 1004.66 191.916   4
   7   4  -7 167.823 126.043   4
   7   4  -6 5070.23 346.269   4
   7   4  -5 531.325 153.161   4
   7   4  -4 8934.65 429.395   4
   7   4  -3 4999.04 315.942   4
   7   4  -3 5409.30 248.511   8
   7   4  -2 700.629 133.513   4
   7   4  -2 907.019 110.965   8
   7   4  -1 2574.47 214.948   4
   7   4  -1 2873.09 182.759   8
   7   4   0 455.279 121.679   4
   7   4   0 614.590 104.586   8
   7   4   1 23309.6 697.079   4
   7   4   1 25542.7 675.548   8
   7   4   2 477.559 116.597   4
   7   4   2 617.587 110.155   8
   7   4   3 10012.3 387.835   4
   7   4   3 11076.7 411.027   8
   7   4   4 1415.56 141.029   4
   7   4   4 1326.28 147.616   8
   7   4   5 3890.16 223.771   4
   7   4   5 4315.41 264.318   8
   7   4   6 8841.22 397.252   8
   7   4   7 1319.65 167.825   8
   7   4   8 6974.52 369.450   8
   7   4   9 19.1376 97.4729   8
   7   4  10 8978.21 451.598   8
   7   4  11 368.298 129.368   8
   7   4  12 4284.14 324.157   8
   7   4  13 808.803 179.449   8
   7   4  14 220.464 147.842   8
   7   4  15 176.328 145.344   8
   7   4  16-174.788 150.533   8
   7   4  17 738.793 219.204   8
   7   5 -10 415.693 186.528   4
   7   5  -9 292.586 169.932   4
   7   5  -8 1091.05 203.893   4
   7   5  -7-90.7488 129.318   4
   7   5  -7 60.0779 92.9056   6
   7   5  -6 6327.22 388.418   4
   7   5  -6 6437.37 358.398   6
   7   5  -5 6444.21 389.376   4
   7   5  -4 733.469 155.164   4
   7   5  -3 6550.26 366.245   4
   7   5  -2 735.263 141.847   4
   7   5  -2 632.037 88.8508   8
   7   5  -1 3375.30 246.178   4
   7   5  -1 3676.86 200.161   8
   7   5   0 28.3498 102.524   4
   7   5   0 63.4686 71.9886   8
   7   5   1 3088.35 222.260   4
   7   5   1 3432.23 202.115   8
   7   5   2 497.705 120.718   4
   7   5   2 589.641 106.685   8
   7   5   3 11411.8 415.229   4
   7   5   3 11154.8 419.388   8
   7   5   4 12453.3 432.078   4
   7   5   4 13038.7 465.150   8
   7   5   5 2396.38 181.869   4
   7   5   5 2886.40 216.461   8
   7   5   6 9009.42 342.590   4
   7   5   6 9763.19 414.916   8
   7   5   7-104.132 100.324   8
   7   5   8 3968.59 280.400   8
   7   5   9 90.0705 105.423   8
   7   5  10 14832.0 589.198   8
   7   5  11 8060.26 433.119   8
   7   5  12 643.538 160.521   8
   7   5  13 1126.78 194.420   8
   7   5  14 455.778 155.356   8
   7   5  15 3688.49 334.273   8
   7   5  16 312.716 159.537   8
   7   5  17 1531.48 246.111   8
   7   6  -9-138.722 164.889   4
   7   6  -8 1637.47 248.338   4
   7   6  -7 188.978 172.445   4
   7   6  -7 32.9691 107.219   6
   7   6  -6 3724.91 320.666   4
   7   6  -6 4225.65 296.102   6
   7   6  -5 1826.78 230.646   4
   7   6  -5 1686.99 205.764   6
   7   6  -4 1834.22 217.999   4
   7   6  -4 1714.68 196.739   6
   7   6  -3-166.751 128.404   4
   7   6  -2 478.633 133.335   4
   7   6  -1 8402.31 399.246   4
   7   6   0-43.1114 89.2718   4
   7   6   0 19.9268 58.6052   8
   7   6   1 6727.48 332.135   4
   7   6   1 6882.00 292.416   8
   7   6   2 490.367 108.858   4
   7   6   2 449.467 100.608   8
   7   6   3 10032.5 391.869   4
   7   6   3 10119.5 389.851   8
   7   6   4 9010.49 359.094   4
   7   6   4 9216.10 377.480   8
   7   6   5 146.117 89.7840   4
   7   6   5 12.1755 85.0527   8
   7   6   6 9089.25 335.125   4
   7   6   6 9444.54 407.730   8
   7   6   7 3569.56 196.372   4
   7   6   7 3531.27 250.944   8
   7   6   8 3162.32 250.305   8
   7   6   9-102.272 107.069   8
   7   6  10 8181.23 424.115   8
   7   6  11 2318.31 194.590   6
   7   6  11 2970.02 264.119   8
   7   6  12 155.273 115.287   8
   7   6  13 1085.70 185.233   8
   7   6  14 310.621 145.419   8
   7   6  15 905.946 205.838   8
   7   6  16 175.696 148.972   8
   7   6  17 369.114 184.739   8
   7   7  -8 520.480 192.914   4
   7   7  -7 196.354 146.553   4
   7   7  -6 1523.88 218.400   4
   7   7  -6 1514.12 194.341   6
   7   7  -5 1476.61 215.713   4
   7   7  -5 1794.74 204.292   6
   7   7  -4 511.213 138.788   4
   7   7  -4 582.294 149.330   6
   7   7  -3 1828.76 216.221   4
   7   7  -3 2344.27 231.348   6
   7   7  -2 925.273 160.687   4
   7   7  -2 1534.40 183.712   6
   7   7  -1 6948.13 372.640   4
   7   7  -1 7555.99 396.797   6
   7   7   0 338.609 120.910   4
   7   7   0 473.827 128.313   6
   7   7   1 5422.92 310.428   4
   7   7   1 5510.83 332.858   6
   7   7   1 5840.40 255.482   8
   7   7   2 6088.25 309.492   4
   7   7   2 6152.89 274.946   8
   7   7   3 244.434 96.0819   4
   7   7   3 426.841 95.4952   8
   7   7   4 529.031 103.674   4
   7   7   4 586.851 106.884   8
   7   7   5 43.6754 80.6971   4
   7   7   5-58.3374 92.0076   8
   7   7   6 1770.83 145.903   4
   7   7   6 1709.02 178.528   8
   7   7   7 1536.77 130.449   4
   7   7   7 1397.87 169.834   6
   7   7   7 1369.90 164.710   8
   7   7   8 3169.86 238.206   6
   7   7   8 3428.09 260.240   8
   7   7   9 1661.66 178.063   6
   7   7   9 1274.16 175.312   8
   7   7  10 1122.47 149.109   6
   7   7  10 1196.91 183.347   8
   7   7  11 868.834 139.928   6
   7   7  11 704.787 153.845   8
   7   7  12 2524.76 258.163   8
   7   7  13 2155.59 244.275   8
   7   7  14 170.448 137.497   8
   7   7  15 306.698 155.645   8
   7   7  16 1890.92 275.763   8
   7   7  17 254.683 165.570   8
   7   8  -7 753.177 210.654   4
   7   8  -6 1213.60 234.351   4
   7   8  -6 881.852 177.123   6
   7   8  -5 1917.36 252.687   4
   7   8  -5 1958.86 230.503   6
   7   8  -4 511.883 170.198   4
   7   8  -4 539.393 146.961   6
   7   8  -3 4712.55 346.985   4
   7   8  -3 4830.43 335.303   6
   7   8  -2 354.728 138.765   4
   7   8  -2 234.173 118.329   6
   7   8  -1 5015.18 325.104   4
   7   8  -1 4839.25 328.494   6
   7   8   0 2657.89 248.266   6
   7   8   0 2275.16 222.651   4
   7   8   1 704.713 134.795   4
   7   8   1 1096.91 170.259   6
   7   8   2 591.891 125.636   4
   7   8   2 601.683 138.304   6
   7   8   3 110.638 102.281   4
   7   8   3 179.772 107.206   6
   7   8   3 225.263 80.9748   8
   7   8   4 2851.50 207.791   4
   7   8   4 2509.80 228.782   6
   7   8   4 2833.87 196.679   8
   7   8   5 74.2694 86.3579   4
   7   8   5 22.4894 97.1860   6
   7   8   5 17.5887 74.6893   8
   7   8   6 15087.6 479.010   4
   7   8   6 16425.8 590.492   6
   7   8   6 15894.1 549.112   8
   7   8   7 291.839 82.3582   4
   7   8   7 333.747 115.919   6
   7   8   7 432.770 115.011   8
   7   8   8 14930.1 547.355   6
   7   8   8 14034.9 545.610   8
   7   8   9 3314.95 247.532   6
   7   8   9 2973.29 247.409   8
   7   8  10 928.240 145.442   6
   7   8  10 902.084 164.336   8
   7   8  11 718.570 132.690   6
   7   8  11 792.393 163.737   8
   7   8  12 474.321 123.012   6
   7   8  12 523.538 158.908   8
   7   8  13 421.502 140.712   8
   7   8  14 101.467 132.048   8
   7   8  15 2412.48 291.733   8
   7   8  16 2813.84 314.389   8
   7   9  -6 339.399 168.494   4
   7   9  -6 170.148 123.955   6
   7   9  -5 2050.40 269.055   4
   7   9  -5 2091.45 242.000   6
   7   9  -4 445.773 173.900   4
   7   9  -4-22.7141 119.378   6
   7   9  -3 2026.45 252.719   4
   7   9  -3 2132.76 242.533   6
   7   9  -2 473.965 172.476   4
   7   9  -2 194.637 132.055   6
   7   9  -1 1915.39 222.899   4
   7   9  -1 2550.75 250.008   6
   7   9   0 2871.40 255.479   4
   7   9   0 3122.69 279.466   6
   7   9   1 133.601 108.178   4
   7   9   1 162.379 108.329   6
   7   9   2 1232.36 171.391   4
   7   9   2 1533.45 205.396   6
   7   9   3 1571.40 177.818   4
   7   9   3 1908.30 217.611   6
   7   9   4 8970.70 381.535   4
   7   9   4 8856.72 444.258   6
   7   9   5 110.380 97.1362   4
   7   9   5 166.501 116.859   6
   7   9   5 126.679 78.8262   8
   7   9   6 7011.20 306.975   4
   7   9   6 7224.28 390.397   6
   7   9   6 7173.10 352.113   8
   7   9   7 2485.28 229.870   6
   7   9   7 2152.44 205.137   8
   7   9   8 2348.41 224.329   6
   7   9   8 2327.00 216.100   8
   7   9   9 3148.53 249.143   6
   7   9   9 3805.85 286.122   8
   7   9  10 367.719 110.531   6
   7   9  10 379.952 128.277   8
   7   9  11 117.863 99.2190   6
   7   9  11 131.952 123.974   8
   7   9  12-11.7984 96.7223   6
   7   9  12 176.259 135.034   8
   7   9  13 69.3749 124.698   8
   7   9  14 375.999 173.383   8
   7   9  15 2521.40 297.247   8
   7   9  16 1800.01 276.174   8
   7  10  -5 449.276 188.547   4
   7  10  -5 295.358 148.881   6
   7  10  -4 57.8984 157.352   4
   7  10  -4 69.7969 125.479   6
   7  10  -3 1163.27 234.414   4
   7  10  -3 1161.99 204.632   6
   7  10  -2 1094.74 203.445   4
   7  10  -2 832.017 173.967   6
   7  10  -1-23.8883 138.593   4
   7  10  -1 126.163 139.127   6
   7  10   0 1144.98 192.574   4
   7  10   0 1477.94 208.309   6
   7  10   1 182.498 113.414   4
   7  10   1 244.750 136.378   6
   7  10   2 5917.88 351.034   4
   7  10   2 6193.27 389.352   6
   7  10   3 310.331 118.474   4
   7  10   3 336.489 141.492   6
   7  10   4 5022.35 293.411   4
   7  10   4 5858.64 373.450   6
   7  10   5 612.783 121.543   4
   7  10   5 494.504 161.057   6
   7  10   6 2291.62 230.536   6
   7  10   6 1934.79 180.541   8
   7  10   7 2882.37 256.744   6
   7  10   7 2783.63 225.621   8
   7  10   8 151.431 129.277   6
   7  10   8 146.117 105.578   8
   7  10   9 1612.96 192.525   6
   7  10   9 2126.56 219.995   8
   7  10  10-16.9030 102.755   6
   7  10  10 191.742 119.999   8
   7  10  11 1053.81 158.789   6
   7  10  11 1082.10 193.818   8
   7  10  12 140.886 118.706   6
   7  10  12 197.054 142.670   8
   7  10  13 2407.88 268.145   8
   7  10  14 1234.93 208.679   8
   7  10  15 589.865 194.530   8
   7  11  -4-25.6935 156.381   4
   7  11  -4 256.850 154.554   6
   7  11  -3 1542.69 255.222   4
   7  11  -3 1868.76 250.927   6
   7  11  -2 200.152 142.547   4
   7  11  -2 393.959 147.375   6
   7  11  -1 280.583 148.531   4
   7  11  -1 423.812 170.537   6
   7  11   0 1501.98 213.852   4
   7  11   0 1378.01 221.968   6
   7  11   1 5.97219 112.298   4
   7  11   1-118.726 136.090   6
   7  11   2 2415.43 237.735   4
   7  11   2 2755.32 285.776   6
   7  11   3 73.3365 103.038   4
   7  11   3 185.323 159.193   6
   7  11   4 1340.10 173.814   4
   7  11   4 1433.83 223.782   6
   7  11   5 232.990 139.057   6
   7  11   6 1831.45 243.232   6
   7  11   7 3300.29 292.264   6
   7  11   8 265.074 135.234   6
   7  11   8 145.606 109.286   8
   7  11   9 46.2074 114.373   6
   7  11   9 176.098 108.965   8
   7  11  10 35.6693 104.360   6
   7  11  10-108.525 111.395   8
   7  11  11 2137.25 225.638   6
   7  11  11 2642.94 256.893   8
   7  11  12 664.916 156.709   6
   7  11  12 442.195 161.599   8
   7  11  13 951.997 191.589   8
   7  11  14 360.851 161.941   8
   7  11  15 744.751 199.820   8
   7  12  -2 710.055 196.890   4
   7  12  -1 423.984 170.231   4
   7  12  -1 589.455 174.796   6
   7  12   0 2709.08 293.656   4
   7  12   0 2562.11 292.754   6
   7  12   1 759.231 187.535   4
   7  12   1 759.664 185.169   6
   7  12   2 198.754 144.417   4
   7  12   2-136.851 130.828   6
   7  12   3-49.8658 121.832   4
   7  12   3 142.622 142.454   6
   7  12   4 258.359 167.254   6
   7  12   5 64.9025 137.238   6
   7  12   6 2993.01 293.863   6
   7  12   7 2641.75 283.678   6
   7  12   8 371.487 160.572   6
   7  12   9 24.9596 126.663   6
   7  12  10 58.0244 119.611   6
   7  12  11 1339.72 204.970   6
   7  12  12 544.281 157.883   6
   7  13   0 91.5166 141.701   4
   7  13   1 167.036 141.988   4
   7  13   3 387.524 195.470   6
   7  13   4 1494.32 243.193   6
   7  13   5-68.9271 157.472   6
   7  13   6 1631.21 247.902   6
   7  13   7 1398.12 232.068   6
   7  13   8 20.1842 133.174   6
   7  13   9 953.599 209.402   6
   7  13  10 504.241 180.644   6
   7  13  11 267.626 149.462   6
   7  13  12 148.627 137.226   6
   8  -5   3 1310.61 242.140   8
   8  -5   4 415.209 177.359   8
   8  -5   5 1030.04 210.504   8
   8  -5   6-30.3995 142.078   8
   8  -4   3 872.796 201.688   8
   8  -4   4 319.991 165.871   8
   8  -4   5 919.326 207.632   8
   8  -4   6 102.270 149.456   8
   8  -4   7 878.450 203.783   8
   8  -4   8 134.230 140.770   8
   8  -4   9 634.701 216.788   8
   8  -3  -9 746.897 213.752   3
   8  -3  -8 414.721 169.340   3
   8  -3  -7 139.842 137.059   3
   8  -3   3 1202.27 218.625   8
   8  -3   4 314.680 150.272   8
   8  -3   5 1755.79 243.250   8
   8  -3   6 336.950 145.317   8
   8  -3   7 677.394 176.272   8
   8  -3   8 1281.21 229.947   8
   8  -3   9 516.711 196.129   8
   8  -3  10 730.744 204.529   8
   8  -2  -9 534.128 195.570   3
   8  -2  -8 566.346 171.423   3
   8  -2  -7 787.477 184.767   3
   8  -2  -6 1066.64 192.905   3
   8  -2  -5 212.104 124.200   3
   8  -2  -4 1608.84 206.794   3
   8  -2  -3 224.885 107.299   3
   8  -2   3 343.656 140.905   8
   8  -2   4-90.9471 115.766   8
   8  -2   5 1430.14 216.660   8
   8  -2   6 539.749 157.649   8
   8  -2   7 555.297 176.405   8
   8  -2   8 945.156 206.034   8
   8  -2   9 480.667 196.478   8
   8  -2  10 935.348 213.021   8
   8  -2  11 258.683 168.366   8
   8  -2  12 366.607 172.033   8
   8  -1 -10 437.230 193.284   3
   8  -1 -10 321.734 172.874   4
   8  -1  -9 243.042 163.535   3
   8  -1  -9 167.097 148.474   4
   8  -1  -8 1484.06 220.954   3
   8  -1  -8 1332.79 210.477   4
   8  -1  -7 173.678 144.430   3
   8  -1  -7 148.848 141.758   4
   8  -1  -6 1219.10 201.598   3
   8  -1  -6 1087.34 198.008   4
   8  -1  -5 9.75051 105.217   3
   8  -1  -5-44.9464 122.010   4
   8  -1  -4 3472.77 274.534   3
   8  -1  -3 1608.85 190.468   3
   8  -1  -2 427.570 122.855   3
   8  -1  -1 379.936 106.310   3
   8  -1   0 167.633 79.4118   3
   8  -1   3 3237.15 277.272   8
   8  -1   4 277.594 130.123   8
   8  -1   5 3362.52 287.157   8
   8  -1   6 3029.35 280.689   8
   8  -1   7 1094.90 193.633   8
   8  -1   8 913.708 178.216   8
   8  -1   9 339.605 167.343   8
   8  -1  10 1235.77 226.189   8
   8  -1  11 218.613 167.941   8
   8  -1  12-95.9365 152.097   8
   8  -1  13-113.939 148.125   8
   8   0 -11 353.676 190.508   4
   8   0 -10 1388.98 240.423   3
   8   0 -10 936.104 221.664   4
   8   0  -9-64.3339 132.367   4
   8   0  -9 102.944 138.530   3
   8   0  -8 1857.85 251.491   4
   8   0  -8 1866.31 242.252   3
   8   0  -7 99.3880 141.479   4
   8   0  -7-68.8504 135.219   3
   8   0  -6 1733.67 231.349   4
   8   0  -6 1267.05 193.553   3
   8   0  -5-91.8968 130.212   4
   8   0  -5 82.0054 116.366   3
   8   0  -4 2363.38 243.213   4
   8   0  -4 1831.82 209.883   3
   8   0  -3 1864.51 196.541   3
   8   0  -3 2071.60 227.038   4
   8   0  -2 1304.78 166.841   3
   8   0  -2 1368.08 192.154   4
   8   0  -1 3905.81 252.841   3
   8   0   0 254.627 97.4278   3
   8   0   1 4190.82 231.645   3
   8   0   2 235.455 76.4076   3
   8   0   3 4404.13 308.315   8
   8   0   4 2669.97 251.541   8
   8   0   5 2959.70 266.897   8
   8   0   6 15350.0 615.351   8
   8   0   7 172.429 114.322   8
   8   0   8 157.284 123.351   8
   8   0   9 1947.79 243.736   8
   8   0  10 2505.55 283.949   8
   8   0  11 312.323 166.038   8
   8   0  12 886.600 210.028   8
   8   0  13 272.137 171.362   8
   8   0  14 728.941 207.102   8
   8   1 -11 23.0389 164.949   4
   8   1 -10 9.33127 143.695   4
   8   1 -10 165.583 140.064   3
   8   1  -9 274.968 158.635   4
   8   1  -9-109.215 152.493   3
   8   1  -8 519.478 176.053   4
   8   1  -8 960.824 188.817   3
   8   1  -7 223.552 161.758   4
   8   1  -7-26.7767 132.260   3
   8   1  -6 4472.81 341.365   4
   8   1  -6 5056.25 347.997   3
   8   1  -5 206.316 121.933   4
   8   1  -5 257.332 123.801   3
   8   1  -4 1369.90 190.561   4
   8   1  -4 932.779 162.432   3
   8   1  -3 993.678 176.478   4
   8   1  -3 1030.24 149.656   3
   8   1  -2 72.2207 106.012   4
   8   1  -2-57.2151 111.893   3
   8   1  -1 5119.42 321.263   4
   8   1  -1 4907.52 278.086   3
   8   1   0 6638.70 363.574   4
   8   1   0 6593.71 305.459   3
   8   1   1 6312.79 286.211   3
   8   1   2 3153.77 255.640   8
   8   1   2 2940.71 181.380   3
   8   1   3 7617.63 391.005   8
   8   1   3 7209.32 275.500   3
   8   1   4 703.900 153.307   8
   8   1   5 3028.78 264.857   8
   8   1   6 5927.61 364.498   8
   8   1   7 1325.80 187.483   8
   8   1   8 334.625 139.004   8
   8   1   9 777.174 179.556   8
   8   1  10 6328.23 411.852   8
   8   1  11 662.381 191.741   8
   8   1  12 1213.42 223.955   8
   8   1  13 1780.27 260.812   8
   8   1  14-73.5049 157.794   8
   8   1  15 1065.42 221.500   8
   8   2 -11 18.8269 164.255   4
   8   2 -10 116.833 149.781   4
   8   2 -10 31.1165 149.648   3
   8   2  -9-46.3761 143.224   4
   8   2  -9-137.229 138.043   3
   8   2  -8 616.893 187.408   4
   8   2  -8 396.929 155.472   3
   8   2  -7 549.637 173.451   4
   8   2  -6 1685.66 219.031   4
   8   2  -5 1857.33 220.800   4
   8   2  -4 383.904 141.663   4
   8   2  -3 2058.61 224.477   4
   8   2  -2 8.80947 109.403   4
   8   2  -1 1353.65 179.254   4
   8   2   0 1029.59 150.243   4
   8   2   1 1519.76 183.662   4
   8   2   1 1416.25 141.603   3
   8   2   1 1448.08 177.743   8
   8   2   2 3202.49 247.367   4
   8   2   2 3435.21 196.576   3
   8   2   2 3234.56 242.463   8
   8   2   3 5760.85 326.930   8
   8   2   3 5801.67 241.622   3
   8   2   4 2388.20 139.079   3
   8   2   4 2124.53 211.341   8
   8   2   5 1376.86 180.811   8
   8   2   6 1805.76 207.259   8
   8   2   7 608.113 142.201   8
   8   2   8 2909.43 266.991   8
   8   2   9 4607.15 338.098   8
   8   2  10 615.206 175.704   8
   8   2  11 4735.91 359.981   8
   8   2  12 176.876 138.933   8
   8   2  13 2802.36 303.615   8
   8   2  14-73.2901 160.333   8
   8   2  15 449.775 181.690   8
   8   3 -10 860.935 225.186   4
   8   3  -9 184.557 171.081   4
   8   3  -8 371.745 165.178   4
   8   3  -7 579.748 169.772   4
   8   3  -6 564.832 190.693   4
   8   3  -5 959.228 201.634   4
   8   3  -4 412.192 137.009   4
   8   3  -3 4099.73 306.544   4
   8   3  -2 552.074 148.310   4
   8   3  -1 1661.05 196.598   4
   8   3  -1 1717.42 173.600   8
   8   3   0 96.1797 105.047   4
   8   3   0 318.764 104.469   8
   8   3   1 5188.93 305.421   4
   8   3   1 5754.32 304.933   8
   8   3   2 6937.22 348.416   4
   8   3   2 6812.02 339.477   8
   8   3   3 2829.32 221.611   4
   8   3   3 3558.08 250.298   8
   8   3   4 2899.81 240.112   8
   8   3   5-26.1604 102.118   8
   8   3   6 1747.49 197.939   8
   8   3   7 1745.54 208.373   8
   8   3   8 3993.81 299.828   8
   8   3   9 2507.93 257.514   8
   8   3  10 693.473 153.141   8
   8   3  11 950.953 196.199   8
   8   3  12 314.526 151.929   8
   8   3  13 174.022 129.005   8
   8   3  14 135.028 148.121   8
   8   3  15 1354.60 239.734   8
   8   4 -10 1045.90 256.385   4
   8   4  -9 159.126 157.646   4
   8   4  -8 685.892 197.843   4
   8   4  -7 897.229 204.650   4
   8   4  -6 448.224 163.293   4
   8   4  -5 2661.97 261.307   4
   8   4  -4 749.228 167.544   4
   8   4  -3 8168.88 429.034   4
   8   4  -3 9270.26 369.196   8
   8   4  -2 1638.21 208.047   4
   8   4  -2 1544.08 156.829   8
   8   4  -1 1569.64 191.334   4
   8   4  -1 1588.29 161.230   8
   8   4   0-168.450 108.835   4
   8   4   0 96.6664 76.6258   8
   8   4   1 4856.42 293.427   4
   8   4   1 5243.28 286.986   8
   8   4   2 5701.29 313.620   4
   8   4   2 5756.66 306.661   8
   8   4   3 134.739 93.9495   4
   8   4   3-18.3341 94.1544   8
   8   4   4 4371.38 264.771   4
   8   4   4 4495.21 277.456   8
   8   4   5 455.353 106.896   8
   8   4   6 2033.57 214.620   8
   8   4   7 295.839 114.253   8
   8   4   8 572.956 151.077   8
   8   4   9 2258.80 239.468   8
   8   4  10 1127.90 187.009   8
   8   4  11 3652.68 314.771   8
   8   4  12 321.706 152.616   8
   8   4  13 713.163 196.664   8
   8   4  14 138.137 141.391   8
   8   4  15 326.673 160.154   8
   8   4  16 867.113 217.745   8
   8   5  -9 207.179 182.719   4
   8   5  -8 96.5183 155.088   4
   8   5  -7 1785.83 249.953   4
   8   5  -7 1357.97 195.577   6
   8   5  -6 108.048 132.512   4
   8   5  -5 1554.50 216.735   4
   8   5  -4 251.257 132.633   4
   8   5  -3 4840.41 332.435   4
   8   5  -2 2916.98 259.441   4
   8   5  -1 1631.15 201.885   4
   8   5  -1 1361.76 143.492   8
   8   5   0 2586.53 230.865   4
   8   5   0 2735.91 197.482   8
   8   5   1 1159.05 161.488   4
   8   5   1 1517.55 157.568   8
   8   5   2 7905.88 380.134   4
   8   5   2 8935.94 374.260   8
   8   5   3 199.103 103.599   4
   8   5   3-16.2443 84.6615   8
   8   5   4 11515.7 438.375   4
   8   5   4 12140.5 473.778   8
   8   5   5 242.053 97.0421   4
   8   5   5 157.728 100.752   8
   8   5   6 4445.22 296.111   8
   8   5   7 799.038 146.118   8
   8   5   8 1476.91 202.477   8
   8   5   9 4402.94 315.172   8
   8   5  10 891.819 179.775   8
   8   5  11 4813.51 347.480   8
   8   5  12 157.588 135.499   8
   8   5  13 1897.75 248.787   8
   8   5  14 107.445 140.160   8
   8   5  15 1579.83 261.809   8
   8   5  16 421.522 191.042   8
   8   6  -8 846.301 220.314   4
   8   6  -7 1514.55 243.980   4
   8   6  -6 405.472 183.914   4
   8   6  -6 343.235 133.160   6
   8   6  -5 912.820 187.286   4
   8   6  -5 1072.82 185.393   6
   8   6  -4 997.711 189.264   4
   8   6  -3 2914.15 272.004   4
   8   6  -2 2647.39 249.634   4
   8   6  -1 3750.04 279.935   4
   8   6   0 5070.87 317.497   4
   8   6   0 5962.78 284.406   8
   8   6   1 134.624 106.972   4
   8   6   1 40.5802 80.5521   8
   8   6   2 3382.80 242.707   4
   8   6   2 3173.04 219.575   8
   8   6   3 1835.03 187.850   4
   8   6   3 2010.86 182.348   8
   8   6   4 613.665 118.059   4
   8   6   4 688.485 134.295   8
   8   6   5 42.8440 84.7920   4
   8   6   5-30.0445 96.6892   8
   8   6   6 6935.69 315.294   4
   8   6   6 6704.46 359.900   8
   8   6   7 5880.80 345.087   8
   8   6   8 144.607 104.660   8
   8   6   9 4225.90 306.633   8
   8   6  10 36.2938 121.756   8
   8   6  11 4268.06 331.002   8
   8   6  12 1301.64 205.734   8
   8   6  13 1253.06 209.633   8
   8   6  14 291.791 166.154   8
   8   6  15 797.468 205.352   8
   8   6  16 222.809 180.192   8
   8   7  -7 983.419 208.796   4
   8   7  -6 155.696 171.791   4
   8   7  -6 355.201 132.005   6
   8   7  -5 373.577 163.553   4
   8   7  -5 391.893 142.276   6
   8   7  -4 745.931 174.514   4
   8   7  -4 630.220 159.893   6
   8   7  -3-2.30800 123.565   4
   8   7  -3 34.6379 119.194   6
   8   7  -2 206.186 120.853   4
   8   7  -2 189.639 124.063   6
   8   7  -1 787.290 165.038   4
   8   7   0 4605.68 308.512   4
   8   7   1 163.752 111.653   4
   8   7   2 4802.40 295.329   4
   8   7   2 5279.76 274.177   8
   8   7   3 2610.91 211.898   4
   8   7   3 2229.80 185.975   8
   8   7   4 1510.72 166.745   4
   8   7   4 1259.06 160.645   8
   8   7   5 129.624 93.4328   4
   8   7   5 93.6977 88.9016   8
   8   7   6 6576.08 309.048   4
   8   7   6 7118.93 369.107   8
   8   7   7 19561.1 576.556   4
   8   7   7 19155.9 666.788   8
   8   7   8 548.540 134.781   8
   8   7   9 4495.56 318.082   8
   8   7  10 657.844 142.038   6
   8   7  10 494.627 127.944   8
   8   7  11 1033.44 154.197   6
   8   7  11 1103.47 192.824   8
   8   7  12 219.498 136.693   8
   8   7  13 241.084 148.281   8
   8   7  14 119.068 142.969   8
   8   7  15-15.4902 146.978   8
   8   7  16 1542.08 252.797   8
   8   8  -6 174.620 155.140   4
   8   8  -6 221.503 143.283   6
   8   8  -5 1069.64 212.327   4
   8   8  -5 1010.43 191.839   6
   8   8  -4 331.648 170.300   4
   8   8  -4 410.462 147.230   6
   8   8  -3 1597.96 228.690   4
   8   8  -3 2303.48 246.674   6
   8   8  -2 343.672 142.522   4
   8   8  -2 118.228 120.104   6
   8   8  -1 1149.59 190.037   4
   8   8  -1 1121.25 187.306   6
   8   8   0 2045.25 223.115   4
   8   8   0 2572.71 256.504   6
   8   8   1 75.3672 102.566   4
   8   8   1 152.429 128.890   6
   8   8   2 2940.04 239.931   4
   8   8   2 2403.55 247.485   6
   8   8   3 3326.52 245.852   4
   8   8   3 3304.57 280.352   6
   8   8   3 2921.42 209.563   8
   8   8   4 227.187 109.225   4
   8   8   4 158.976 126.469   6
   8   8   4 170.750 95.0626   8
   8   8   5 1941.84 182.863   4
   8   8   5 1907.16 212.829   6
   8   8   5 1904.05 186.435   8
   8   8   6 857.911 125.486   4
   8   8   6 1298.52 185.468   6
   8   8   6 1250.53 169.148   8
   8   8   7 2524.56 185.764   4
   8   8   7 2708.28 245.923   6
   8   8   7 2424.76 226.036   8
   8   8   8-93.9126 117.054   6
   8   8   8-148.664 117.253   8
   8   8   9 2349.73 224.513   6
   8   8   9 2442.52 238.019   8
   8   8  10 1066.84 159.883   6
   8   8  10 901.090 171.174   8
   8   8  11 725.615 139.949   6
   8   8  11 608.000 156.902   8
   8   8  12-25.5982 87.5810   6
   8   8  12-60.5861 116.476   8
   8   8  13 301.269 163.020   8
   8   8  14 149.420 144.626   8
   8   8  15 275.711 166.139   8
   8   8  16 3400.75 352.080   8
   8   9  -5 464.602 184.925   4
   8   9  -5 197.093 138.679   6
   8   9  -4 94.9512 164.685   4
   8   9  -4 472.721 149.920   6
   8   9  -3 1281.33 224.420   4
   8   9  -3 1184.30 207.219   6
   8   9  -2 1967.01 238.867   4
   8   9  -2 2632.27 266.086   6
   8   9  -1-74.0382 130.801   4
   8   9  -1-38.9317 128.569   6
   8   9   0 867.543 173.716   4
   8   9   0 1319.40 210.949   6
   8   9   1 420.537 133.201   4
   8   9   1 282.778 124.065   6
   8   9   2 495.558 144.435   4
   8   9   2 324.680 132.812   6
   8   9   3 1397.87 179.330   4
   8   9   3 1186.60 184.807   6
   8   9   4 1570.73 180.602   4
   8   9   4 1436.18 207.150   6
   8   9   5 4084.48 261.893   4
   8   9   5 4637.22 333.426   6
   8   9   5 4318.72 274.561   8
   8   9   6 139.733 97.3769   4
   8   9   6 66.7289 116.238   6
   8   9   6 177.330 111.823   8
   8   9   7 965.779 172.870   6
   8   9   7 855.134 152.639   8
   8   9   8 1306.13 192.355   6
   8   9   8 1177.19 174.861   8
   8   9   9 2771.07 247.818   6
   8   9   9 2425.85 237.986   8
   8   9  10-64.7938 102.309   6
   8   9  10 3.90675 111.364   8
   8   9  11 786.206 147.910   6
   8   9  11 843.075 175.734   8
   8   9  12 1008.23 156.663   6
   8   9  12 1172.00 200.866   8
   8   9  13 324.806 166.024   8
   8   9  14 910.312 213.212   8
   8   9  15 414.499 182.497   8
   8  10  -5 307.026 154.118   6
   8  10  -4 156.623 160.252   4
   8  10  -4 354.826 154.657   6
   8  10  -3 171.540 150.202   4
   8  10  -3 493.350 162.708   6
   8  10  -2 2034.24 260.633   4
   8  10  -2 2296.44 264.085   6
   8  10  -1 93.1212 130.973   4
   8  10  -1 48.6264 127.754   6
   8  10   0 287.823 152.626   4
   8  10   0 520.206 161.044   6
   8  10   1 302.885 128.071   4
   8  10   1 632.059 194.692   6
   8  10   2 1537.93 195.239   4
   8  10   2 1653.41 227.992   6
   8  10   3 2509.52 237.646   4
   8  10   3 3040.10 290.974   6
   8  10   4 670.347 145.535   4
   8  10   4 631.719 163.539   6
   8  10   5 1661.76 182.271   4
   8  10   5 1334.75 208.337   6
   8  10   6 57.3238 118.164   6
   8  10   7 2188.40 244.911   6
   8  10   7 2583.82 225.952   8
   8  10   8 842.043 173.781   6
   8  10   8 773.101 149.231   8
   8  10   9 655.763 161.398   6
   8  10   9 548.480 149.953   8
   8  10  10 776.062 171.527   6
   8  10  10 669.133 158.299   8
   8  10  11 789.754 162.029   6
   8  10  11 361.685 143.373   8
   8  10  12 2963.49 260.246   6
   8  10  12 3016.26 300.415   8
   8  10  13 642.874 182.734   8
   8  10  14 1165.67 226.374   8
   8  10  15 21.2030 151.211   8
   8  11  -3-481.690 196.621   4
   8  11  -3-13.0341 158.972   6
   8  11  -2 946.017 205.574   4
   8  11  -2 1278.17 238.393   6
   8  11  -1 610.242 167.122   4
   8  11  -1 824.749 201.351   6
   8  11   0 61.2047 150.772   4
   8  11   0 249.716 154.375   6
   8  11   1 492.822 144.787   4
   8  11   1 571.409 162.246   6
   8  11   2 255.978 132.488   4
   8  11   2 326.980 165.296   6
   8  11   3 1639.92 208.214   4
   8  11   3 1739.79 238.982   6
   8  11   4 16.9489 115.001   4
   8  11   4-3.83387 127.706   6
   8  11   5 2195.35 264.291   6
   8  11   6 304.247 155.026   6
   8  11   7 2222.26 256.340   6
   8  11   8 731.965 160.667   6
   8  11   9 489.086 150.790   6
   8  11   9 152.569 112.940   8
   8  11  10 984.602 191.132   6
   8  11  10 1254.95 196.895   8
   8  11  11 19.0398 129.570   6
   8  11  11 199.908 137.851   8
   8  11  12 1713.14 216.575   6
   8  11  12 1650.09 238.861   8
   8  11  13 54.0625 132.673   8
   8  11  14 542.115 185.925   8
   8  12  -1 171.229 154.266   4
   8  12   0 61.8135 170.579   4
   8  12   0 180.826 149.197   6
   8  12   1 111.541 142.276   4
   8  12   1 12.2714 150.938   6
   8  12   2 273.845 137.900   4
   8  12   2 77.1705 170.186   6
   8  12   3 1561.67 249.199   6
   8  12   4 75.2299 151.570   6
   8  12   5 1351.46 230.199   6
   8  12   6 106.158 137.734   6
   8  12   7 496.640 169.658   6
   8  12   8 294.935 160.974   6
   8  12   9 9.53658 139.008   6
   8  12  10 671.383 184.383   6
   8  12  11 170.605 124.397   6
   8  12  11 79.5802 142.576   8
   8  12  12 469.575 155.552   6
   8  12  12 511.555 184.284   8
   8  12  13 223.453 156.903   8
   8  13   1-87.0613 148.079   4
   8  13   5 49.7791 149.961   6
   8  13   6 167.702 141.255   6
   8  13   7 588.117 189.903   6
   8  13   8 120.086 151.836   6
   8  13   9-117.548 164.330   6
   8  13  10-63.0495 153.930   6
   8  13  11 346.410 154.591   6
   8  13  12 1248.93 229.918   6
   9  -4   2 338.921 200.796   8
   9  -4   3 1495.65 259.430   8
   9  -4   4-56.9397 152.307   8
   9  -3   2 1203.93 230.809   8
   9  -3   3 133.910 160.037   8
   9  -3   4 1075.41 228.198   8
   9  -3   5 268.004 171.889   8
   9  -3   6 1101.61 236.922   8
   9  -3   7-21.2542 164.114   8
   9  -2  -7 301.407 167.355   3
   9  -2  -6 106.026 142.714   3
   9  -2  -5-5.16891 115.380   3
   9  -2  -4 331.480 149.492   3
   9  -2   2 1524.85 237.989   8
   9  -2   3 346.842 167.951   8
   9  -2   4 846.959 207.997   8
   9  -2   5 156.179 166.645   8
   9  -2   6 596.198 185.201   8
   9  -2   7-51.2284 153.980   8
   9  -2   8 827.216 219.115   8
   9  -2   9 569.065 218.887   8
   9  -1  -9-85.3288 161.709   4
   9  -1  -8 68.9928 152.482   3
   9  -1  -7 838.993 212.213   3
   9  -1  -6 234.681 137.342   3
   9  -1  -5-116.112 137.305   3
   9  -1  -4 1488.48 216.145   3
   9  -1  -3 2434.22 241.269   3
   9  -1  -2 697.047 154.670   3
   9  -1  -1 376.612 109.522   3
   9  -1   2 658.251 165.368   8
   9  -1   3 50.5009 131.346   8
   9  -1   4 751.792 178.154   8
   9  -1   5-3.20864 135.706   8
   9  -1   6 1226.65 216.376   8
   9  -1   7 509.574 184.269   8
   9  -1   8 301.913 161.927   8
   9  -1   9 1338.39 253.668   8
   9  -1  10 170.715 168.416   8
   9  -1  11 55.2091 150.856   8
   9   0  -9 188.341 153.880   4
   9   0  -8 507.983 171.823   3
   9   0  -8 495.452 200.990   4
   9   0  -7 712.713 183.803   3
   9   0  -7 1103.63 229.633   4
   9   0  -6-234.215 156.679   3
   9   0  -6-88.8256 149.203   4
   9   0  -5 1349.06 203.777   3
   9   0  -5 1479.26 232.510   4
   9   0  -4 453.272 147.591   3
   9   0  -4 276.707 151.808   4
   9   0  -3 2383.38 240.156   3
   9   0  -2 515.170 142.890   3
   9   0  -1 50.5649 98.4306   3
   9   0   0 360.994 111.334   3
   9   0   1 146.260 87.8970   3
   9   0   2 1743.10 223.182   8
   9   0   3 211.808 126.731   8
   9   0   4 3014.18 288.066   8
   9   0   5 89.1174 124.211   8
   9   0   6 2668.13 287.140   8
   9   0   7 835.451 199.153   8
   9   0   8 112.819 141.733   8
   9   0   9 427.616 184.519   8
   9   0  10 31.7795 148.753   8
   9   0  11 466.123 188.614   8
   9   0  12 874.502 259.442   8
   9   1  -9 303.211 168.492   4
   9   1  -8-280.923 167.862   4
   9   1  -8 180.450 149.077   3
   9   1  -7 1180.72 223.545   4
   9   1  -7 1243.36 216.464   3
   9   1  -6-23.0574 144.271   4
   9   1  -6-63.9680 128.028   3
   9   1  -5 1478.86 227.114   4
   9   1  -5 1196.12 189.734   3
   9   1  -4-111.740 132.930   4
   9   1  -4 65.8651 109.538   3
   9   1  -3 671.515 174.469   4
   9   1  -3 563.528 136.811   3
   9   1  -2 302.845 146.516   4
   9   1  -2 254.408 101.174   3
   9   1  -1 1281.34 164.185   3
   9   1  -1 1032.80 182.575   4
   9   1   0 1178.49 150.297   3
   9   1   1 2002.57 173.954   3
   9   1   1 1833.88 224.719   8
   9   1   2 3556.98 300.408   8
   9   1   3 114.459 124.305   8
   9   1   4 3311.35 290.629   8
   9   1   5 45.3591 128.166   8
   9   1   6 1241.31 197.548   8
   9   1   7 1317.96 206.197   8
   9   1   8-170.052 167.129   8
   9   1   9 1048.38 210.808   8
   9   1  10 130.872 145.783   8
   9   1  11 1402.94 249.810   8
   9   1  12-68.6594 157.260   8
   9   1  13 316.216 188.783   8
   9   2  -9 354.132 195.186   4
   9   2  -8 206.047 162.571   4
   9   2  -8-7.01368 157.955   3
   9   2  -7 267.728 176.618   4
   9   2  -7 37.0148 130.188   3
   9   2  -6-19.3936 146.064   4
   9   2  -6 183.554 133.602   3
   9   2  -5 1893.33 250.437   4
   9   2  -5 1273.23 207.447   3
   9   2  -4 387.257 158.350   4
   9   2  -4-88.9208 123.689   3
   9   2  -3 1252.96 207.320   4
   9   2  -3 855.628 155.941   3
   9   2  -2 1061.38 181.821   4
   9   2  -2 566.857 130.074   3
   9   2  -1 20.6486 112.001   4
   9   2  -1 270.150 104.422   3
   9   2   0 4712.63 328.942   4
   9   2   0 4184.90 265.940   3
   9   2   0 4698.52 309.801   8
   9   2   1 91.1865 119.649   4
   9   2   1 276.313 133.319   8
   9   2   1-65.2964 80.7332   3
   9   2   2 10292.6 470.570   8
   9   2   2 9247.75 362.789   3
   9   2   3 2230.14 232.454   8
   9   2   4 1211.84 186.255   8
   9   2   5 67.0676 112.964   8
   9   2   6 300.339 135.919   8
   9   2   7 588.614 159.987   8
   9   2   8 376.868 151.144   8
   9   2   9 3776.27 337.164   8
   9   2  10 501.615 187.231   8
   9   2  11 4089.34 362.383   8
   9   2  12 97.4801 143.610   8
   9   2  13 927.483 229.786   8
   9   2  14 253.166 176.837   8
   9   3  -8 257.388 155.256   4
   9   3  -7 166.385 175.614   4
   9   3  -6 590.830 202.091   4
   9   3  -5 1160.49 209.296   4
   9   3  -4 2517.98 278.952   4
   9   3  -3 1074.58 192.438   4
   9   3  -2 1280.76 195.889   4
   9   3  -2 1728.99 193.804   8
   9   3  -1 190.801 123.391   4
   9   3  -1 229.309 111.428   8
   9   3   0 1105.33 181.206   4
   9   3   0 1304.85 171.824   8
   9   3   1 127.104 106.187   4
   9   3   1 271.924 114.377   8
   9   3   2 728.806 149.066   4
   9   3   2 897.229 158.356   8
   9   3   3 1810.09 149.099   3
   9   3   3 1796.81 200.631   8
   9   3   4 454.929 139.636   8
   9   3   5 1481.30 195.888   8
   9   3   6 1629.88 217.931   8
   9   3   7 1371.25 203.806   8
   9   3   8 250.302 124.948   8
   9   3   9 3213.02 302.759   8
   9   3  10 1916.31 253.237   8
   9   3  11 3273.36 321.821   8
   9   3  12 2380.29 296.397   8
   9   3  13 341.206 164.387   8
   9   3  14-40.4178 148.353   8
   9   4  -8 661.819 208.669   4
   9   4  -7 481.735 187.939   4
   9   4  -6 290.656 174.327   4
   9   4  -5 194.242 165.250   4
   9   4  -4 1381.30 223.562   4
   9   4  -3-77.8512 129.000   4
   9   4  -2 830.125 171.880   4
   9   4  -2 1005.97 153.330   8
   9   4  -1 366.053 130.734   4
   9   4  -1 102.462 97.0618   8
   9   4   0 1383.57 189.860   4
   9   4   0 1580.56 178.562   8
   9   4   1 141.080 112.200   4
   9   4   1 109.864 95.6544   8
   9   4   2 1300.70 177.465   4
   9   4   2 1349.40 172.267   8
   9   4   3 1220.55 172.874   4
   9   4   3 1462.29 179.271   8
   9   4   4 514.395 132.276   4
   9   4   4 564.404 135.551   8
   9   4   5 4514.95 310.748   8
   9   4   6 255.559 127.149   8
   9   4   7 2133.02 241.385   8
   9   4   8 102.701 123.335   8
   9   4   9 1941.84 241.761   8
   9   4  10 1010.45 199.191   8
   9   4  11 233.510 140.836   8
   9   4  12 288.990 170.465   8
   9   4  13 157.841 150.341   8
   9   4  14 276.407 174.842   8
   9   5  -7 2429.09 319.858   4
   9   5  -6 761.660 207.838   4
   9   5  -5 130.738 141.551   4
   9   5  -4 562.999 178.583   4
   9   5  -3 441.458 157.319   4
   9   5  -2 2285.71 245.158   4
   9   5  -1 73.8247 120.581   4
   9   5  -1 161.760 89.2039   8
   9   5   0 1894.74 222.859   4
   9   5   0 1779.07 179.197   8
   9   5   1-85.5571 104.854   4
   9   5   1 15.5493 92.4481   8
   9   5   2 3036.68 250.643   4
   9   5   2 3641.94 254.494   8
   9   5   3 3075.40 254.042   4
   9   5   3 3828.55 267.817   8
   9   5   4 46.3173 102.770   4
   9   5   4 191.758 121.666   8
   9   5   5 3106.61 239.778   4
   9   5   5 3228.27 266.835   8
   9   5   6-34.2143 105.882   8
   9   5   7 388.342 134.918   8
   9   5   8 294.731 145.750   8
   9   5   9 2395.35 255.698   8
   9   5  10 2449.12 267.486   8
   9   5  11-88.0546 123.795   8
   9   5  12 343.275 161.142   8
   9   5  13 350.587 183.793   8
   9   5  14 879.154 209.664   8
   9   5  15-61.1226 152.694   8
   9   6  -7 1497.20 262.953   4
   9   6  -6 1617.81 258.652   4
   9   6  -6 1241.77 214.807   6
   9   6  -5 290.328 171.180   4
   9   6  -4 137.062 157.151   4
   9   6  -3 439.401 164.642   4
   9   6  -2 2940.05 288.694   4
   9   6  -1 381.978 159.963   4
   9   6   0 2506.32 250.765   4
   9   6   1 1571.66 203.992   4
   9   6   1 1148.52 150.535   8
   9   6   2 3267.90 259.909   4
   9   6   2 3630.75 254.435   8
   9   6   3 4509.58 294.175   4
   9   6   3 4318.30 291.560   8
   9   6   4-14.1466 94.7634   4
   9   6   4 95.7407 107.554   8
   9   6   5 1947.64 196.066   4
   9   6   5 1684.43 198.408   8
   9   6   6 30.1911 92.7151   4
   9   6   6 104.241 102.135   8
   9   6   7 2127.00 228.133   8
   9   6   8-8.24616 105.569   8
   9   6   9 3333.56 297.415   8
   9   6  10 750.834 163.057   8
   9   6  11 167.127 140.272   8
   9   6  12 1854.91 266.297   8
   9   6  13 70.2159 140.184   8
   9   6  14 927.311 218.774   8
   9   6  15-43.3860 168.276   8
   9   7  -6 885.122 217.068   4
   9   7  -6 264.211 139.965   6
   9   7  -5 107.015 152.370   4
   9   7  -5 8.08351 122.947   6
   9   7  -4 1479.91 249.752   4
   9   7  -4 1113.76 208.239   6
   9   7  -3 275.394 147.810   4
   9   7  -3 0.98857 134.955   6
   9   7  -2 3795.32 321.964   4
   9   7  -1 701.485 169.092   4
   9   7   0 1766.28 219.724   4
   9   7   1 1903.28 230.460   4
   9   7   2-7.81934 101.363   4
   9   7   2 105.820 88.5372   8
   9   7   3 971.940 163.119   4
   9   7   3 747.951 131.523   8
   9   7   4 418.171 123.552   4
   9   7   4 218.009 106.074   8
   9   7   5 1679.77 188.794   4
   9   7   5 1401.23 177.083   8
   9   7   6 590.766 124.770   4
   9   7   6 372.912 122.701   8
   9   7   7 4600.26 271.639   4
   9   7   7 5088.59 334.470   8
   9   7   8 1687.89 210.251   8
   9   7   9 211.482 126.985   8
   9   7  10 974.207 184.786   8
   9   7  11 827.005 189.209   8
   9   7  12 2185.23 278.138   8
   9   7  13 231.286 159.522   8
   9   7  14 606.087 175.352   8
   9   7  15 786.355 212.394   8
   9   8  -5-19.8431 155.539   4
   9   8  -5-57.4811 147.113   6
   9   8  -4 1259.74 229.968   4
   9   8  -4 974.712 200.246   6
   9   8  -3 452.017 176.302   4
   9   8  -3 438.271 146.095   6
   9   8  -2 409.570 171.772   4
   9   8  -2 530.460 172.472   6
   9   8  -1 1346.05 219.538   4
   9   8  -1 1311.15 222.730   6
   9   8   0-10.5801 123.969   4
   9   8   0 103.842 127.320   6
   9   8   1 651.065 159.910   4
   9   8   1 513.431 167.506   6
   9   8   2 358.750 131.697   4
   9   8   3 1691.24 197.548   4
   9   8   4-123.736 115.812   4
   9   8   4-33.1949 87.6355   8
   9   8   5 2993.73 240.529   4
   9   8   5 2965.31 246.405   8
   9   8   6 1192.02 154.410   4
   9   8   6 1477.69 188.942   8
   9   8   7 3025.35 222.039   4
   9   8   7 2832.27 250.859   8
   9   8   8 4460.04 324.318   6
   9   8   8 4066.22 307.267   8
   9   8   9 148.540 116.591   6
   9   8   9 111.088 121.484   8
   9   8  10 967.042 176.685   6
   9   8  10 1303.83 203.036   8
   9   8  11-216.550 115.143   6
   9   8  11 66.9515 127.061   8
   9   8  12 231.200 140.891   8
   9   8  13-93.8422 149.900   8
   9   8  14 1258.68 223.379   8
   9   8  15 2795.23 336.618   8
   9   9  -5-92.8912 151.505   6
   9   9  -4 442.877 194.462   4
   9   9  -4 496.886 166.381   6
   9   9  -3 533.550 187.611   4
   9   9  -3-1.27471 131.972   6
   9   9  -2 364.789 165.344   4
   9   9  -2 265.814 160.668   6
   9   9  -1 347.667 152.908   4
   9   9  -1 209.042 151.804   6
   9   9   0-135.318 134.767   4
   9   9   0 147.474 138.595   6
   9   9   1 385.284 145.948   4
   9   9   1 36.7953 128.890   6
   9   9   2 52.4927 120.240   4
   9   9   2-89.2165 131.545   6
   9   9   3 3134.10 263.444   4
   9   9   3 3138.59 302.834   6
   9   9   4 268.194 122.653   4
   9   9   4 333.164 155.699   6
   9   9   5 2315.91 219.369   4
   9   9   5 2417.93 256.845   6
   9   9   6 852.691 137.404   4
   9   9   6 863.796 184.210   6
   9   9   6 773.035 150.131   8
   9   9   7 222.075 141.864   6
   9   9   7 83.5077 102.095   8
   9   9   8 451.350 154.971   6
   9   9   8 711.787 156.407   8
   9   9   9 452.626 162.437   6
   9   9   9 287.932 140.492   8
   9   9  10-14.1767 114.680   6
   9   9  10 17.6552 117.813   8
   9   9  11 61.1960 123.020   6
   9   9  11-344.148 155.884   8
   9   9  12 316.116 130.247   6
   9   9  12 165.266 143.836   8
   9   9  13 188.920 145.745   8
   9   9  14 1290.81 241.323   8
   9  10  -4 467.979 154.239   6
   9  10  -3 180.574 169.925   4
   9  10  -3 277.244 158.746   6
   9  10  -2 275.181 165.392   4
   9  10  -2 190.018 156.890   6
   9  10  -1 676.939 182.058   4
   9  10  -1 728.011 177.267   6
   9  10   0 59.8502 141.726   4
   9  10   0 42.9704 133.479   6
   9  10   1 1507.68 228.142   4
   9  10   1 1803.36 257.845   6
   9  10   2 128.214 125.998   4
   9  10   2 268.766 156.264   6
   9  10   3 882.151 166.882   4
   9  10   3 766.920 182.950   6
   9  10   4 441.322 135.180   4
   9  10   4 530.150 169.651   6
   9  10   5 751.834 151.707   4
   9  10   5 381.155 160.290   6
   9  10   6 780.697 190.983   6
   9  10   7-93.3190 121.236   6
   9  10   8 457.420 157.704   6
   9  10   8 368.851 130.129   8
   9  10   9 334.578 160.174   6
   9  10   9-145.504 126.366   8
   9  10  10 293.431 155.880   6
   9  10  10 90.2675 142.436   8
   9  10  11-125.008 136.381   6
   9  10  11 94.2614 138.056   8
   9  10  12 806.064 167.522   6
   9  10  12 1252.79 229.992   8
   9  10  13 1223.31 222.077   8
   9  10  14 415.938 181.403   8
   9  11  -1 1499.84 245.126   4
   9  11  -1 1641.14 250.095   6
   9  11   0 87.0958 134.033   4
   9  11   0 298.637 167.615   6
   9  11   1 417.705 149.374   4
   9  11   1 538.114 187.564   6
   9  11   2 117.090 131.897   4
   9  11   2-25.7819 145.973   6
   9  11   3 572.775 162.085   4
   9  11   3 348.160 173.999   6
   9  11   4 183.315 134.631   4
   9  11   4-135.869 150.569   6
   9  11   5 2081.31 268.852   6
   9  11   6 2271.41 268.445   6
   9  11   7 237.407 147.383   6
   9  11   8 155.977 132.946   6
   9  11   9 192.884 160.969   6
   9  11   9 34.6828 108.716   8
   9  11  10 2397.76 266.799   6
   9  11  10 2370.93 262.865   8
   9  11  11 669.662 182.400   6
   9  11  11 663.283 177.150   8
   9  11  12 394.847 146.500   6
   9  11  12 498.183 168.782   8
   9  11  13 154.696 137.715   8
   9  12   0 676.464 193.981   4
   9  12   1-59.1667 149.251   4
   9  12   2-211.942 156.315   4
   9  12   2 167.892 151.183   6
   9  12   3 122.786 150.585   6
   9  12   4 274.387 163.934   6
   9  12   5 1170.27 235.991   6
   9  12   6 3436.38 342.826   6
   9  12   7 707.566 199.263   6
   9  12   8 240.160 147.187   6
   9  12   9 8.10601 139.930   6
   9  12  10 682.521 196.057   6
   9  12  11 555.415 179.686   6
   9  12  12 201.054 143.469   6
   9  12  12 43.4715 137.417   8
   9  12  13-203.367 153.090   8
  10  -2   1 234.491 182.432   8
  10  -2   2 403.255 174.529   8
  10  -2   3 62.6403 146.894   8
  10  -2   4 433.687 204.816   8
  10  -2   5 747.283 211.419   8
  10  -1  -6 93.2030 148.252   3
  10  -1  -5 217.083 148.627   3
  10  -1  -4 389.124 150.464   3
  10  -1  -3 348.821 146.666   3
  10  -1   1 156.601 152.426   8
  10  -1   2 660.606 200.377   8
  10  -1   3 598.285 196.134   8
  10  -1   4 651.742 205.231   8
  10  -1   5 1556.58 242.413   8
  10  -1   6 21.5951 157.279   8
  10  -1   7 30.4162 160.886   8
  10   0  -6 198.540 162.503   3
  10   0  -5 311.936 150.796   3
  10   0  -4 131.996 123.721   3
  10   0  -3 75.5249 120.689   3
  10   0  -2 352.425 129.034   3
  10   0  -1 202.152 121.153   3
  10   0   1 164.376 145.423   8
  10   0   2 814.953 193.032   8
  10   0   3 549.040 185.808   8
  10   0   4 629.492 196.793   8
  10   0   5 2091.71 298.491   8
  10   0   6 133.911 135.889   8
  10   0   7-207.364 179.925   8
  10   0   8-39.7340 167.270   8
  10   0   9 809.306 235.823   8
  10   1  -6 0.18398 131.637   3
  10   1  -6 416.731 195.731   4
  10   1  -5 39.5307 127.890   3
  10   1  -5 171.125 155.825   4
  10   1  -4 1021.01 199.000   3
  10   1  -4 1225.30 236.342   4
  10   1  -3 54.8920 122.533   3
  10   1  -3-73.4880 157.860   4
  10   1  -2 915.938 170.117   3
  10   1  -1 147.339 104.325   3
  10   1   0 171.638 105.698   3
  10   1   0 209.107 145.192   8
  10   1   1 301.676 159.419   8
  10   1   2 848.149 193.602   8
  10   1   3 485.026 177.750   8
  10   1   4 1160.22 212.736   8
  10   1   5 1510.68 233.985   8
  10   1   6-20.3130 149.725   8
  10   1   7-24.7412 146.863   8
  10   1   8-3.17785 156.881   8
  10   1   9 407.883 185.176   8
  10   1  10 351.064 199.522   8
  10   2  -7 764.567 207.476   3
  10   2  -6 390.557 189.057   4
  10   2  -6 175.546 156.587   3
  10   2  -5-6.14322 163.494   4
  10   2  -5 206.535 147.886   3
  10   2  -4 793.299 215.260   4
  10   2  -4 871.887 185.585   3
  10   2  -3 577.284 195.868   4
  10   2  -3 244.074 133.768   3
  10   2  -2 1040.40 212.090   4
  10   2  -2 987.476 172.012   3
  10   2  -1 111.184 121.802   8
  10   2  -1 65.9585 99.1140   3
  10   2   0 1022.46 187.272   8
  10   2   0 940.868 149.282   3
  10   2   1 220.413 130.275   8
  10   2   2 1836.71 225.043   8
  10   2   3 689.986 165.501   8
  10   2   4 179.063 141.893   8
  10   2   5 849.520 195.358   8
  10   2   6 390.684 161.494   8
  10   2   7 1241.39 226.469   8
  10   2   8 1368.99 240.681   8
  10   2   9 205.294 167.469   8
  10   2  10 727.747 211.022   8
  10   2  11 79.6880 150.513   8
  10   3  -6 215.597 176.600   4
  10   3  -6-235.846 151.414   3
  10   3  -5-64.1736 157.745   4
  10   3  -5-113.275 126.736   3
  10   3  -4 1307.34 239.309   4
  10   3  -4 712.123 178.931   3
  10   3  -3 292.835 166.556   4
  10   3  -3 166.545 126.433   3
  10   3  -3 593.436 169.089   8
  10   3  -2 1083.05 203.232   4
  10   3  -2 622.702 154.829   3
  10   3  -2 1402.10 192.676   8
  10   3  -1-87.3956 142.383   4
  10   3  -1-37.2941 104.932   3
  10   3  -1 71.7372 124.814   8
  10   3   0 1499.49 224.740   4
  10   3   0 1773.09 196.910   3
  10   3   0 1783.11 224.602   8
  10   3   1 2133.30 248.175   4
  10   3   1 2713.23 258.648   8
  10   3   1 2431.92 211.486   3
  10   3   2-146.537 130.742   8
  10   3   3 2497.15 251.412   8
  10   3   4-27.1016 128.033   8
  10   3   5 1119.66 196.404   8
  10   3   6 769.648 174.775   8
  10   3   7 1271.82 216.884   8
  10   3   8 988.218 217.091   8
  10   3   9 68.3439 156.700   8
  10   3  10 774.959 198.970   8
  10   3  11 591.420 210.220   8
  10   3  12 618.058 211.411   8
  10   4  -6 291.689 172.658   4
  10   4  -5 102.721 152.442   4
  10   4  -4 1352.30 238.309   4
  10   4  -3 2160.33 273.465   4
  10   4  -2 350.953 163.600   4
  10   4  -2 437.863 148.000   8
  10   4  -1 353.036 164.417   4
  10   4  -1 354.710 119.967   8
  10   4   0 844.835 173.608   4
  10   4   0 750.584 155.155   8
  10   4   1 467.623 156.491   4
  10   4   1 633.307 157.658   8
  10   4   2 362.004 143.111   4
  10   4   2 494.817 147.859   8
  10   4   3 401.457 147.634   4
  10   4   3 121.146 113.218   8
  10   4   4 699.501 148.993   8
  10   4   5 1100.79 186.192   8
  10   4   6 1167.86 210.600   8
  10   4   7 829.186 189.591   8
  10   4   8 500.644 175.582   8
  10   4   9 658.611 193.945   8
  10   4  10 1654.15 253.486   8
  10   4  11 332.386 171.105   8
  10   4  12 829.479 227.576   8
  10   4  13 103.470 157.278   8
  10   5  -6 504.896 180.302   4
  10   5  -5-169.838 162.890   4
  10   5  -4-41.9679 158.258   4
  10   5  -3 979.461 208.442   4
  10   5  -2-16.1283 140.711   4
  10   5  -1 1047.26 195.256   4
  10   5   0 155.313 142.527   4
  10   5   0 176.971 108.275   8
  10   5   1 898.537 181.420   4
  10   5   1 852.985 158.221   8
  10   5   2-56.6512 120.991   4
  10   5   2-12.8967 109.530   8
  10   5   3 525.134 148.389   4
  10   5   3 705.116 153.606   8
  10   5   4 79.8835 114.394   4
  10   5   4-58.6269 108.539   8
  10   5   5 458.199 143.277   8
  10   5   6 1937.31 242.463   8
  10   5   7 414.821 159.710   8
  10   5   8 1591.08 239.580   8
  10   5   9 617.568 186.691   8
  10   5  10 1316.58 234.306   8
  10   5  11 636.421 190.389   8
  10   5  12-26.4922 149.335   8
  10   5  13 140.549 160.248   8
  10   6  -6 758.673 203.835   6
  10   6  -5 297.238 175.472   4
  10   6  -4 718.279 200.605   4
  10   6  -3 199.015 168.582   4
  10   6  -2 389.250 160.009   4
  10   6  -1 1696.12 231.196   4
  10   6   0 206.105 144.863   4
  10   6   1 1483.23 218.486   4
  10   6   1 1779.46 197.633   8
  10   6   2 289.747 138.804   4
  10   6   2 270.577 125.252   8
  10   6   3 16.4942 110.448   4
  10   6   3 99.3651 106.060   8
  10   6   4 21.9419 109.885   4
  10   6   4-97.3866 118.359   8
  10   6   5 1376.26 193.206   4
  10   6   5 1302.23 199.013   8
  10   6   6 3002.85 278.211   8
  10   6   7 218.952 129.454   8
  10   6   8 696.156 173.719   8
  10   6   9-138.114 137.608   8
  10   6  10 701.177 188.275   8
  10   6  11 253.023 161.327   8
  10   6  12 107.647 145.909   8
  10   6  13 240.789 171.229   8
  10   7  -5 236.915 157.975   6
  10   7  -4 155.561 182.341   4
  10   7  -4 278.998 153.100   6
  10   7  -3-132.235 149.545   4
  10   7  -2 472.280 177.526   4
  10   7  -1 1597.16 230.825   4
  10   7   0 78.6905 137.954   4
  10   7   1 2300.37 257.568   4
  10   7   2 1652.00 217.408   4
  10   7   3 35.7985 124.963   4
  10   7   3 163.983 108.684   8
  10   7   4 90.5451 112.065   4
  10   7   4 150.858 111.323   8
  10   7   5 2264.17 227.824   4
  10   7   5 2539.52 244.563   8
  10   7   6 4447.06 298.415   4
  10   7   6 3854.43 314.444   8
  10   7   7-157.757 128.427   8
  10   7   8 1446.05 209.012   8
  10   7   9 304.066 150.126   8
  10   7  10 457.232 150.003   8
  10   7  11-108.303 133.435   8
  10   7  12 133.479 159.114   8
  10   7  13-85.9933 150.096   8
  10   8  -5 232.436 154.447   6
  10   8  -4 131.693 137.378   6
  10   8  -3 408.415 170.450   4
  10   8  -3 659.343 194.301   6
  10   8  -2-7.89297 152.966   4
  10   8  -2 343.393 173.686   6
  10   8  -1 1490.79 226.961   4
  10   8  -1 1337.59 244.788   6
  10   8   0 337.748 154.219   4
  10   8   1 696.501 209.228   4
  10   8   2 900.420 176.563   4
  10   8   3-0.69872 128.999   4
  10   8   4 1372.46 198.062   4
  10   8   5 21.2599 105.248   4
  10   8   5 94.9865 117.071   8
  10   8   6 1537.09 187.691   4
  10   8   6 1767.48 215.807   8
  10   8   7 35.3272 97.0222   4
  10   8   7 1.66458 114.641   8
  10   8   8 2119.20 250.491   8
  10   8   9 430.131 159.052   8
  10   8  10 180.597 138.252   8
  10   8  11 351.730 148.491   6
  10   8  11 225.795 147.835   8
  10   8  12-218.839 151.319   8
  10   8  13 311.974 164.745   8
  10   9  -3 418.136 163.133   6
  10   9  -2 472.992 187.400   4
  10   9  -2 127.714 136.626   6
  10   9  -1 253.657 166.934   4
  10   9  -1 177.983 145.554   6
  10   9   0 900.800 211.804   4
  10   9   0 931.029 214.570   6
  10   9   1 252.936 151.038   4
  10   9   1 199.203 152.249   6
  10   9   2 903.983 199.069   4
  10   9   2 1043.75 220.945   6
  10   9   3 395.280 148.391   4
  10   9   3 466.479 179.344   6
  10   9   4 1038.67 188.328   4
  10   9   4 1167.51 227.791   6
  10   9   5 178.107 125.778   4
  10   9   5 152.230 162.156   6
  10   9   6 415.804 131.793   4
  10   9   6 445.564 171.927   6
  10   9   6 418.776 138.910   8
  10   9   7 78.7406 126.902   6
  10   9   7 114.504 128.956   8
  10   9   8 851.592 198.459   6
  10   9   8 935.949 181.319   8
  10   9   9 612.042 180.904   6
  10   9   9 404.166 153.280   8
  10   9  10 414.403 157.288   6
  10   9  10 271.613 143.357   8
  10   9  11 1131.74 197.422   6
  10   9  11 987.999 206.595   8
  10   9  12 320.603 165.757   8
  10   9  13 394.044 176.381   8
  10  10  -1 112.798 176.458   4
  10  10  -1-111.411 149.436   6
  10  10   0 54.2140 136.685   4
  10  10   0 141.044 154.329   6
  10  10   1 314.838 169.094   4
  10  10   1 214.375 153.631   6
  10  10   2 614.513 182.290   4
  10  10   2 562.862 179.259   6
  10  10   3 163.871 137.820   4
  10  10   3 113.622 138.704   6
  10  10   4 116.742 116.528   4
  10  10   4 465.708 183.380   6
  10  10   5 50.3871 140.150   4
  10  10   5-165.081 145.953   6
  10  10   6 1127.50 227.167   6
  10  10   7 393.066 177.277   6
  10  10   8 203.107 152.397   6
  10  10   8-32.8397 134.911   8
  10  10   9 98.7897 135.732   6
  10  10   9 174.052 129.421   8
  10  10  10 25.9484 132.854   6
  10  10  10-48.7579 131.859   8
  10  10  11 1079.27 212.829   6
  10  10  11 1336.03 219.874   8
  10  10  12 139.375 136.095   6
  10  10  12 258.711 156.928   8
  10  10  13 601.509 203.805   8
  10  11   0 349.341 170.268   4
  10  11   1 470.336 183.714   4
  10  11   2 752.536 184.479   4
  10  11   2 445.368 184.511   6
  10  11   3 162.193 161.233   4
  10  11   3-61.4826 154.112   6
  10  11   4 542.459 189.338   6
  10  11   5 177.696 168.150   6
  10  11   6 205.487 149.395   6
  10  11   7 726.109 194.083   6
  10  11   8-13.8142 138.847   6
  10  11   9 75.2964 141.381   6
  10  11  10 256.011 151.059   6
  10  11  10 222.302 159.009   8
  10  11  11 834.396 197.574   6
  10  11  11 523.858 179.136   8
  10  11  12-49.9014 141.699   6
  10  11  12-1.74549 137.393   8
  10  12   2 451.743 184.136   4
  10  12   7 369.915 158.769   6
  10  12   8-37.5229 150.037   6
  10  12   9 174.380 159.343   6
  10  12  10 28.4161 148.639   6
  10  12  11 273.409 158.732   6
  10  12  12-121.429 151.586   6
  11   0  -4 199.012 148.691   3
  11   0  -1 470.081 200.742   8
  11   0   0-79.3448 139.524   8
  11   0   1 818.423 224.275   8
  11   0   2 224.045 170.005   8
  11   0   3 1196.35 258.340   8
  11   0   4 64.2407 162.435   8
  11   1  -4 131.733 138.478   3
  11   1  -3-121.270 123.550   3
  11   1  -2-68.5072 135.630   8
  11   1  -1 373.396 163.354   8
  11   1   0 142.935 158.993   8
  11   1   1 668.013 194.836   8
  11   1   2 157.449 162.324   8
  11   1   3 402.039 196.386   8
  11   1   4-66.9894 143.614   8
  11   1   5 188.007 171.869   8
  11   1   6 277.742 181.328   8
  11   1   7-217.246 178.381   8
  11   2  -5-165.555 150.251   3
  11   2  -4 144.266 144.603   3
  11   2  -3 349.947 142.269   3
  11   2  -3 364.961 194.046   4
  11   2  -3 568.614 182.264   8
  11   2  -2 36.9581 123.172   3
  11   2  -2 68.2000 143.716   8
  11   2  -1 799.195 189.607   8
  11   2   0-124.618 134.551   8
  11   2   1 701.800 183.176   8
  11   2   2 381.109 162.465   8
  11   2   3-79.5714 132.033   8
  11   2   4 479.201 185.459   8
  11   2   5 237.033 171.384   8
  11   2   6 284.249 161.262   8
  11   2   7 258.701 186.399   8
  11   2   8 416.167 201.158   8
  11   3  -5 255.028 156.594   3
  11   3  -4 248.744 159.730   3
  11   3  -3 128.666 169.735   4
  11   3  -3 223.217 134.950   3
  11   3  -2 82.2732 182.636   4
  11   3  -2 347.881 161.000   8
  11   3  -2-144.893 133.358   3
  11   3  -1 840.139 205.076   4
  11   3  -1 673.750 172.315   8
  11   3  -1 406.258 144.168   3
  11   3   0 87.0023 145.241   4
  11   3   0-124.963 125.370   8
  11   3   1 450.233 166.971   8
  11   3   2-35.6392 138.262   8
  11   3   3 5.72842 127.266   8
  11   3   4 499.347 181.708   8
  11   3   5 21.7697 143.021   8
  11   3   6 1018.05 216.302   8
  11   3   7 38.1246 142.889   8
  11   3   8 1419.11 244.055   8
  11   3   9 137.764 176.438   8
  11   3  10 386.567 209.638   8
  11   4  -4 14.4218 141.944   3
  11   4  -3-14.8272 159.629   4
  11   4  -3 135.630 120.457   3
  11   4  -2-40.5958 156.987   4
  11   4  -2-46.5723 134.120   3
  11   4  -1 353.209 180.326   4
  11   4  -1 131.042 122.977   3
  11   4  -1 231.159 125.324   8
  11   4   0-78.2793 138.210   4
  11   4   0-17.4047 105.100   3
  11   4   0-31.8960 133.565   8
  11   4   1 1393.33 234.125   4
  11   4   1 1062.31 197.931   8
  11   4   2 463.940 164.015   4
  11   4   2 730.672 178.106   8
  11   4   3 250.320 147.099   8
  11   4   4 1020.04 203.643   8
  11   4   5-289.710 164.272   8
  11   4   6 867.389 196.309   8
  11   4   7 61.6435 132.151   8
  11   4   8 856.134 219.867   8
  11   4   9 712.998 216.563   8
  11   4  10 250.455 173.922   8
  11   5  -3 600.678 189.813   4
  11   5  -2 139.225 152.036   4
  11   5  -1 515.323 192.203   4
  11   5   0 249.087 175.625   4
  11   5   1 764.949 197.277   4
  11   5   1 1064.36 185.610   8
  11   5   2 1288.01 226.287   4
  11   5   2 1027.69 192.739   8
  11   5   3 47.0186 128.489   4
  11   5   3 86.5365 122.784   8
  11   5   4 84.6824 136.088   8
  11   5   5 484.294 169.582   8
  11   5   6 226.286 138.630   8
  11   5   7-65.4008 146.572   8
  11   5   8 1624.96 259.865   8
  11   5   9 1218.50 240.775   8
  11   5  10 11.9251 149.282   8
  11   5  11 169.159 150.577   8
  11   6  -3 381.176 189.331   4
  11   6  -2 99.3399 158.474   4
  11   6  -1-12.4169 161.246   4
  11   6   0 422.933 175.368   4
  11   6   1 179.025 158.999   4
  11   6   2 1156.98 208.160   4
  11   6   2 963.159 186.055   8
  11   6   3 110.255 130.504   4
  11   6   3 274.761 138.956   8
  11   6   4-283.846 153.411   4
  11   6   4-144.040 119.481   8
  11   6   5 121.137 120.341   8
  11   6   6 656.852 184.773   8
  11   6   7 312.034 168.587   8
  11   6   8 830.835 195.323   8
  11   6   9 614.109 202.154   8
  11   6  10 16.4805 151.875   8
  11   6  11 1271.54 243.853   8
  11   7  -2-46.3543 168.506   4
  11   7  -1 96.7103 151.090   4
  11   7   0-72.7405 149.468   4
  11   7   1 26.5977 143.675   4
  11   7   2 582.991 163.823   4
  11   7   3-22.4928 128.897   4
  11   7   4 242.511 139.407   4
  11   7   4 113.608 128.188   8
  11   7   5 125.477 130.054   4
  11   7   5 170.078 132.250   8
  11   7   6 632.983 170.678   8
  11   7   7 1142.27 217.268   8
  11   7   8 147.691 130.273   8
  11   7   9 113.791 152.060   8
  11   7  10 97.1631 152.838   8
  11   7  11 340.195 174.168   8
  11   7  12 124.658 148.020   8
  11   8  -1-22.4222 172.031   4
  11   8  -1 238.898 162.596   6
  11   8   0 233.494 158.646   4
  11   8   1-65.9701 141.905   4
  11   8   2 920.619 202.885   4
  11   8   3-187.983 140.657   4
  11   8   4 1215.43 199.457   4
  11   8   5 92.2826 134.839   4
  11   8   6 527.608 164.481   4
  11   8   6 599.340 157.841   8
  11   8   7 563.627 166.910   8
  11   8   8-121.314 149.047   8
  11   8   9-77.9105 148.864   8
  11   8  10 116.239 136.560   8
  11   8  11 332.665 169.819   8
  11   8  12-37.8625 147.674   8
  11   9   0 518.113 191.480   4
  11   9   0 373.568 190.018   6
  11   9   1-157.812 150.778   4
  11   9   1 231.803 172.671   6
  11   9   2 624.299 179.506   4
  11   9   2 1255.44 250.013   6
  11   9   3 405.559 174.412   4
  11   9   3 480.860 193.869   6
  11   9   4 408.018 172.775   4
  11   9   4 686.428 218.075   6
  11   9   5 439.044 150.334   4
  11   9   5 740.136 204.921   6
  11   9   6 124.884 149.139   6
  11   9   7 184.787 154.705   6
  11   9   7 274.410 142.042   8
  11   9   8 7.53439 136.279   6
  11   9   8-100.178 140.888   8
  11   9   9-62.2348 136.179   6
  11   9   9 67.6482 134.650   8
  11   9  10 35.8149 145.207   6
  11   9  10-326.476 180.481   8
  11   9  11 319.656 160.900   6
  11   9  11 185.238 146.541   8
  11  10   1 322.685 171.316   4
  11  10   2 495.055 169.158   4
  11  10   3 297.336 156.980   4
  11  10   3 402.169 187.809   6
  11  10   4 6.09081 138.881   4
  11  10   4-17.9425 167.274   6
  11  10   5 179.809 178.542   6
  11  10   6-89.1016 146.730   6
  11  10   7 488.483 185.891   6
  11  10   8 9.38468 141.120   6
  11  10   9 779.261 201.526   6
  11  10   9 108.014 136.768   8
  11  10  10 87.9178 146.422   6
  11  10  10 74.2315 142.892   8
  11  10  11 568.028 195.362   6
  11  10  11 764.520 210.649   8
  11  11   2 80.3546 150.191   4
  11  11   3 331.670 150.846   4
  11  11   8-115.292 154.190   6
  11  11   9 772.923 212.579   6
  11  11  10 542.352 178.914   6
  11  11  11 36.0107 137.336   8
  12   3  -1 17.8097 133.763   8
  12   3   0 68.9158 151.014   8
  12   3   1 101.106 142.508   8
  12   3   2 290.787 170.776   8
  12   3   3 25.1800 154.113   8
  12   3   4 23.3153 149.932   8
  12   3   5 3.79610 164.156   8
  12   4   0 160.814 143.825   8
  12   4   1 174.129 143.397   8
  12   4   2 173.396 158.349   8
  12   4   3-173.976 165.595   8
  12   4   4 137.051 142.968   8
  12   4   5-9.20850 148.778   8
  12   4   6-201.747 160.922   8
  12   4   7 254.525 183.197   8
  12   5  -2 20.3176 131.140   3
  12   5   1 226.363 174.505   4
  12   5   2 637.150 205.715   4
  12   5   2 284.203 166.048   8
  12   5   3-45.5340 135.921   8
  12   5   4 834.651 221.530   8
  12   5   5 435.505 180.075   8
  12   5   6 113.854 150.811   8
  12   5   7 319.513 177.323   8
  12   5   8 205.817 181.189   8
  12   6   1 427.504 192.170   4
  12   6   2 236.838 151.593   4
  12   6   3 21.9441 147.312   4
  12   6   3 178.232 150.736   8
  12   6   4 183.922 145.005   8
  12   6   5 1106.08 225.906   8
  12   6   6 46.5436 135.404   8
  12   6   7 30.2915 148.375   8
  12   6   8 240.196 182.637   8
  12   7   1 672.421 209.892   4
  12   7   2 176.514 161.431   4
  12   7   3-25.5186 150.159   4
  12   7   4 160.830 158.276   4
  12   7   5 638.226 192.744   8
  12   7   6-114.810 148.409   8
  12   7   7 220.268 166.362   8
  12   7   8-15.0429 154.890   8
  12   7   9-61.9904 156.202   8
  12   8   2 244.858 186.200   4
  12   8   3 194.717 151.600   4
  12   8   4 75.3939 166.925   4
  12   8   5 232.629 149.882   4
  12   8   7 82.1996 141.388   8
  12   8   8-70.7199 154.361   8
  12   8   9 177.368 173.356   8
  12   9   2 100.660 167.883   4
  12   9   3 218.096 166.391   4
  12   9   4 38.0609 147.259   4
  12   9   5 231.998 157.608   4
  12   9   8-135.086 142.459   8
  12   9   9-13.5540 141.425   8
  12  10   4-8.81045 147.356   4
   0   0   0    0.00    0.00   0
TITL 2023NEC01 in P1
REM P1 (#1 in standard setting)
CELL 0.71073   8.354859   9.336583  12.397092  69.4085  75.5245  65.2166
ZERR    1.00   0.000666   0.000845   0.000704   0.0066   0.0058   0.0083
LATT -1
SFAC C H Zn
UNIT 26.00 22.00 106.00
TREF
HKLF 4
END
;
_shelx_hkl_checksum     11432
_shelx_res_file
;
TITL
    2023nec01.res
    created by SHELXL-2019/3 at 16:31:11 on 29-Jan-2024
CELL 0.71073 8.354859 9.336583 12.397092 69.4085 75.5245 65.2166
ZERR 1 0.000666 0.000845 0.000704 0.0066 0.0058 0.0083
LATT 1
SFAC C H Zn N O
UNIT 30 30 2 6 10
L.S. 24 0 0
PLAN  5
CONF
MPLA 8 N1 C1 C2 C3 C4 C5 C6 N2
MPLA 7 C6 C7 C8 C9 C10 C11 N3
HTAB O1 O5
HTAB O5 O1
MORE -1
BOND $H
HTAB
fmap 2 53
ACTA
REM <olex2.extras>
REM <HklSrc "%.\\2023NEC01.hkl">
REM </olex2.extras>
WGHT    0.044300    0.193500
FVAR       6.07424
ZN1   3    0.346215    0.466890    0.218355    11.00000    0.04561    0.02653 =
         0.02801   -0.00425   -0.00571   -0.00898
O1    5    0.317070    0.815999    0.045566    11.00000    0.08542    0.02744 =
         0.04115   -0.00542   -0.01952   -0.02433
O2    5    0.228409    0.315846    0.358702    11.00000    0.04763    0.07007 =
         0.05242   -0.01102   -0.00175   -0.01265
O3    5    0.048971    0.559085    0.282251    11.00000    0.09196    0.05764 =
         0.05097   -0.00367   -0.00655   -0.01847
O4    5    0.427177    0.561825    0.311951    11.00000    0.07680    0.03822 =
         0.04313   -0.00952   -0.02016   -0.01832
O5    5    0.344173    0.830146    0.231711    11.00000    0.13101    0.03741 =
         0.05162   -0.01073   -0.04320   -0.01771
N1    4    0.301082    0.380256    0.089475    11.00000    0.04593    0.02555 =
         0.03534   -0.00278   -0.00827   -0.01409
N2    4    0.306354    0.668968    0.060284    11.00000    0.04820    0.02308 =
         0.03017   -0.00677   -0.00648   -0.01257
N3    4    0.396406    0.737321   -0.231397    11.00000    0.04109    0.02615 =
         0.02626   -0.00426   -0.00824   -0.00820
C1    1    0.293541    0.232883    0.108083    11.00000    0.06118    0.02755 =
         0.05194    0.00005   -0.01353   -0.01983
AFIX  43
H1A   2    0.318212    0.155161    0.179385    11.00000   -1.20000
AFIX   0
C2    1    0.250510    0.192396    0.025285    11.00000    0.07002    0.03141 =
         0.07260   -0.01036   -0.01840   -0.02532
AFIX  43
H2    2    0.247728    0.088449    0.040771    11.00000   -1.20000
AFIX   0
C3    1    0.211882    0.305336   -0.079748    11.00000    0.06545    0.04428 =
         0.06143   -0.01884   -0.01762   -0.02460
AFIX  43
H3    2    0.180763    0.280147   -0.135924    11.00000   -1.20000
AFIX   0
C4    1    0.220165    0.458874   -0.100738    11.00000    0.05330    0.03511 =
         0.03982   -0.00830   -0.01265   -0.01898
AFIX  43
H4    2    0.194267    0.538517   -0.171163    11.00000   -1.20000
AFIX   0
C5    1    0.267469    0.490421   -0.015132    11.00000    0.03643    0.02513 =
         0.03194   -0.00702   -0.00549   -0.01069
C6    1    0.282337    0.648416   -0.030360    11.00000    0.03598    0.02311 =
         0.02808   -0.00518   -0.00456   -0.00925
C7    1    0.268145    0.775749   -0.144823    11.00000    0.03957    0.02409 =
         0.02920   -0.00458   -0.00965   -0.01089
C8    1    0.128590    0.925808   -0.159850    11.00000    0.04582    0.03105 =
         0.03994   -0.00692   -0.00580   -0.00358
AFIX  43
H8    2    0.042857    0.949951   -0.097911    11.00000   -1.20000
AFIX   0
C9    1    0.117941    1.039633   -0.268072    11.00000    0.05234    0.03207 =
         0.05148    0.00036   -0.01512   -0.00050
AFIX  43
H9    2    0.025274    1.141321   -0.279936    11.00000   -1.20000
AFIX   0
C10   1    0.246816    0.999722   -0.357774    11.00000    0.05459    0.03958 =
         0.03792    0.00732   -0.01674   -0.01201
AFIX  43
H10   2    0.241831    1.073160   -0.431699    11.00000   -1.20000
AFIX   0
C11   1    0.383045    0.849323   -0.336106    11.00000    0.04721    0.03950 =
         0.02907   -0.00135   -0.00843   -0.01104
AFIX  43
H11   2    0.470518    0.823590   -0.396915    11.00000   -1.20000
AFIX   0
C12   1    0.076413    0.421343    0.351663    11.00000    0.05189    0.06120 =
         0.03531   -0.00805   -0.00354   -0.01520
C13   1   -0.076391    0.375608    0.429781    11.00000    0.05450    0.12085 =
         0.06757    0.00812    0.00208   -0.02948
AFIX 137
H13A  2   -0.181804    0.435492    0.391611    11.00000   -1.50000
H13B  2   -0.096138    0.402581    0.501117    11.00000   -1.50000
H13C  2   -0.047996    0.259790    0.446085    11.00000   -1.50000
AFIX   0
C14   1    0.407204    0.703490    0.309371    11.00000    0.05389    0.04121 =
         0.03489   -0.01486   -0.00782   -0.01476
C15   1    0.464141    0.726581    0.405539    11.00000    0.10745    0.06032 =
         0.05369   -0.01180   -0.03432   -0.03558
AFIX 137
H15A  2    0.461453    0.638302    0.474543    11.00000   -1.50000
H15B  2    0.384817    0.829313    0.420185    11.00000   -1.50000
H15C  2    0.582636    0.726925    0.383512    11.00000   -1.50000
AFIX   0
H1    2    0.324904    0.821198    0.132264    11.00000    0.11624
HKLF 4
REM
REM wR2 = 0.0979, GooF = S = 1.028, Restrained GooF = 1.028 for all data
REM R1 = 0.0390 for 4546 Fo > 4sig(Fo) and 0.0552 for all 5737 data
REM 223 parameters refined using 0 restraints
END
WGHT      0.0442      0.1947
REM Instructions for potential hydrogen bonds
EQIV $2 x, y-1, z
HTAB C2 O1_$2
EQIV $1 -x+1, -y+1, -z
HTAB C11 O2_$1
HTAB O1 O4
HTAB O1 O5
HTAB O5 O1
HTAB O5 N2
REM Highest difference peak  0.662,  deepest hole -0.217,  1-sigma level  0.063
Q1    1   0.4106  0.5129  0.2172  11.00000  0.05    0.66
Q2    1   0.2337  0.3732 -0.0973  11.00000  0.05    0.40
Q3    1   0.4487  0.7820  0.2177  11.00000  0.05    0.36
Q4    1   0.2776  0.2217  0.0569  11.00000  0.05    0.34
Q5    1   0.1788  0.8358 -0.1662  11.00000  0.05    0.33
;
_shelx_res_checksum     74782
