# Supplementary material for: Bis[μ-bis­(pyridin-2-yl)methanone oxime-κ3N:,N′,N′′]bis­[di­acetato-κ2O,O′;κO-zinc(II)]
Source: IUCrdata. 2024 Feb 16;9(Pt 2):x240122. doi: 10.1107/S2414314624001226 (PMC10915544; doi:10.1107/S2414314624001226)
Supplement: Supplementary file 2 [file x-09-x240122-Isup2.hkl]

data_I                                                                          
_shelx_title ' '                                                                
_shelx_refln_list_code          4                                               
_shelx_F_calc_maximum      156.71                                               
_exptl_crystal_F_000       392.00                                               
_reflns_d_resolution_high  0.6430                                               
                                                                                
loop_                                                                           
 _space_group_symop_operation_xyz                                               
 'x, y, z'                                                                      
 '-x, -y, -z'                                                                   
                                                                                
_cell_length_a     8.3549                                                       
_cell_length_b     9.3366                                                       
_cell_length_c    12.3971                                                       
_cell_angle_alpha  69.409                                                       
_cell_angle_beta   75.524                                                       
_cell_angle_gamma  65.217                                                       
                                                                                
_shelx_F_squared_multiplier     1.000                                           
                                                                                
loop_                                                                           
 _refln_index_h                                                                 
 _refln_index_k                                                                 
 _refln_index_l                                                                 
 _refln_F_squared_calc                                                          
 _refln_F_squared_meas                                                          
 _refln_F_squared_sigma                                                         
 _refln_observed_status                                                         
   2   0   0       6706.50       7382.60       118.51 o                         
   3   0   0       5110.23       5440.91        49.55 o                         
   4   0   0        211.81        199.31         3.58 o                         
   5   0   0        139.83        147.34         2.99 o                         
   6   0   0          2.12          1.14         0.85 o                         
   7   0   0         82.62         77.06         2.94 o                         
   8   0   0          7.07          6.66         2.05 o                         
   9   0   0          8.04          6.82         3.01 o                         
  10   0   0          5.94          1.85         3.65 o                         
  11   0   0          0.29         -0.74         2.80 o                         
 -10   1   0         24.50         30.95         6.09 o                         
  -9   1   0          2.18         -0.53         3.29 o                         
  -8   1   0          7.23          5.13         1.75 o                         
  -7   1   0        229.43        217.38         5.07 o                         
  -6   1   0         30.03         26.78         1.74 o                         
  -5   1   0          3.02          3.47         0.94 o                         
  -4   1   0         53.80         48.34         1.84 o                         
  -3   1   0       5913.61       6332.85        66.51 o                         
  -2   1   0       2443.10       2723.98        29.21 o                         
  -1   1   0        155.21        192.53         3.62 o                         
   2   1   0       1055.58       1204.52        16.70 o                         
   3   1   0         16.13         18.62         1.44 o                         
   4   1   0        218.22        215.31         3.76 o                         
   5   1   0          6.15          4.84         0.78 o                         
   6   1   0        289.91        288.75         6.66 o                         
   7   1   0        141.92        136.14         3.17 o                         
   8   1   0        186.27        187.42         8.45 o                         
   9   1   0         30.34         33.88         3.25 o                         
  10   1   0          1.57          4.31         1.93 o                         
  11   1   0          0.23          3.87         4.31 o                         
 -10   2   0         34.54         23.17         5.74 o                         
  -9   2   0         10.07          6.13         4.12 o                         
  -8   2   0         62.61         53.56         6.19 o                         
  -7   2   0        138.66        150.60         5.41 o                         
  -6   2   0         25.68         26.56         2.28 o                         
  -5   2   0         99.56        109.25         4.08 o                         
  -4   2   0        795.27        826.34        13.89 o                         
  -3   2   0        575.15        560.56         9.84 o                         
  -2   2   0        616.49        618.31        10.06 o                         
  -1   2   0        155.95        156.93         7.70 o                         
   0   2   0        252.11        258.97         6.81 o                         
   1   2   0       4334.89       4921.49        59.64 o                         
   2   2   0        281.59        265.57         4.62 o                         
   3   2   0         23.69         19.79         2.05 o                         
   4   2   0        283.51        332.94         9.89 o                         
   5   2   0        782.06        771.22        19.22 o                         
   6   2   0        590.91        568.45         9.72 o                         
   7   2   0        147.80        139.23         3.77 o                         
   8   2   0         34.11         27.91         4.07 o                         
   9   2   0        128.09        122.02         4.66 o                         
  10   2   0         32.29         26.40         3.16 o                         
  11   2   0          0.70         -3.38         3.65 o                         
  -9   3   0          0.79         -2.34         4.03 o                         
  -8   3   0         29.12         24.29         4.94 o                         
  -7   3   0         87.60         86.72         6.71 o                         
  -6   3   0         60.47         61.62         6.00 o                         
  -5   3   0        143.85        144.30         8.08 o                         
  -4   3   0        819.14        801.50        14.18 o                         
  -3   3   0       1045.36       1029.62        18.92 o                         
  -2   3   0        615.95        670.02        14.13 o                         
  -1   3   0       2935.88       3215.90        42.86 o                         
   0   3   0       1436.25       1482.02        20.82 o                         
   1   3   0         57.05         66.89         1.28 o                         
   2   3   0       2760.59       2852.81        40.75 o                         
   3   3   0       2811.42       3002.67        39.68 o                         
   4   3   0         95.60         91.92         5.03 o                         
   5   3   0        350.37        329.16         7.19 o                         
   6   3   0        545.57        553.92        27.91 o                         
   7   3   0        114.17        104.64         5.46 o                         
   8   3   0          7.21          5.66         3.02 o                         
   9   3   0         28.93         33.03         3.38 o                         
  10   3   0         46.35         46.16         3.35 o                         
  11   3   0          1.06         -0.73         2.87 o                         
  12   3   0          5.85          1.87         4.09 o                         
  -9   4   0          0.50          2.47         4.35 o                         
  -8   4   0         36.13         47.98         6.63 o                         
  -7   4   0         49.70         47.02         3.68 o                         
  -6   4   0          3.32          5.70         3.63 o                         
  -5   4   0        219.05        217.29         6.79 o                         
  -4   4   0        335.66        349.25         8.55 o                         
  -3   4   0         76.30         72.91         3.42 o                         
  -2   4   0         63.05         49.57         2.65 o                         
  -1   4   0       1064.16       1086.71        17.00 o                         
   0   4   0       1245.15       1321.48        19.58 o                         
   1   4   0         52.16         52.65         1.60 o                         
   2   4   0       1372.94       1391.70        24.26 o                         
   3   4   0        161.61        144.48         3.03 o                         
   4   4   0        187.19        208.85         8.41 o                         
   5   4   0        125.26        111.50         5.80 o                         
   6   4   0         21.03         16.29         1.90 o                         
   7   4   0         16.19         15.13         2.16 o                         
   8   4   0          1.49         -0.35         3.59 o                         
   9   4   0         39.48         40.51         3.53 o                         
  10   4   0         25.58         21.55         3.14 o                         
  11   4   0          1.33         -1.09         1.92 o                         
  12   4   0          7.08          4.36         3.90 o                         
  -8   5   0         37.89         42.71         7.05 o                         
  -7   5   0         43.46         52.60         6.80 o                         
  -6   5   0          4.62          7.99         2.93 o                         
  -5   5   0        362.34        368.90        14.03 o                         
  -4   5   0        666.56        668.96        19.37 o                         
  -3   5   0         17.17         18.71         2.64 o                         
  -2   5   0        474.37        454.32        14.15 o                         
  -1   5   0       1675.07       1625.80        24.65 o                         
   0   5   0         73.36         57.35         3.17 o                         
   1   5   0        626.29        680.81        11.88 o                         
   2   5   0       1163.24       1080.41        13.31 o                         
   3   5   0         56.99         76.60         1.70 o                         
   4   5   0        402.41        415.82         6.92 o                         
   5   5   0        233.42        237.59         5.85 o                         
   6   5   0        162.07        157.20        10.14 o                         
   7   5   0          1.10          1.33         1.60 o                         
   8   5   0         70.01         72.50         4.07 o                         
   9   5   0         45.81         49.50         3.78 o                         
  10   5   0          4.47          4.54         2.34 o                         
  11   5   0          6.66          6.75         4.76 o                         
  -7   6   0         23.77         28.23         5.76 o                         
  -6   6   0          3.05          5.86         3.81 o                         
  -5   6   0         53.60         54.73         6.02 o                         
  -4   6   0         60.10         66.87         4.15 o                         
  -3   6   0        297.51        251.20         7.61 o                         
  -2   6   0         17.26         17.37         2.32 o                         
  -1   6   0        930.62        906.20        16.22 o                         
   0   6   0        317.44        321.90        11.08 o                         
   1   6   0        156.16        150.23         4.82 o                         
   2   6   0       1971.09       1967.18        29.08 o                         
   3   6   0         79.33         66.39         2.54 o                         
   4   6   0        411.04        412.57         6.67 o                         
   5   6   0        517.24        523.44         8.39 o                         
   6   6   0        337.08        328.12         7.66 o                         
   7   6   0          0.73         -0.14         1.33 o                         
   8   6   0        140.99        151.81        12.09 o                         
   9   6   0         68.26         67.93         6.80 o                         
  10   6   0          2.13          5.59         3.93 o                         
  11   6   0         11.25         11.46         4.75 o                         
  -7   7   0         14.16         21.39         6.51 o                         
  -6   7   0         10.20         11.48         4.58 o                         
  -5   7   0          1.61          3.36         3.52 o                         
  -4   7   0          2.96          4.60         3.44 o                         
  -3   7   0          1.05          4.81         2.72 o                         
  -2   7   0         18.69         20.93         3.63 o                         
  -1   7   0        153.58        162.99         8.43 o                         
   0   7   0          1.20          2.64         2.32 o                         
   1   7   0        396.91        376.10        11.00 o                         
   2   7   0        656.74        638.56        12.67 o                         
   3   7   0        109.18        102.26         5.22 o                         
   4   7   0         19.42         18.48         3.31 o                         
   5   7   0        799.77        784.19        15.38 o                         
   6   7   0        359.47        344.44         9.40 o                         
   7   7   0         12.23         11.15         2.39 o                         
   8   7   0        139.35        124.83         8.36 o                         
   9   7   0         45.74         47.87         5.96 o                         
  10   7   0          0.45          2.13         3.74 o                         
  11   7   0          3.70         -1.97         4.05 o                         
  -5   8   0         42.46         53.39         6.99 o                         
  -4   8   0          0.57         -1.73         3.23 o                         
  -3   8   0         10.57         16.32         4.12 o                         
  -2   8   0        300.27        275.82        12.61 o                         
  -1   8   0        206.10        207.78        10.44 o                         
   0   8   0         85.62         77.89         6.06 o                         
   1   8   0        216.05        224.61         7.04 o                         
   2   8   0        729.38        700.61        19.28 o                         
   3   8   0         69.91         62.69         3.74 o                         
   4   8   0         91.80         89.06         6.44 o                         
   5   8   0        354.56        337.03         9.27 o                         
   6   8   0        113.32        103.69         5.22 o                         
   7   8   0         64.17         66.69         5.19 o                         
   8   8   0         60.08         62.40         7.15 o                         
   9   8   0          0.43          1.24         2.41 o                         
  10   8   0          6.52          9.15         4.18 o                         
  11   8   0          1.00          6.33         4.30 o                         
  -4   9   0         64.63         66.21         7.54 o                         
  -3   9   0         33.09         32.52         5.63 o                         
  -2   9   0        155.40        150.10         9.92 o                         
  -1   9   0        117.40        120.98         8.42 o                         
   0   9   0         17.61         17.49         2.52 o                         
   1   9   0        188.54        188.14         6.88 o                         
   2   9   0         94.34         97.39         4.94 o                         
   3   9   0          1.79         -1.01         1.86 o                         
   4   9   0         67.77         57.78         5.56 o                         
   5   9   0        240.94        220.85         7.75 o                         
   6   9   0          0.23          2.28         2.11 o                         
   7   9   0         78.57         81.07         5.11 o                         
   8   9   0         26.28         29.73         6.12 o                         
   9   9   0          0.77          0.11         3.83 o                         
  10   9   0         19.20         24.83         4.09 o                         
  11   9   0          7.46         12.08         3.66 o                         
  -3  10   0          2.94          7.06         4.14 o                         
  -2  10   0         60.34         59.43         7.01 o                         
  -1  10   0         14.67         14.74         2.71 o                         
   0  10   0         55.42         55.44         6.71 o                         
   1  10   0        165.58        153.80         7.75 o                         
   2  10   0        150.26        145.34        12.87 o                         
   3  10   0        110.08        106.04         5.51 o                         
   4  10   0        259.66        280.50        13.32 o                         
   5  10   0         18.85         18.21         2.82 o                         
   6  10   0          6.68          6.56         2.99 o                         
   7  10   0         26.16         35.77         4.51 o                         
   8  10   0          8.31         10.98         3.15 o                         
   9  10   0          4.19          1.39         2.63 o                         
  10  10   0          0.17          2.57         2.77 o                         
  -2  11   0         49.32         59.03         7.70 o                         
  -1  11   0         37.09         39.74        10.44 o                         
   0  11   0         53.98         47.72         4.29 o                         
   1  11   0        335.18        338.25        37.65 o                         
   2  11   0         54.09         57.60         7.00 o                         
   3  11   0         41.43         43.48         4.11 o                         
   4  11   0        124.13        131.81         9.59 o                         
   5  11   0         40.44         31.27         3.70 o                         
   6  11   0         14.12         13.51         3.06 o                         
   7  11   0         39.69         39.16         4.17 o                         
   8  11   0          6.73          4.18         2.92 o                         
   9  11   0          2.42          4.91         2.87 o                         
  10  11   0          6.94          9.47         4.61 o                         
   0  12   0         13.94         18.46         4.85 o                         
   1  12   0         74.83         78.84        16.17 o                         
   2  12   0         38.95         35.89         4.10 o                         
   3  12   0          7.54          8.65         2.83 o                         
   4  12   0         65.05         70.80         7.75 o                         
   5  12   0         20.74         27.04        10.74 o                         
   6  12   0         14.11         16.93         3.79 o                         
   7  12   0         72.09         71.48         5.62 o                         
   8  12   0          3.00          3.40         3.04 o                         
   9  12   0         15.33         18.33         5.26 o                         
   2  13   0          3.64          4.75         3.32 o                         
   5  13   0          0.06         -1.02         3.85 o                         
   6  13   0         11.73          9.56         4.81 o                         
   7  13   0          7.55          2.48         3.84 o                         
  -6 -13   1          9.08          8.23         4.74 o                         
  -5 -13   1         17.02         14.56         4.88 o                         
  -8 -12   1          4.06          4.64         4.18 o                         
  -7 -12   1         18.34         13.84         3.31 o                         
  -6 -12   1         38.64         34.51         4.32 o                         
  -5 -12   1         12.16          8.32         4.11 o                         
  -4 -12   1         10.01         12.34         4.27 o                         
  -3 -12   1         69.66         75.86         5.55 o                         
  -2 -12   1         38.84         42.69         4.40 o                         
  -1 -12   1          2.21          0.18         2.57 o                         
   0 -12   1         39.76         41.49         6.19 o                         
  -9 -11   1         40.86         42.61         4.74 o                         
  -8 -11   1         18.34         19.34         3.49 o                         
  -7 -11   1         10.08          9.41         3.04 o                         
  -6 -11   1         95.91         98.70         7.21 o                         
  -5 -11   1         56.92         60.48         6.69 o                         
  -4 -11   1         12.37         22.46         5.16 o                         
  -3 -11   1        224.51        230.88        10.73 o                         
  -2 -11   1         55.64         52.51         4.48 o                         
  -1 -11   1         25.91         21.36         5.40 o                         
   0 -11   1         42.28         34.70         4.00 o                         
   1 -11   1         11.45         11.81         5.62 o                         
 -10 -10   1          0.27         -0.23         3.09 o                         
  -9 -10   1         19.20         19.08         3.44 o                         
  -8 -10   1          8.99          1.91         2.48 o                         
  -7 -10   1          0.51          1.38         2.66 o                         
  -6 -10   1         77.98         87.88         5.58 o                         
  -5 -10   1         29.08         36.25         3.64 o                         
  -4 -10   1         77.07         83.61         7.44 o                         
  -3 -10   1        124.07        125.72         6.09 o                         
  -2 -10   1         11.77         11.97         2.59 o                         
  -1 -10   1         37.34         46.95         7.46 o                         
   0 -10   1        103.87         94.20         8.01 o                         
   1 -10   1         12.06         12.86         4.00 o                         
   2 -10   1          0.04          0.93         3.53 o                         
   3 -10   1         22.83         23.07         5.67 o                         
 -10  -9   1          1.62          5.78         2.97 o                         
  -9  -9   1          3.08          7.54         2.92 o                         
  -8  -9   1          0.01         -1.53         2.49 o                         
  -7  -9   1         57.17         60.77         8.61 o                         
  -6  -9   1        136.58        134.27         6.33 o                         
  -5  -9   1          0.42         -2.17         2.17 o                         
  -4  -9   1        209.45        209.27         7.63 o                         
  -3  -9   1        616.67        594.10        18.06 o                         
  -2  -9   1         19.93         16.44         2.59 o                         
  -1  -9   1        273.90        261.14        19.81 o                         
   0  -9   1        268.28        260.30         8.49 o                         
   1  -9   1        130.88        138.32         9.10 o                         
   2  -9   1         19.79         19.02         4.23 o                         
   3  -9   1         65.23         60.09         6.62 o                         
   4  -9   1         15.77         18.26         5.06 o                         
 -11  -8   1          0.57          3.03         3.54 o                         
 -10  -8   1         41.56         38.60         4.51 o                         
  -9  -8   1         36.26         36.02         4.24 o                         
  -8  -8   1         36.87         30.77         3.62 o                         
  -7  -8   1        142.70        133.61         6.26 o                         
  -6  -8   1        165.28        158.73         6.59 o                         
  -5  -8   1          1.56          2.02         1.72 o                         
  -4  -8   1        160.77        175.18         9.08 o                         
  -3  -8   1        377.33        356.38         9.46 o                         
  -2  -8   1        368.11        363.51         9.85 o                         
  -1  -8   1         10.49          7.99         3.39 o                         
   0  -8   1        498.59        503.23        16.94 o                         
   1  -8   1        145.44        136.53         8.36 o                         
   2  -8   1          2.93         -1.80         2.70 o                         
   3  -8   1         54.83         55.79         6.01 o                         
   4  -8   1         52.93         52.54         6.45 o                         
   5  -8   1         24.46         31.89         6.11 o                         
 -11  -7   1          2.20          2.62         4.10 o                         
 -10  -7   1         37.90         43.29         6.26 o                         
  -9  -7   1         17.99         19.01         4.58 o                         
  -8  -7   1         28.86         21.34         4.47 o                         
  -7  -7   1        198.21        196.38         8.24 o                         
  -6  -7   1         42.72         48.57         3.65 o                         
  -5  -7   1        152.26        134.36         5.51 o                         
  -4  -7   1         91.28         84.84         5.99 o                         
  -3  -7   1        158.71        160.19         5.67 o                         
  -2  -7   1         57.10         49.83         3.20 o                         
  -1  -7   1         31.39         27.52         2.52 o                         
   0  -7   1        143.76        125.20         5.11 o                         
   1  -7   1         26.52         24.62         5.64 o                         
   2  -7   1          2.15         -0.67         4.51 o                         
   3  -7   1         20.34         19.50         2.71 o                         
   4  -7   1        119.82        125.01         6.13 o                         
   5  -7   1          3.56          4.31         4.41 o                         
   6  -7   1        177.32        182.57        12.00 o                         
   7  -7   1         69.21         67.26         8.73 o                         
 -11  -6   1          0.97         -0.34         4.37 o                         
 -10  -6   1         40.16         45.97         6.27 o                         
  -9  -6   1          5.91         10.35         4.34 o                         
  -8  -6   1        106.70        101.64         7.59 o                         
  -7  -6   1        232.91        227.73        10.82 o                         
  -6  -6   1        105.07        101.46         3.31 o                         
  -5  -6   1        417.88        380.21         6.55 o                         
  -4  -6   1        895.45        884.97        18.55 o                         
  -3  -6   1        151.65        140.70         4.94 o                         
  -2  -6   1        262.68        263.71         4.60 o                         
  -1  -6   1        896.54        891.58        15.53 o                         
   0  -6   1         22.62         22.09         2.26 o                         
   1  -6   1         98.66         99.80         4.37 o                         
   2  -6   1        257.53        268.63         7.67 o                         
   3  -6   1        133.75        128.57         5.41 o                         
   4  -6   1        183.94        174.33         8.17 o                         
   5  -6   1         30.08         33.91         3.44 o                         
   6  -6   1         72.35         58.32         4.53 o                         
   7  -6   1         44.77         62.26         7.85 o                         
 -11  -5   1          6.83         13.97         5.21 o                         
 -10  -5   1         19.37         28.38         5.29 o                         
  -9  -5   1          0.80          3.37         1.94 o                         
  -8  -5   1         47.54         39.66         3.65 o                         
  -7  -5   1         88.94         96.57         4.21 o                         
  -6  -5   1        238.85        232.15         6.68 o                         
  -5  -5   1          3.25          7.40         1.28 o                         
  -4  -5   1        642.89        645.85         9.09 o                         
  -3  -5   1       2306.73       2326.78        33.46 o                         
  -2  -5   1         22.72         19.53         0.77 o                         
  -1  -5   1       2774.94       2757.78        38.32 o                         
   0  -5   1        541.06        537.65        10.35 o                         
   1  -5   1          0.45          0.67         1.44 o                         
   2  -5   1       1286.26       1242.89        20.35 o                         
   3  -5   1        300.86        317.44         8.25 o                         
   4  -5   1         10.17         15.75         2.40 o                         
   5  -5   1         55.91         63.74         4.13 o                         
   6  -5   1        108.05        110.64         5.53 o                         
   7  -5   1          1.66          5.93         4.93 o                         
   8  -5   1          9.52         17.11         5.17 o                         
 -11  -4   1          7.10          6.09         2.14 o                         
 -10  -4   1          5.14          9.59         2.63 o                         
  -9  -4   1          5.75          5.82         3.57 o                         
  -8  -4   1         43.42         42.84         3.34 o                         
  -7  -4   1         71.17         74.69         4.05 o                         
  -6  -4   1         99.47        108.42         4.26 o                         
  -5  -4   1         27.16         32.88         2.05 o                         
  -4  -4   1        821.83        756.40        50.28 o                         
  -3  -4   1        176.22        179.55         5.21 o                         
  -2  -4   1        192.06        185.70         9.60 o                         
  -1  -4   1       2040.10       1954.20        21.79 o                         
   0  -4   1        111.63        104.19         3.42 o                         
   1  -4   1         23.56         25.95         1.92 o                         
   2  -4   1        871.61        877.94        14.90 o                         
   3  -4   1        366.17        321.61         7.80 o                         
   4  -4   1          0.06          2.32         1.68 o                         
   5  -4   1        352.75        310.89         8.51 o                         
   6  -4   1        128.46        130.19         7.32 o                         
   7  -4   1          1.78          1.19         1.82 o                         
   8  -4   1         25.91         25.55         5.29 o                         
   9  -4   1         17.07         21.19         5.50 o                         
 -12  -3   1          7.44          0.48         3.63 o                         
 -11  -3   1         16.47         17.30         3.00 o                         
 -10  -3   1          0.67         -0.44         1.90 o                         
  -9  -3   1          6.89          5.72         2.24 o                         
  -8  -3   1         41.13         45.89         3.53 o                         
  -7  -3   1        136.75        128.18         7.75 o                         
  -6  -3   1        127.37         95.88        20.69 o                         
  -5  -3   1        265.31        230.58         9.62 o                         
  -4  -3   1       3281.06       3333.86        35.75 o                         
  -3  -3   1          0.62          1.49         0.62 o                         
  -2  -3   1       2261.10       2361.03        32.19 o                         
  -1  -3   1       3040.51       3119.65        53.00 o                         
   0  -3   1        168.10        195.68         4.39 o                         
   1  -3   1       1186.77       1280.51        18.79 o                         
   2  -3   1        955.12        934.12        14.89 o                         
   3  -3   1        507.85        469.53         9.30 o                         
   4  -3   1         13.93         13.24         1.83 o                         
   5  -3   1        550.39        556.44        11.61 o                         
   6  -3   1        329.89        319.99        16.71 o                         
   7  -3   1          2.62          5.04         1.86 o                         
   8  -3   1         96.74         98.75         8.37 o                         
   9  -3   1         20.17         24.23         5.45 o                         
  10  -3   1          0.80         -4.32         4.32 o                         
 -11  -2   1         17.46         21.66         5.14 o                         
 -10  -2   1          0.10          2.34         2.08 o                         
  -9  -2   1          3.61          4.06         3.38 o                         
  -8  -2   1         35.76         36.69         4.86 o                         
  -7  -2   1        186.10        178.34         9.07 o                         
  -6  -2   1         68.26         69.10         5.23 o                         
  -5  -2   1         77.92         60.92        10.04 o                         
  -4  -2   1        587.79        559.27        14.60 o                         
  -3  -2   1         82.19        110.91         8.13 o                         
  -2  -2   1         21.95         33.57         4.76 o                         
  -1  -2   1        417.03        463.76         5.97 o                         
   0  -2   1        687.95        713.88        14.43 o                         
   1  -2   1        736.24        716.74        26.93 o                         
   2  -2   1       4960.23       5256.31        68.21 o                         
   3  -2   1       2936.62       3107.39        42.09 o                         
   4  -2   1        241.56        250.35        13.39 o                         
   5  -2   1        968.68       1006.91        23.02 o                         
   6  -2   1        234.63        247.80         6.86 o                         
   7  -2   1         18.13         22.94         2.47 o                         
   8  -2   1         81.83         80.47         7.08 o                         
   9  -2   1         12.45         11.12         4.15 o                         
  10  -2   1          0.13          3.70         3.06 o                         
 -11  -1   1          6.94         10.12         4.43 o                         
 -10  -1   1          4.50          3.99         2.83 o                         
  -9  -1   1         35.94         32.76         2.82 o                         
  -8  -1   1        143.73        137.40         4.83 o                         
  -7  -1   1         43.87         43.09         2.61 o                         
  -6  -1   1        275.53        254.69         4.69 o                         
  -5  -1   1        237.66        256.97         4.36 o                         
  -4  -1   1        552.10        595.13         7.82 o                         
  -3  -1   1       2392.66       2565.72        34.85 o                         
  -2  -1   1       2198.27       2459.91        44.98 o                         
   1  -1   1       8099.96       8921.82       217.88 o                         
   2  -1   1        210.10        219.42        11.68 o                         
   3  -1   1       1232.48       1291.34        18.77 o                         
   4  -1   1         32.91         29.64         1.71 o                         
   5  -1   1        248.53        234.72         4.67 o                         
   6  -1   1         17.73         24.77         1.73 o                         
   7  -1   1          0.58         -1.90         1.90 o                         
   8  -1   1         61.56         54.26         5.81 o                         
   9  -1   1         13.91         11.52         4.43 o                         
  10  -1   1          2.58          1.48         2.80 o                         
  11  -1   1          7.01         14.97         5.02 o                         
 -11   0   1          7.61         12.30         3.76 o                         
 -10   0   1          4.89          3.56         2.63 o                         
  -9   0   1          0.91          2.28         2.11 o                         
  -8   0   1        118.06        114.34         9.85 o                         
  -7   0   1        413.82        407.25         8.89 o                         
  -6   0   1        271.82        247.19         4.35 o                         
  -5   0   1       1148.04       1142.95        12.54 o                         
  -4   0   1       1856.92       1868.91        18.56 o                         
  -3   0   1       2376.36       2627.32        28.36 o                         
  -2   0   1      24559.46      26504.14       351.10 o                         
   2   0   1         57.17         62.08         2.11 o                         
   3   0   1        362.26        402.18         5.47 o                         
   4   0   1        588.23        595.61         7.98 o                         
   5   0   1         15.15         11.31         1.06 o                         
   6   0   1          0.35          1.26         0.94 o                         
   7   0   1         81.78         88.22         2.97 o                         
   8   0   1        110.91        115.46         4.92 o                         
   9   0   1          4.11          5.68         2.15 o                         
  10   0   1          2.09         -0.03         4.74 o                         
  11   0   1         20.56         19.63         3.96 o                         
 -10   1   1          0.85         -1.51         4.49 o                         
  -9   1   1         11.32         12.05         2.44 o                         
  -8   1   1          8.09          9.49         2.21 o                         
  -7   1   1          1.50         -0.87         1.70 o                         
  -6   1   1         12.90         13.43         1.40 o                         
  -5   1   1        523.54        530.67         8.07 o                         
  -4   1   1       1175.46       1207.51        12.93 o                         
  -3   1   1       1491.23       1589.60        15.85 o                         
  -2   1   1       7820.09       8555.02        77.85 o                         
  -1   1   1       2546.62       2937.63        26.94 o                         
   2   1   1        781.04        917.31        15.37 o                         
   3   1   1          2.89          3.33         0.85 o                         
   4   1   1        958.38        954.53        14.89 o                         
   5   1   1        421.36        411.94         6.50 o                         
   6   1   1          0.24         -0.61         0.93 o                         
   7   1   1         43.04         32.27         1.62 o                         
   8   1   1        161.03        175.90         6.03 o                         
   9   1   1         53.89         53.75         3.20 o                         
  10   1   1          8.09         10.11         3.00 o                         
  11   1   1         16.87         18.11         5.28 o                         
 -10   2   1         16.62         22.21         5.99 o                         
  -9   2   1         31.35         42.26         6.49 o                         
  -8   2   1          6.04          8.21         3.96 o                         
  -7   2   1         28.87         27.43         5.27 o                         
  -6   2   1        342.09        340.13         8.56 o                         
  -5   2   1        223.81        225.86         4.87 o                         
  -4   2   1          8.94         14.65         1.15 o                         
  -3   2   1        637.75        682.40         9.25 o                         
  -2   2   1       2318.58       2396.57        51.93 o                         
  -1   2   1          1.22          1.45         1.19 o                         
   0   2   1         21.66         12.76         0.96 o                         
   1   2   1        205.14        226.15         5.15 o                         
   2   2   1       2699.84       3001.84        31.74 o                         
   3   2   1          9.30         17.41         1.23 o                         
   4   2   1       1246.05       1271.58        18.81 o                         
   5   2   1        217.67        205.07         4.42 o                         
   6   2   1          2.89          3.47         1.68 o                         
   7   2   1        321.02        304.84         5.21 o                         
   8   2   1         44.20         39.30         2.26 o                         
   9   2   1          0.56          1.94         2.31 o                         
  10   2   1          1.20          5.97         3.53 o                         
  11   2   1         12.80         19.02         4.96 o                         
  -9   3   1         41.21         40.49         6.94 o                         
  -8   3   1         10.24         12.08         4.30 o                         
  -7   3   1         35.25         34.73         5.19 o                         
  -6   3   1         79.44         78.48         3.90 o                         
  -5   3   1        368.77        347.03         8.27 o                         
  -4   3   1         13.50         15.17         1.86 o                         
  -3   3   1        883.09        944.81        15.37 o                         
  -2   3   1       1131.68       1136.75        21.88 o                         
  -1   3   1        173.08        237.72        10.67 o                         
   0   3   1       1477.64       1417.39        19.75 o                         
   1   3   1       1923.39       2047.42        27.52 o                         
   2   3   1        121.69        139.94         4.98 o                         
   3   3   1          2.52          8.39         1.06 o                         
   4   3   1       1299.49       1328.11        27.12 o                         
   5   3   1        204.46        195.82         5.20 o                         
   6   3   1         90.27         93.97         3.90 o                         
   7   3   1        522.23        505.41        11.03 o                         
   8   3   1        158.10        148.71         7.66 o                         
   9   3   1          2.03          5.33         2.11 o                         
  10   3   1         63.77         66.14         3.76 o                         
  11   3   1         16.73         12.20         4.53 o                         
  12   3   1          0.24          2.74         3.86 o                         
  -9   4   1          5.80          8.70         4.64 o                         
  -8   4   1          5.51         -1.54         4.15 o                         
  -7   4   1          8.36         16.97         4.47 o                         
  -6   4   1        113.68        121.60         8.36 o                         
  -5   4   1        187.57        175.52         5.97 o                         
  -4   4   1         74.97         85.94         3.99 o                         
  -3   4   1        971.02       1020.62        17.07 o                         
  -2   4   1        603.00        610.91        11.20 o                         
  -1   4   1        507.40        520.57         9.55 o                         
   0   4   1        515.17        445.75        11.74 o                         
   1   4   1         16.64         24.76         1.16 o                         
   2   4   1          3.86          4.04         0.52 o                         
   3   4   1          3.23          6.48         2.34 o                         
   4   4   1       1049.93        997.14        15.42 o                         
   5   4   1        346.27        348.22         8.74 o                         
   6   4   1          7.13          8.19         1.67 o                         
   7   4   1        653.71        664.36        30.26 o                         
   8   4   1        140.14        137.18         5.56 o                         
   9   4   1          0.08          3.37         1.97 o                         
  10   4   1         18.06         15.24         3.01 o                         
  11   4   1         35.29         33.13         4.49 o                         
  12   4   1          0.23          4.72         3.89 o                         
  -8   5   1          1.18         -4.71         4.71 o                         
  -7   5   1         50.13         60.15         7.26 o                         
  -6   5   1        133.01        156.31        10.06 o                         
  -5   5   1         41.12         44.61         5.40 o                         
  -4   5   1        224.12        253.81        11.14 o                         
  -3   5   1        612.88        638.76        12.71 o                         
  -2   5   1        173.17        160.95         5.22 o                         
  -1   5   1        263.33        264.42         9.47 o                         
   0   5   1        637.87        615.29        15.91 o                         
   1   5   1         28.17         15.87         2.21 o                         
   2   5   1        303.16        333.85        11.35 o                         
   3   5   1        535.84        464.98         6.39 o                         
   4   5   1        629.23        584.80        15.01 o                         
   5   5   1         10.61          9.34         2.28 o                         
   6   5   1         89.33         90.76         3.76 o                         
   7   5   1         90.54         89.05         4.66 o                         
   8   5   1         45.54         37.04         4.86 o                         
   9   5   1          0.89         -0.86         1.88 o                         
  10   5   1         23.36         23.67         3.23 o                         
  11   5   1         23.68         25.69         4.06 o                         
  12   5   1          1.15          6.14         4.73 o                         
  -7   6   1         23.12         22.50         5.40 o                         
  -6   6   1         60.54         51.86         6.51 o                         
  -5   6   1         81.06         86.31         7.48 o                         
  -4   6   1         90.88         89.24         7.00 o                         
  -3   6   1        399.98        385.15        14.17 o                         
  -2   6   1        213.71        225.89         9.84 o                         
  -1   6   1        182.21        187.16         8.40 o                         
   0   6   1        798.29        785.51        20.20 o                         
   1   6   1        431.44        419.26         8.75 o                         
   2   6   1         89.63         86.35         3.50 o                         
   3   6   1       1369.19       1354.90        19.78 o                         
   4   6   1       1038.54       1029.34        11.15 o                         
   5   6   1          6.33          5.37         0.75 o                         
   6   6   1        434.73        446.23        16.01 o                         
   7   6   1        189.38        184.72         5.95 o                         
   8   6   1          2.90          2.19         1.74 o                         
   9   6   1         30.74         36.03         5.73 o                         
  10   6   1         40.93         44.97         4.01 o                         
  11   6   1          6.74          4.85         4.31 o                         
  12   6   1          5.90         11.59         5.21 o                         
  -7   7   1          1.98          3.47         4.41 o                         
  -6   7   1         16.11         20.84         5.78 o                         
  -5   7   1         28.59         20.81         4.33 o                         
  -4   7   1          1.22          4.28         3.29 o                         
  -3   7   1        104.25         98.43         7.37 o                         
  -2   7   1        281.44        241.72        10.88 o                         
  -1   7   1        164.98        139.80         7.78 o                         
   0   7   1        636.99        639.37        18.42 o                         
   1   7   1        287.32        311.22         7.75 o                         
   2   7   1         41.83         44.86         2.91 o                         
   3   7   1       1151.27       1146.35        19.39 o                         
   4   7   1        279.06        260.05        10.56 o                         
   5   7   1          0.80          1.54         0.94 o                         
   6   7   1        260.97        260.16         5.77 o                         
   7   7   1        162.88        152.76         4.60 o                         
   8   7   1          7.37          4.44         3.03 o                         
   9   7   1         40.13         51.59         6.25 o                         
  10   7   1         51.81         62.35         6.98 o                         
  11   7   1          0.55          0.72         3.89 o                         
  12   7   1          9.74         18.22         5.69 o                         
  -6   8   1          0.42          0.86         4.14 o                         
  -5   8   1         15.66         12.51         4.66 o                         
  -4   8   1         32.39         35.58         5.50 o                         
  -3   8   1         60.90         64.52         6.57 o                         
  -2   8   1          1.49          3.88         2.82 o                         
  -1   8   1        219.26        245.92        11.33 o                         
   0   8   1        414.44        406.10        14.68 o                         
   1   8   1         17.58         15.17         2.41 o                         
   2   8   1        288.15        274.00         7.69 o                         
   3   8   1        666.86        608.86        12.78 o                         
   4   8   1        106.27         92.19         6.37 o                         
   5   8   1         53.14         45.25         3.31 o                         
   6   8   1        354.80        335.24         9.44 o                         
   7   8   1         18.19         24.35         5.31 o                         
   8   8   1          1.88          2.97         2.18 o                         
   9   8   1         11.10         16.09         3.13 o                         
  10   8   1         13.50         18.88         5.67 o                         
  11   8   1          0.04         -1.79         3.85 o                         
  -4   9   1         60.23         68.11         7.68 o                         
  -3   9   1         24.17         22.07         4.89 o                         
  -2   9   1          1.03          2.88         3.70 o                         
  -1   9   1        298.74        279.63        12.99 o                         
   0   9   1        242.50        248.51         7.92 o                         
   1   9   1         33.70         31.35         2.91 o                         
   2   9   1        150.94        149.63         5.91 o                         
   3   9   1        863.24        810.06        16.32 o                         
   4   9   1         21.89         18.89         3.78 o                         
   5   9   1         59.16         55.25         3.86 o                         
   6   9   1         90.32         90.93         5.02 o                         
   7   9   1          4.02          4.01         2.07 o                         
   8   9   1          9.45          9.51         2.46 o                         
   9   9   1          4.42          5.43         4.72 o                         
  10   9   1          2.96          6.13         2.91 o                         
  11   9   1          0.04          0.65         5.28 o                         
  -3  10   1         48.00         51.44         7.16 o                         
  -2  10   1         24.49         27.48         5.29 o                         
  -1  10   1        110.50        106.76        14.09 o                         
   0  10   1        100.98        103.41         5.40 o                         
   1  10   1         10.59         13.75         2.85 o                         
   2  10   1         65.40         66.71         4.33 o                         
   3  10   1         18.72         13.10         2.46 o                         
   4  10   1          8.63         11.31         3.78 o                         
   5  10   1          1.08          1.12         2.09 o                         
   6  10   1         41.15         47.17         4.02 o                         
   7  10   1          0.90          5.71         2.36 o                         
   8  10   1          9.78         11.92         4.46 o                         
   9  10   1         36.88         44.74         4.63 o                         
  10  10   1          9.18          7.11         3.08 o                         
  11  10   1          5.92          8.75         4.64 o                         
  -2  11   1          9.88          3.53         3.76 o                         
  -1  11   1        158.66        158.93        11.09 o                         
   0  11   1         16.39         17.61         2.94 o                         
   1  11   1         55.89         62.75         4.56 o                         
   2  11   1        108.37         98.31         5.66 o                         
   3  11   1         34.92         38.77         3.73 o                         
   4  11   1         62.75         47.38         6.10 o                         
   5  11   1         71.82         77.22         5.03 o                         
   6  11   1         18.75         23.00         5.33 o                         
   7  11   1          1.15         -1.37         2.35 o                         
   8  11   1         19.76         14.38         2.93 o                         
   9  11   1         13.06         12.77         3.17 o                         
  10  11   1          7.71         12.75         4.98 o                         
   0  12   1         34.57         38.98         6.62 o                         
   1  12   1         22.88         21.20         4.65 o                         
   2  12   1        127.88        138.51         6.97 o                         
   3  12   1         49.54         53.13         6.88 o                         
   4  12   1         11.37         17.10         4.92 o                         
   5  12   1        140.74        138.11         7.16 o                         
   6  12   1         24.39         21.44         9.80 o                         
   7  12   1         17.15         20.58         3.57 o                         
   8  12   1          3.82          1.72         2.81 o                         
   9  12   1          0.38         -1.60         4.05 o                         
   3  13   1         12.50          9.06         4.24 o                         
   4  13   1          8.65          4.73         3.97 o                         
   5  13   1         13.84         21.22        10.63 o                         
   6  13   1          0.29          0.45         2.74 o                         
   7  13   1          0.02          4.53         3.85 o                         
   8  13   1          0.23         -2.36         4.01 o                         
  -7 -12   2         10.80         19.24         5.34 o                         
  -6 -12   2          2.94          0.67         2.77 o                         
  -5 -12   2         41.54         48.99         4.78 o                         
  -4 -12   2         17.75         21.96         5.27 o                         
  -3 -12   2         10.23         10.07         3.71 o                         
  -2 -12   2         16.46         13.57         3.39 o                         
  -1 -12   2         11.10         11.43         2.97 o                         
   0 -12   2          8.32         10.90         4.62 o                         
  -8 -11   2         32.60         30.15         4.50 o                         
  -7 -11   2          9.98          8.01         2.78 o                         
  -6 -11   2         16.14         14.03         3.34 o                         
  -5 -11   2        108.81        115.46         6.60 o                         
  -4 -11   2         45.74         46.10         6.16 o                         
  -3 -11   2         14.79         17.21         3.16 o                         
  -2 -11   2         62.73         59.25         5.49 o                         
  -1 -11   2         45.80         54.87         4.66 o                         
   0 -11   2          3.41          0.60         2.33 o                         
   1 -11   2         11.58         13.01         3.19 o                         
   2 -11   2         21.52         20.48         4.66 o                         
  -9 -10   2          6.53          6.27         3.09 o                         
  -8 -10   2         56.46         58.86         5.03 o                         
  -7 -10   2         29.35         26.04         3.58 o                         
  -6 -10   2         39.21         35.99         3.91 o                         
  -5 -10   2        136.18        144.64         6.91 o                         
  -4 -10   2         36.64         38.80         3.86 o                         
  -3 -10   2          2.88          5.29         2.36 o                         
  -2 -10   2         66.66         56.31         4.36 o                         
  -1 -10   2         41.30         40.73         3.87 o                         
   0 -10   2         22.69         16.72         4.12 o                         
   1 -10   2          6.64          9.62         3.74 o                         
   2 -10   2         64.67         65.89         7.24 o                         
   3 -10   2         12.44         19.77         5.66 o                         
 -10  -9   2         10.48          7.41         4.68 o                         
  -9  -9   2         16.10          8.53         3.12 o                         
  -8  -9   2         61.49         62.67         9.02 o                         
  -7  -9   2          7.40          8.56         3.79 o                         
  -6  -9   2         30.56         21.75         3.10 o                         
  -5  -9   2        175.21        175.68         7.17 o                         
  -4  -9   2         13.94         16.71         2.80 o                         
  -3  -9   2         61.97         60.32         4.25 o                         
  -2  -9   2        161.91        159.22         7.99 o                         
  -1  -9   2         64.89         56.53         4.00 o                         
   0  -9   2         15.23          9.20         3.27 o                         
   1  -9   2        109.29        107.23         8.19 o                         
   2  -9   2         14.70         10.88         4.11 o                         
   3  -9   2          0.35         -3.24         3.24 o                         
   4  -9   2         33.83         34.59         6.13 o                         
 -10  -8   2          2.59          4.24         4.76 o                         
  -9  -8   2          8.47         12.76         3.30 o                         
  -8  -8   2          5.84          6.00         3.06 o                         
  -7  -8   2          5.69          7.85         2.44 o                         
  -6  -8   2         63.61         62.75         9.02 o                         
  -5  -8   2        340.83        337.30         9.76 o                         
  -4  -8   2         82.83         79.60         4.45 o                         
  -3  -8   2        150.84        151.56         6.01 o                         
  -2  -8   2       1085.58       1055.73        22.70 o                         
  -1  -8   2         37.93         34.65         3.01 o                         
   0  -8   2         25.96         20.78         3.71 o                         
   1  -8   2        136.84        132.13         5.94 o                         
   2  -8   2        201.83        197.26         7.52 o                         
   3  -8   2          5.30          2.96         2.36 o                         
   4  -8   2         76.60         82.00         5.42 o                         
   5  -8   2         66.48         86.67         8.61 o                         
 -11  -7   2          0.35         -1.26         4.57 o                         
 -10  -7   2         14.41         12.80         4.81 o                         
  -9  -7   2         96.51        102.87         8.73 o                         
  -8  -7   2          5.79          5.37         2.35 o                         
  -7  -7   2         39.59         34.31         8.25 o                         
  -6  -7   2         94.91         88.40         4.88 o                         
  -5  -7   2        327.59        321.15        12.05 o                         
  -4  -7   2          1.56          2.80         4.56 o                         
  -3  -7   2          8.52         10.12         1.88 o                         
  -2  -7   2         37.39         38.50         2.97 o                         
  -1  -7   2        391.75        368.57         7.49 o                         
   0  -7   2        244.16        245.16        10.30 o                         
   1  -7   2        169.25        168.16         7.02 o                         
   2  -7   2        431.56        397.04        10.46 o                         
   3  -7   2          7.04          9.65         5.67 o                         
   4  -7   2        262.66        259.63         8.94 o                         
   5  -7   2        113.48        119.44         6.34 o                         
   6  -7   2         20.31         28.03         5.69 o                         
 -11  -6   2          3.23          2.69         4.30 o                         
 -10  -6   2          9.05         10.55         4.34 o                         
  -9  -6   2         79.22         79.68         7.82 o                         
  -8  -6   2         68.49         71.75         6.77 o                         
  -7  -6   2         19.54         12.97         3.61 o                         
  -6  -6   2        342.81        333.33         9.29 o                         
  -5  -6   2        117.54        110.91         4.93 o                         
  -4  -6   2        156.57        149.72         7.52 o                         
  -3  -6   2          4.97          4.83         1.52 o                         
  -2  -6   2          7.56          6.53         1.57 o                         
  -1  -6   2        117.25        121.98         4.54 o                         
   0  -6   2         25.59         22.93         2.35 o                         
   1  -6   2        165.44        164.61         6.45 o                         
   2  -6   2        498.55        468.36        10.83 o                         
   3  -6   2        213.60        211.22         7.13 o                         
   4  -6   2        340.08        332.67        12.69 o                         
   5  -6   2        121.65        124.39        11.05 o                         
   6  -6   2         14.35         19.06         4.04 o                         
   7  -6   2        114.56        102.82         8.23 o                         
 -12  -5   2          1.62          0.55         3.55 o                         
 -11  -5   2          3.06          3.77         4.12 o                         
 -10  -5   2          0.15         -0.44         3.81 o                         
  -9  -5   2         56.49         61.95         6.64 o                         
  -8  -5   2         79.06         79.06         7.03 o                         
  -7  -5   2         19.02         18.01         2.04 o                         
  -6  -5   2        282.97        282.69         9.92 o                         
  -5  -5   2        375.96        366.79        13.77 o                         
  -4  -5   2        312.69        313.75         7.48 o                         
  -3  -5   2        594.31        628.75        22.88 o                         
  -2  -5   2        444.73        415.83        18.35 o                         
  -1  -5   2          0.32          2.15         0.60 o                         
   0  -5   2       1892.25       1816.89        26.89 o                         
   1  -5   2       1769.69       1718.53        26.10 o                         
   2  -5   2         23.10         22.15         2.33 o                         
   3  -5   2        397.06        383.65        17.16 o                         
   4  -5   2        360.81        332.84        14.84 o                         
   5  -5   2        106.43         99.16         5.03 o                         
   6  -5   2         10.09          7.92         2.24 o                         
   7  -5   2         19.84         18.91         5.15 o                         
   8  -5   2         46.29         56.18         7.37 o                         
 -11  -4   2          0.15         -1.19         2.76 o                         
 -10  -4   2          6.89         10.75         2.97 o                         
  -9  -4   2         17.69         25.38         3.10 o                         
  -8  -4   2         39.89         42.81         3.39 o                         
  -7  -4   2         21.77         22.64         2.80 o                         
  -6  -4   2        341.85        357.09         9.81 o                         
  -5  -4   2        332.14        342.56         8.72 o                         
  -4  -4   2         54.16         51.67         2.86 o                         
  -3  -4   2       1689.36       1671.19        31.11 o                         
  -2  -4   2       1943.17       1995.52        23.02 o                         
  -1  -4   2        176.86        172.52         4.55 o                         
   0  -4   2       1801.80       1831.12        26.25 o                         
   1  -4   2        688.11        654.04        11.65 o                         
   2  -4   2          0.86          0.92         1.43 o                         
   3  -4   2        382.87        360.49         8.45 o                         
   4  -4   2        115.64        114.40         4.76 o                         
   5  -4   2         66.71         63.39         3.82 o                         
   6  -4   2          8.39         -0.75         2.39 o                         
   7  -4   2         54.28         56.39         4.05 o                         
   8  -4   2          1.62          5.12         2.41 o                         
   9  -4   2          5.49          7.33         3.61 o                         
 -11  -3   2          0.58          2.15         3.17 o                         
 -10  -3   2         21.54         29.38         4.99 o                         
  -9  -3   2         37.29         41.76         6.07 o                         
  -8  -3   2         12.01         14.96         4.02 o                         
  -7  -3   2        156.87        149.42         8.64 o                         
  -6  -3   2        596.49        562.93        17.03 o                         
  -5  -3   2         56.58         50.23         4.36 o                         
  -4  -3   2        263.81        265.81         5.15 o                         
  -3  -3   2       1782.99       1710.88        35.62 o                         
  -2  -3   2         98.73         77.89         2.11 o                         
  -1  -3   2        222.47        250.85         5.12 o                         
   0  -3   2       2090.93       2190.70        29.95 o                         
   1  -3   2        745.13        762.63        12.37 o                         
   2  -3   2         26.44         24.08         4.28 o                         
   3  -3   2       1138.32       1233.59        20.06 o                         
   4  -3   2        878.44        863.81        15.32 o                         
   5  -3   2          0.62         -0.20         2.35 o                         
   6  -3   2        393.69        383.12        12.97 o                         
   7  -3   2         36.55         36.06         6.33 o                         
   8  -3   2          1.64          0.85         1.88 o                         
   9  -3   2         20.00         25.14         8.12 o                         
  10  -3   2          4.59          2.48         4.15 o                         
 -11  -2   2          2.62          1.39         2.53 o                         
 -10  -2   2         30.21         27.35         3.62 o                         
  -9  -2   2         19.88         21.92         6.70 o                         
  -8  -2   2          2.50          0.24         2.97 o                         
  -7  -2   2         31.79         33.80         4.50 o                         
  -6  -2   2        427.41        410.10        13.96 o                         
  -5  -2   2        261.86        287.02        10.44 o                         
  -4  -2   2         73.90         57.45         4.15 o                         
  -3  -2   2       2637.21       2846.81        57.40 o                         
  -2  -2   2          6.28          3.87         0.37 o                         
  -1  -2   2       1028.10       1133.30        15.79 o                         
   0  -2   2       3115.88       3182.94        33.64 o                         
   1  -2   2       2584.01       2672.31        58.29 o                         
   2  -2   2         17.83         22.07         1.57 o                         
   3  -2   2       1542.41       1619.06        23.70 o                         
   4  -2   2       1419.00       1531.39        23.24 o                         
   5  -2   2          7.44          9.61         2.44 o                         
   6  -2   2        518.55        517.68        11.03 o                         
   7  -2   2         86.48         89.51         5.85 o                         
   8  -2   2          1.42          6.78         4.77 o                         
   9  -2   2         32.22         39.96         4.36 o                         
  10  -2   2          6.07          9.64         3.08 o                         
 -11  -1   2          0.73         -1.86         3.68 o                         
 -10  -1   2         27.67         24.82         4.61 o                         
  -9  -1   2          6.03          7.43         2.26 o                         
  -8  -1   2          4.47         -0.50         1.74 o                         
  -7  -1   2         30.73         29.60         3.12 o                         
  -6  -1   2        217.00        216.07         6.77 o                         
  -5  -1   2        219.04        210.82         6.10 o                         
  -4  -1   2        506.63        451.32         9.07 o                         
  -3  -1   2        716.88        668.40        15.84 o                         
  -2  -1   2       1296.04       1509.79        32.08 o                         
  -1  -1   2       1936.59       2167.44        19.78 o                         
   0  -1   2       1370.65       1478.51        18.27 o                         
   1  -1   2       3228.79       3355.29        53.93 o                         
   2  -1   2          7.36          7.61         1.11 o                         
   3  -1   2       2740.97       2978.17        62.34 o                         
   4  -1   2        348.91        374.15        10.42 o                         
   5  -1   2        198.83        214.54         5.66 o                         
   6  -1   2        265.70        246.38         7.20 o                         
   7  -1   2         34.49         34.51         2.67 o                         
   8  -1   2          1.16         -0.22         2.98 o                         
   9  -1   2         15.26         15.28         2.91 o                         
  10  -1   2         16.72         17.83         3.54 o                         
  11  -1   2          1.42          5.33         4.19 o                         
 -10   0   2         10.32          6.82         2.96 o                         
  -9   0   2         22.69         17.84         4.02 o                         
  -8   0   2         38.08         35.85         2.86 o                         
  -7   0   2        359.73        354.91         7.71 o                         
  -6   0   2        200.02        180.81         4.91 o                         
  -5   0   2       1077.09       1087.14        14.76 o                         
  -4   0   2       6118.78       6257.68        82.13 o                         
  -3   0   2       1241.94       1217.92        18.20 o                         
  -2   0   2       5336.78       5828.98        60.97 o                         
  -1   0   2       1490.01       1626.41        25.30 o                         
   1   0   2        330.64        398.93        11.70 o                         
   2   0   2        183.95        163.23         5.10 o                         
   3   0   2        664.66        673.74        13.51 o                         
   4   0   2        262.45        293.18         4.68 o                         
   5   0   2         87.80         95.61         2.60 o                         
   6   0   2        109.68        110.10         4.22 o                         
   7   0   2         48.57         48.27         2.26 o                         
   8   0   2          3.57          4.40         1.23 o                         
   9   0   2         41.15         44.22         4.05 o                         
  10   0   2         20.72         22.49         3.51 o                         
  11   0   2          0.99          4.00         3.04 o                         
 -10   1   2         16.80         23.05         5.85 o                         
  -9   1   2         21.97         19.30         3.25 o                         
  -8   1   2         10.74         14.16         2.79 o                         
  -7   1   2        850.95        831.75        16.50 o                         
  -6   1   2        430.22        411.09         8.08 o                         
  -5   1   2       1139.47       1140.09        19.70 o                         
  -4   1   2       2353.36       2447.99        28.27 o                         
  -3   1   2        781.74        798.87        10.55 o                         
  -2   1   2         29.56         31.26         0.94 o                         
  -1   1   2        194.37        234.03         2.56 o                         
   2   1   2          7.88         17.29         0.68 o                         
   3   1   2        983.39        999.42        11.92 o                         
   4   1   2        245.25        263.89         4.71 o                         
   5   1   2        224.17        209.12         4.18 o                         
   6   1   2         45.79         46.92         1.94 o                         
   7   1   2        113.45        122.56         3.06 o                         
   8   1   2         83.39         83.29         2.75 o                         
   9   1   2        100.88        100.33         5.58 o                         
  10   1   2         19.78         21.72         3.51 o                         
  11   1   2          4.12          4.54         3.00 o                         
 -10   2   2          6.57         18.31         6.04 o                         
  -9   2   2          6.61         12.72         4.70 o                         
  -8   2   2         23.59         26.23         4.93 o                         
  -7   2   2         90.26         90.91         4.81 o                         
  -6   2   2         13.95         10.96         2.00 o                         
  -5   2   2          1.82          3.37         1.77 o                         
  -4   2   2        292.53        303.47        10.96 o                         
  -3   2   2        384.05        374.32         6.32 o                         
  -2   2   2        100.34        108.41         3.23 o                         
  -1   2   2         54.98         47.64         4.87 o                         
   0   2   2       3961.82       4188.30        53.71 o                         
   1   2   2       7578.12       8113.43       150.86 o                         
   2   2   2       3440.48       3657.91        41.70 o                         
   3   2   2        178.73        230.29         4.72 o                         
   4   2   2         21.77         29.80         1.82 o                         
   5   2   2        911.65        917.55        12.27 o                         
   6   2   2        439.24        447.98         7.81 o                         
   7   2   2        290.07        282.43         5.08 o                         
   8   2   2         95.96         90.40         2.54 o                         
   9   2   2        278.23        266.32         9.18 o                         
  10   2   2         41.15         49.78         6.10 o                         
  11   2   2          9.17         10.33         4.40 o                         
  -9   3   2          7.39          7.56         4.33 o                         
  -8   3   2          9.99         11.27         4.60 o                         
  -7   3   2         38.82         37.34         5.34 o                         
  -6   3   2         13.83         21.08         3.92 o                         
  -5   3   2        247.71        261.34        11.07 o                         
  -4   3   2        228.70        218.66         9.24 o                         
  -3   3   2        231.64        251.52         9.07 o                         
  -2   3   2       1286.55       1333.03        28.36 o                         
  -1   3   2       3340.85       3233.19        43.12 o                         
   0   3   2       1265.05       1320.17        18.65 o                         
   1   3   2        339.94        307.90         5.53 o                         
   2   3   2       2027.70       2026.31        46.39 o                         
   3   3   2       2577.36       2809.46        37.42 o                         
   4   3   2         17.38         22.22         1.66 o                         
   5   3   2       1438.67       1461.37        21.94 o                         
   6   3   2        719.24        722.42        13.22 o                         
   7   3   2        141.95        130.87         5.04 o                         
   8   3   2        185.74        184.26         4.61 o                         
   9   3   2         18.57         22.13         2.94 o                         
  10   3   2          1.31         -3.54         3.54 o                         
  11   3   2          0.38         -0.97         3.75 o                         
  12   3   2          3.44          7.88         4.63 o                         
  -9   4   2          5.99          3.22         4.75 o                         
  -8   4   2         50.75         48.82         7.19 o                         
  -7   4   2         25.33         29.97         5.29 o                         
  -6   4   2         12.77         17.16         4.05 o                         
  -5   4   2        240.80        254.32         8.06 o                         
  -4   4   2        640.59        613.68        18.23 o                         
  -3   4   2         16.33         21.80         3.11 o                         
  -2   4   2        578.72        550.66        15.00 o                         
  -1   4   2        188.20        162.42         6.46 o                         
   0   4   2        554.58        587.09         9.95 o                         
   1   4   2         54.98         86.70         2.14 o                         
   2   4   2        135.04        101.90         2.31 o                         
   3   4   2        458.20        481.43         6.94 o                         
   4   4   2        242.38        251.95         5.61 o                         
   5   4   2       1847.39       1841.67        40.40 o                         
   6   4   2        326.20        332.54         7.81 o                         
   7   4   2          9.86         15.19         2.17 o                         
   8   4   2        159.63        155.29         5.94 o                         
   9   4   2         34.51         35.94         3.35 o                         
  10   4   2         11.24         11.68         2.79 o                         
  11   4   2         23.00         16.60         3.61 o                         
  12   4   2          3.70          4.70         4.29 o                         
  -8   5   2         28.18         17.28         5.33 o                         
  -7   5   2         40.69         38.93         6.44 o                         
  -6   5   2          8.79          9.56         4.06 o                         
  -5   5   2        348.31        377.44        15.12 o                         
  -4   5   2        188.61        207.46         9.95 o                         
  -3   5   2         84.83         83.48         5.87 o                         
  -2   5   2        294.54        287.30        10.49 o                         
  -1   5   2         18.45         26.13         2.92 o                         
   0   5   2        346.05        388.76         7.87 o                         
   1   5   2          8.27         24.84         1.33 o                         
   2   5   2        766.99        674.28         9.08 o                         
   3   5   2        474.56        475.53         6.81 o                         
   4   5   2        312.18        308.25         5.57 o                         
   5   5   2       1289.17       1298.30        20.00 o                         
   6   5   2        231.61        242.27        12.24 o                         
   7   5   2         11.81         14.99         2.17 o                         
   8   5   2        236.28        229.30        13.96 o                         
   9   5   2         95.97         91.13         8.20 o                         
  10   5   2          0.02         -0.91         2.20 o                         
  11   5   2         37.50         31.21         3.98 o                         
  12   5   2         15.69         12.05         4.78 o                         
  -7   6   2         18.41         15.37         4.95 o                         
  -6   6   2          4.72         14.32         4.64 o                         
  -5   6   2        141.55        142.44         9.41 o                         
  -4   6   2         76.99         79.53         6.54 o                         
  -3   6   2         56.76         53.29         5.15 o                         
  -2   6   2        181.78        191.80         8.93 o                         
  -1   6   2        254.12        254.02         9.91 o                         
   0   6   2         51.64         60.37         4.45 o                         
   1   6   2       1138.45       1180.68        14.93 o                         
   2   6   2       2239.19       2224.72        42.04 o                         
   3   6   2          0.31          0.16         0.74 o                         
   4   6   2        873.02        869.79         9.92 o                         
   5   6   2        482.48        470.27         7.89 o                         
   6   6   2         36.78         39.10         2.71 o                         
   7   6   2          8.46         12.72         2.00 o                         
   8   6   2         92.22         88.65         4.41 o                         
   9   6   2        102.10         93.85         4.93 o                         
  10   6   2          2.23          7.58         2.52 o                         
  11   6   2         29.91         28.68         3.76 o                         
  12   6   2          0.28          6.42         4.11 o                         
  -6   7   2          1.78          8.95         4.13 o                         
  -5   7   2         85.24         98.01         8.47 o                         
  -4   7   2         33.64         34.42         5.16 o                         
  -3   7   2        180.69        182.03         9.86 o                         
  -2   7   2        226.56        233.16        10.67 o                         
  -1   7   2        225.64        243.80        10.41 o                         
   0   7   2         91.16         83.02         5.84 o                         
   1   7   2        897.94        910.90        15.89 o                         
   2   7   2       1431.32       1454.21        22.89 o                         
   3   7   2          3.54          1.40         2.56 o                         
   4   7   2        856.11        851.08         9.90 o                         
   5   7   2        545.53        525.31         6.97 o                         
   6   7   2         37.74         29.45         2.04 o                         
   7   7   2        149.49        166.00         5.57 o                         
   8   7   2        127.66        137.41         6.47 o                         
   9   7   2          0.98          1.43         1.81 o                         
  10   7   2         34.05         44.77         5.89 o                         
  11   7   2         10.92         15.80         4.44 o                         
  12   7   2          2.94          4.78         4.38 o                         
  -6   8   2         16.19         22.60         4.55 o                         
  -5   8   2         73.65         92.47         8.81 o                         
  -4   8   2          2.24          3.38         3.79 o                         
  -3   8   2         84.94         84.44         7.37 o                         
  -2   8   2        324.59        310.50        13.37 o                         
  -1   8   2        313.22        306.78        12.72 o                         
   0   8   2        203.24        185.75         6.12 o                         
   1   8   2        696.25        669.96        13.28 o                         
   2   8   2        480.91        466.43        10.46 o                         
   3   8   2         27.71         26.60         3.64 o                         
   4   8   2        311.34        301.84         6.61 o                         
   5   8   2         55.49         60.66         2.61 o                         
   6   8   2         52.39         37.72         2.21 o                         
   7   8   2         15.97         16.16         2.52 o                         
   8   8   2         63.05         73.37         7.27 o                         
   9   8   2          2.89          9.72         3.57 o                         
  10   8   2         26.86         24.40         4.79 o                         
  11   8   2         19.93         24.95         5.50 o                         
  12   8   2          0.04          6.64         5.05 o                         
  -5   9   2         25.71         25.56         5.76 o                         
  -4   9   2         18.42         30.85         6.01 o                         
  -3   9   2         66.17         71.81         7.42 o                         
  -2   9   2        111.07        117.28         8.70 o                         
  -1   9   2         55.08         53.23         5.84 o                         
   0   9   2        109.94        117.41         5.40 o                         
   1   9   2        334.56        325.57         8.95 o                         
   2   9   2          7.69          8.24         1.92 o                         
   3   9   2        100.27         96.02         6.93 o                         
   4   9   2         25.48         25.12         4.03 o                         
   5   9   2          0.88         -0.16         3.00 o                         
   6   9   2          3.33          6.36         2.12 o                         
   7   9   2         34.06         37.19         4.08 o                         
   8   9   2         12.02         11.17         2.65 o                         
   9   9   2          1.06         -0.41         2.41 o                         
  10   9   2         18.26         26.33         4.01 o                         
  11   9   2         20.64         25.63         8.55 o                         
  12   9   2          1.42          2.73         4.55 o                         
  -3  10   2         22.07         15.62         4.87 o                         
  -2  10   2         34.76         39.00         6.06 o                         
  -1  10   2          2.21          7.16         2.40 o                         
   0  10   2        203.11        195.39        12.18 o                         
   1  10   2         73.43         70.24         4.37 o                         
   2  10   2         12.24         14.77         5.24 o                         
   3  10   2         72.47         60.32         6.08 o                         
   4  10   2        196.47        210.86        11.21 o                         
   5  10   2         10.19         11.32         2.26 o                         
   6  10   2         19.20         21.95         2.85 o                         
   7  10   2        145.26        163.82         7.07 o                         
   8  10   2         49.25         43.06         4.02 o                         
   9  10   2          1.96          5.18         2.66 o                         
  10  10   2         16.33         15.97         3.46 o                         
  11  10   2          5.77         13.42         4.58 o                         
  -2  11   2         18.78         26.89         6.00 o                         
  -1  11   2         29.38         32.56         5.79 o                         
   0  11   2         66.49         81.89         8.08 o                         
   1  11   2         65.50         63.99         4.45 o                         
   2  11   2          4.92          6.70         2.44 o                         
   3  11   2          6.58          7.61         3.77 o                         
   4  11   2         65.26         70.38         6.99 o                         
   5  11   2         61.57         52.47         4.19 o                         
   6  11   2         11.02         17.22         4.08 o                         
   7  11   2         62.74         69.53         4.95 o                         
   8  11   2         11.31          7.79         2.80 o                         
   9  11   2          0.25          1.34         2.65 o                         
  10  11   2         11.82         16.87         4.16 o                         
  11  11   2          0.34          2.18         4.07 o                         
   0  12   2         58.93         59.71         7.40 o                         
   1  12   2         18.12         16.09         4.54 o                         
   2  12   2          5.02          2.29         2.32 o                         
   3  12   2         76.66         72.40         7.72 o                         
   4  12   2          5.60          9.61         4.12 o                         
   5  12   2         50.03         55.95         4.68 o                         
   6  12   2          3.81          1.38         2.74 o                         
   7  12   2          0.49          0.61         4.55 o                         
   8  12   2          3.19          5.04         2.90 o                         
   9  12   2          0.15         -0.51         5.15 o                         
  10  12   2         14.22         12.24         4.99 o                         
   3  13   2         41.94         46.40         6.82 o                         
   4  13   2          2.76         -0.96         4.03 o                         
   5  13   2          0.71         -1.19         3.96 o                         
   6  13   2          8.49          9.94         5.05 o                         
  -6 -12   3          7.71          9.38         3.30 o                         
  -5 -12   3          0.94          2.15         2.81 o                         
  -4 -12   3          0.29          1.79         3.58 o                         
  -3 -12   3         19.33         21.42         6.58 o                         
  -2 -12   3         38.18         37.33         6.50 o                         
  -8 -11   3          1.36         -6.03         6.35 o                         
  -7 -11   3         43.05         46.73         4.85 o                         
  -6 -11   3         19.37         17.46         3.46 o                         
  -5 -11   3         10.87         11.70         3.03 o                         
  -4 -11   3         24.74         24.73         3.54 o                         
  -3 -11   3          6.77          5.64         2.44 o                         
  -2 -11   3          1.62          5.37         3.20 o                         
  -1 -11   3          0.93          3.14         4.08 o                         
   0 -11   3         30.38         34.46         4.04 o                         
   1 -11   3         31.55         25.93         3.78 o                         
  -9 -10   3          8.77          6.25         3.14 o                         
  -8 -10   3         11.65          8.86         4.36 o                         
  -7 -10   3         29.66         31.51         4.18 o                         
  -6 -10   3          4.09          0.20         2.55 o                         
  -5 -10   3          2.84          2.43         2.41 o                         
  -4 -10   3         19.03         16.89         3.63 o                         
  -3 -10   3         59.73         73.79         5.01 o                         
  -2 -10   3         25.87         26.23         3.32 o                         
  -1 -10   3         33.67         30.81         3.85 o                         
   0 -10   3        154.16        143.23         7.09 o                         
   1 -10   3         18.80         18.18         4.72 o                         
   2 -10   3         15.40         12.39         4.53 o                         
 -10  -9   3         12.53         11.33         4.42 o                         
  -9  -9   3          0.71          5.95         7.25 o                         
  -8  -9   3         33.70         33.36         4.13 o                         
  -7  -9   3         61.95         56.46         4.74 o                         
  -6  -9   3         14.98         12.27         3.02 o                         
  -5  -9   3         48.22         41.42         6.08 o                         
  -4  -9   3        150.71        146.33         6.62 o                         
  -3  -9   3        154.85        160.18         8.79 o                         
  -2  -9   3          3.23          2.13         1.93 o                         
  -1  -9   3        140.31        134.59         6.22 o                         
   0  -9   3         95.87         98.30         7.75 o                         
   1  -9   3         20.92         28.60         4.76 o                         
   2  -9   3         19.45         13.05         4.09 o                         
   3  -9   3         39.11         45.70         6.07 o                         
   4  -9   3          3.34          5.10         4.04 o                         
 -10  -8   3         14.43         14.46         3.47 o                         
  -9  -8   3         10.00         12.05         3.05 o                         
  -8  -8   3         54.25         53.89         9.56 o                         
  -7  -8   3        121.58        129.40         6.54 o                         
  -6  -8   3        106.32        108.83         5.72 o                         
  -5  -8   3         18.21         11.84         2.56 o                         
  -4  -8   3        429.46        456.10        11.55 o                         
  -3  -8   3        158.62        153.41         6.27 o                         
  -2  -8   3         13.04         13.10         4.42 o                         
  -1  -8   3         65.66         65.80         3.35 o                         
   0  -8   3        108.50        106.34         5.21 o                         
   1  -8   3          0.09          1.94         2.12 o                         
   2  -8   3         68.00         67.93         4.60 o                         
   3  -8   3         36.08         29.26         3.48 o                         
   4  -8   3          1.82          6.69         6.47 o                         
   5  -8   3         27.35         25.07         3.72 o                         
 -10  -7   3          0.39         -3.58         4.05 o                         
  -9  -7   3          1.59          3.58         3.72 o                         
  -8  -7   3          0.39          0.45         2.33 o                         
  -7  -7   3         51.42         56.95         6.99 o                         
  -6  -7   3        107.90        121.10         5.80 o                         
  -5  -7   3          1.21          2.83         1.92 o                         
  -4  -7   3         57.57         54.89         3.67 o                         
  -3  -7   3        105.27         98.49         4.64 o                         
  -2  -7   3         28.10         33.11         2.32 o                         
  -1  -7   3        248.35        226.87         5.75 o                         
   0  -7   3         83.47         79.90         4.19 o                         
   1  -7   3          0.79          4.15         1.99 o                         
   2  -7   3        626.46        608.31        13.77 o                         
   3  -7   3        367.71        353.93        12.06 o                         
   4  -7   3         20.34         21.10         3.17 o                         
   5  -7   3         94.76         86.69         6.35 o                         
   6  -7   3         80.53         86.25         5.38 o                         
   7  -7   3          3.77          3.45         3.64 o                         
 -11  -6   3          8.78         10.33         5.13 o                         
 -10  -6   3          0.75          5.39         4.57 o                         
  -9  -6   3          9.70         11.91         4.46 o                         
  -8  -6   3         81.39         78.98         7.37 o                         
  -7  -6   3          1.27         -3.48         3.48 o                         
  -6  -6   3         21.59         20.43         2.63 o                         
  -5  -6   3          7.38          5.52         1.84 o                         
  -4  -6   3         22.80         17.83         2.61 o                         
  -3  -6   3         16.70         12.29         1.90 o                         
  -2  -6   3         65.78         61.49         2.74 o                         
  -1  -6   3       1103.29       1038.31        24.66 o                         
   0  -6   3       1639.63       1574.03        24.90 o                         
   1  -6   3         91.55         89.42         4.27 o                         
   2  -6   3       1650.91       1570.20        25.75 o                         
   3  -6   3        376.29        351.09        16.26 o                         
   4  -6   3          2.40          0.95         1.86 o                         
   5  -6   3        150.94        143.15         6.57 o                         
   6  -6   3         28.33         25.54         3.58 o                         
   7  -6   3          0.24          1.15         2.59 o                         
   8  -6   3          0.55          4.67         3.83 o                         
 -11  -5   3         13.60         16.28         5.14 o                         
 -10  -5   3         17.64         26.55         5.65 o                         
  -9  -5   3          6.86         11.96         4.26 o                         
  -8  -5   3        140.97        131.19         9.01 o                         
  -7  -5   3        190.29        177.53         9.93 o                         
  -6  -5   3         34.10         25.19         4.00 o                         
  -5  -5   3        443.84        438.92        10.38 o                         
  -4  -5   3        161.54        166.27         5.62 o                         
  -3  -5   3         84.75         93.22         3.93 o                         
  -2  -5   3        149.66        132.03         5.96 o                         
  -1  -5   3       1581.68       1410.54        85.32 o                         
   0  -5   3        141.99        126.61         3.13 o                         
   1  -5   3          1.10          1.51         1.88 o                         
   2  -5   3        705.07        686.64        13.33 o                         
   3  -5   3        144.52        142.68         9.07 o                         
   4  -5   3         26.32         22.51         4.46 o                         
   5  -5   3         40.82         43.03         3.59 o                         
   6  -5   3         54.94         57.29         4.18 o                         
   7  -5   3          5.90          8.39         3.45 o                         
   8  -5   3         32.98         33.98         3.43 o                         
 -11  -4   3          4.10          1.92         2.61 o                         
 -10  -4   3         47.89         58.55         7.41 o                         
  -9  -4   3          2.40         -2.11         3.50 o                         
  -8  -4   3        210.60        239.47        14.93 o                         
  -7  -4   3        134.92        142.56         5.56 o                         
  -6  -4   3         42.97         39.25         2.55 o                         
  -5  -4   3        475.06        480.29        30.00 o                         
  -4  -4   3        334.80        344.92         8.69 o                         
  -3  -4   3         27.83         29.87         2.41 o                         
  -2  -4   3        470.28        435.04         6.91 o                         
  -1  -4   3       1010.27        919.72        14.65 o                         
   0  -4   3         39.77         41.37         1.58 o                         
   1  -4   3       1129.13       1096.49        17.56 o                         
   2  -4   3        748.16        754.35        13.58 o                         
   3  -4   3          3.80          4.31         1.61 o                         
   4  -4   3         41.45         37.93         3.89 o                         
   5  -4   3        262.95        250.33         7.69 o                         
   6  -4   3         54.98         47.28         4.95 o                         
   7  -4   3         11.02         11.03         2.59 o                         
   8  -4   3         25.12         21.55         2.76 o                         
   9  -4   3         39.37         38.18         4.65 o                         
 -11  -3   3          8.62          4.91         2.86 o                         
 -10  -3   3         12.00          9.34         3.06 o                         
  -9  -3   3         29.97         29.12         5.22 o                         
  -8  -3   3        105.78        111.12         8.31 o                         
  -7  -3   3         43.57         48.91         5.39 o                         
  -6  -3   3         36.99         34.84         4.28 o                         
  -5  -3   3        392.40        368.78        12.73 o                         
  -4  -3   3        232.31        214.95         8.69 o                         
  -3  -3   3          6.32          7.23         0.91 o                         
  -2  -3   3       2559.99       2616.16        48.98 o                         
  -1  -3   3       2345.88       2549.95        34.36 o                         
   0  -3   3        721.92        763.41        10.49 o                         
   1  -3   3       1705.54       1780.87        25.47 o                         
   2  -3   3       2344.16       2417.66        33.98 o                         
   3  -3   3         35.81         28.68         2.26 o                         
   4  -3   3        205.87        214.36         9.24 o                         
   5  -3   3        174.32        175.26         5.98 o                         
   6  -3   3         88.39         67.55         5.31 o                         
   7  -3   3         12.62         16.08         7.14 o                         
   8  -3   3         29.14         29.63         2.88 o                         
   9  -3   3          8.65          5.50         2.97 o                         
  10  -3   3          0.20         -2.36         4.49 o                         
 -11  -2   3          8.38         11.49         2.63 o                         
 -10  -2   3          5.52         10.28         4.52 o                         
  -9  -2   3         35.75         28.07         5.38 o                         
  -8  -2   3         59.14         55.80         6.08 o                         
  -7  -2   3          7.30          7.36         2.78 o                         
  -6  -2   3         52.04         54.26         5.29 o                         
  -5  -2   3        273.97        280.36        10.49 o                         
  -4  -2   3        170.14        130.28         6.38 o                         
  -3  -2   3        182.76        176.55         6.93 o                         
  -2  -2   3       2816.01       2925.52        26.93 o                         
  -1  -2   3       4102.31       4449.05        46.25 o                         
   0  -2   3         10.16          5.70         0.62 o                         
   1  -2   3       3601.27       3829.65        57.22 o                         
   2  -2   3       2507.91       2664.90        36.37 o                         
   3  -2   3          3.24          2.33         1.05 o                         
   4  -2   3        569.60        558.55        15.78 o                         
   5  -2   3        162.00        161.14         7.31 o                         
   6  -2   3          6.24          7.19         1.94 o                         
   7  -2   3         75.58         69.60         4.35 o                         
   8  -2   3          4.88          9.29         1.91 o                         
   9  -2   3          4.63          8.91         2.96 o                         
  10  -2   3          1.66         -1.47         3.18 o                         
 -11  -1   3          0.80         -3.29         3.35 o                         
 -10  -1   3          1.99         -0.03         2.62 o                         
  -9  -1   3         17.24         16.51         2.92 o                         
  -8  -1   3         29.20         27.52         3.09 o                         
  -7  -1   3          1.11         -1.38         1.64 o                         
  -6  -1   3        188.42        193.93         6.55 o                         
  -5  -1   3        709.26        702.77        13.50 o                         
  -4  -1   3        225.39        194.63         7.76 o                         
  -3  -1   3       2085.83       2232.73        44.42 o                         
  -2  -1   3       3801.75       3935.96        41.54 o                         
  -1  -1   3       2013.79       2147.79        23.06 o                         
   0  -1   3         29.30         37.83         1.53 o                         
   1  -1   3       1405.76       1489.20        16.62 o                         
   2  -1   3        636.80        626.35         8.25 o                         
   3  -1   3         38.75         43.82         3.29 o                         
   4  -1   3        549.32        487.67        13.10 o                         
   5  -1   3        348.93        349.56        10.87 o                         
   6  -1   3          2.39          2.87         1.54 o                         
   7  -1   3        189.18        189.06         6.11 o                         
   8  -1   3         80.27         78.05         3.88 o                         
   9  -1   3          0.07          3.21         2.44 o                         
  10  -1   3          9.35         10.68         4.82 o                         
  11  -1   3          4.65          1.28         4.10 o                         
 -10   0   3          5.87          2.05         3.27 o                         
  -9   0   3         67.04         60.26         5.01 o                         
  -8   0   3         60.74         53.10         3.36 o                         
  -7   0   3          4.38         -0.55         1.62 o                         
  -6   0   3       1002.82        959.03        15.57 o                         
  -5   0   3        252.18        228.42         5.37 o                         
  -4   0   3        155.49        148.82         4.76 o                         
  -3   0   3        502.72        478.26         8.97 o                         
  -2   0   3        193.18        185.61         3.44 o                         
  -1   0   3        721.77        767.80         9.08 o                         
   0   0   3       1255.52       1484.98        70.41 o                         
   1   0   3        908.87        963.85        13.29 o                         
   2   0   3        201.66        204.22         6.24 o                         
   3   0   3          0.75          0.86         1.24 o                         
   4   0   3       1190.84       1162.66        24.83 o                         
   5   0   3         65.92         59.28         2.33 o                         
   6   0   3          5.30          7.86         1.37 o                         
   7   0   3        114.41        116.32         3.87 o                         
   8   0   3        116.22        111.96         4.07 o                         
   9   0   3          3.04          7.15         2.39 o                         
  10   0   3          7.24         10.21         4.06 o                         
  11   0   3         19.23         19.00        12.48 o                         
 -10   1   3          0.99          3.66         6.00 o                         
  -9   1   3         79.12         68.87         5.14 o                         
  -8   1   3         47.57         47.14         3.95 o                         
  -7   1   3        148.78        137.82         5.97 o                         
  -6   1   3        626.69        614.68        16.37 o                         
  -5   1   3          1.99          3.02         1.32 o                         
  -4   1   3        128.16        138.38         3.73 o                         
  -3   1   3        481.54        489.17         7.47 o                         
  -2   1   3         11.21          5.71         0.73 o                         
  -1   1   3          2.34          2.62         0.33 o                         
   0   1   3         39.19         48.50         1.20 o                         
   1   1   3       7916.48       8589.84       143.03 o                         
   2   1   3       1020.04       1135.56        15.55 o                         
   3   1   3        106.17        100.29         3.41 o                         
   4   1   3       1007.76        973.34        11.78 o                         
   5   1   3        313.51        325.83         6.06 o                         
   6   1   3         90.16         90.43         2.40 o                         
   7   1   3        225.78        237.79         4.58 o                         
   8   1   3        192.94        197.36         4.29 o                         
   9   1   3          0.01          2.17         2.32 o                         
  10   1   3         18.47         19.42         5.00 o                         
  11   1   3          7.85          5.36         4.54 o                         
 -10   2   3          3.95          3.56         5.44 o                         
  -9   2   3         48.86         58.02         7.63 o                         
  -8   2   3         13.23          7.84         2.39 o                         
  -7   2   3         52.65         51.37         3.87 o                         
  -6   2   3        727.37        736.92        15.02 o                         
  -5   2   3          7.82          7.37         1.90 o                         
  -4   2   3        127.24        137.33         6.92 o                         
  -3   2   3        316.82        317.43         4.95 o                         
  -2   2   3       2390.12       2469.53        21.34 o                         
  -1   2   3          0.06          0.03         0.50 o                         
   0   2   3        732.62        761.97         8.84 o                         
   1   2   3       5616.54       5893.67       182.64 o                         
   2   2   3        158.87        173.62         2.69 o                         
   3   2   3        289.67        271.02         4.13 o                         
   4   2   3       2083.12       2144.74        24.17 o                         
   5   2   3        246.40        259.19         4.99 o                         
   6   2   3        153.35        139.00         4.02 o                         
   7   2   3        477.81        470.69         8.01 o                         
   8   2   3        170.15        158.03         3.71 o                         
   9   2   3         58.42         53.61         6.26 o                         
  10   2   3         15.48         18.70         4.49 o                         
  11   2   3          0.63         -2.16         3.58 o                         
  -9   3   3         23.80         14.60         4.90 o                         
  -8   3   3          5.57          4.46         3.86 o                         
  -7   3   3         31.69         47.38         5.83 o                         
  -6   3   3         87.23         83.75         6.98 o                         
  -5   3   3        150.94        145.13         8.22 o                         
  -4   3   3         18.28         20.82         2.24 o                         
  -3   3   3        944.05        966.53        22.93 o                         
  -2   3   3       1602.74       1653.42        24.21 o                         
  -1   3   3         25.57         27.63         2.19 o                         
   0   3   3        231.18        230.89         4.21 o                         
   1   3   3       1978.52       1960.73        48.86 o                         
   2   3   3       2344.48       2529.60        42.60 o                         
   3   3   3        194.66        161.94         6.13 o                         
   4   3   3        646.51        687.59        11.41 o                         
   5   3   3        469.80        489.94         9.43 o                         
   6   3   3        500.16        498.21        10.22 o                         
   7   3   3        415.56        400.20         9.53 o                         
   8   3   3         93.40         86.49         9.88 o                         
   9   3   3         52.39         48.93         3.24 o                         
  10   3   3         66.86         67.68         6.81 o                         
  11   3   3          1.40          0.16         3.45 o                         
  12   3   3          2.49          0.68         4.18 o                         
  -9   4   3          4.46          8.99         4.53 o                         
  -8   4   3          2.20         -3.56         4.32 o                         
  -7   4   3         25.77         36.08         5.67 o                         
  -6   4   3         77.46         91.37         7.59 o                         
  -5   4   3          0.49          2.41         2.73 o                         
  -4   4   3         93.10         95.90         6.46 o                         
  -3   4   3         91.18        100.96         5.83 o                         
  -2   4   3        388.80        418.79        12.39 o                         
  -1   4   3        244.39        238.30         5.73 o                         
   0   4   3        648.93        654.81        10.96 o                         
   1   4   3        503.70        508.43         8.72 o                         
   2   4   3        320.97        369.74         6.02 o                         
   3   4   3       4276.10       4430.70        76.97 o                         
   4   4   3       2136.86       2173.31        30.23 o                         
   5   4   3         17.23         27.95         2.11 o                         
   6   4   3        455.48        470.80        13.65 o                         
   7   4   3        271.97        285.68        14.42 o                         
   8   4   3          6.59          1.58         2.07 o                         
   9   4   3         36.87         36.53         3.37 o                         
  10   4   3          7.46          6.58         3.80 o                         
  11   4   3         10.94          6.78         3.99 o                         
  12   4   3          0.41         -4.49         4.49 o                         
  -8   5   3          8.07         10.86         4.72 o                         
  -7   5   3         87.54        102.72         9.24 o                         
  -6   5   3         18.72         30.34         5.37 o                         
  -5   5   3          0.08         -0.18         2.01 o                         
  -4   5   3        106.42        105.01         7.09 o                         
  -3   5   3        189.58        192.31         8.93 o                         
  -2   5   3         36.08         34.36         3.60 o                         
  -1   5   3         96.50         75.38         3.45 o                         
   0   5   3       1319.68       1263.92        19.35 o                         
   1   5   3       1614.65       1692.83        30.90 o                         
   2   5   3        231.89        222.25         4.16 o                         
   3   5   3       1706.48       1727.58        17.34 o                         
   4   5   3       1518.93       1606.03        26.26 o                         
   5   5   3         96.45        101.14         3.68 o                         
   6   5   3        616.31        617.54        11.87 o                         
   7   5   3        300.49        305.89         8.00 o                         
   8   5   3          1.26          2.18         2.92 o                         
   9   5   3         95.38         94.14        10.21 o                         
  10   5   3         20.07         16.95         2.89 o                         
  11   5   3          3.45          1.82         2.41 o                         
  12   5   3          1.67         -1.23         3.68 o                         
  -7   6   3         46.92         58.63         8.01 o                         
  -6   6   3         48.79         61.53         7.42 o                         
  -5   6   3          1.34          1.53         3.19 o                         
  -4   6   3        167.31        166.87         9.55 o                         
  -3   6   3         73.78         70.04         5.78 o                         
  -2   6   3          0.81         -0.02         2.08 o                         
  -1   6   3        331.62        309.51        11.15 o                         
   0   6   3        619.54        613.10        11.60 o                         
   1   6   3         63.39         58.86         2.20 o                         
   2   6   3         20.45         17.48         1.62 o                         
   3   6   3        855.47        780.06        10.54 o                         
   4   6   3        375.95        367.43         5.33 o                         
   5   6   3         20.37         20.22         1.90 o                         
   6   6   3        389.99        392.84         8.72 o                         
   7   6   3        267.64        273.10         7.49 o                         
   8   6   3         43.23         52.30         3.55 o                         
   9   6   3        119.79        119.67         5.61 o                         
  10   6   3          1.21          1.59         2.07 o                         
  11   6   3          1.66          5.15         2.58 o                         
  12   6   3          1.99          2.69         2.86 o                         
  -6   7   3         14.04         17.97         5.28 o                         
  -5   7   3          7.72          9.76         3.94 o                         
  -4   7   3        135.39        151.79         9.48 o                         
  -3   7   3         93.92        100.30         7.30 o                         
  -2   7   3         10.01         13.24         3.35 o                         
  -1   7   3        572.42        588.43        17.80 o                         
   0   7   3       1027.59       1046.72        17.45 o                         
   1   7   3         31.57         28.13         1.78 o                         
   2   7   3       1115.92       1092.86        14.40 o                         
   3   7   3        946.41        888.22        19.94 o                         
   4   7   3          1.11          2.12         0.94 o                         
   5   7   3        292.32        307.31         5.01 o                         
   6   7   3        286.92        292.33         6.28 o                         
   7   7   3          9.33          9.59         2.47 o                         
   8   7   3         62.47         65.33         5.16 o                         
   9   7   3         24.03         23.05         3.04 o                         
  10   7   3          0.33          2.83         2.22 o                         
  11   7   3          0.74         -0.61         3.49 o                         
  12   7   3          0.33         -0.69         4.07 o                         
  -6   8   3          2.44          3.18         4.81 o                         
  -5   8   3         18.26         19.67         5.26 o                         
  -4   8   3        113.42        107.74         8.82 o                         
  -3   8   3         38.51         45.60         5.57 o                         
  -2   8   3         46.49         43.86         5.29 o                         
  -1   8   3        310.54        303.42        12.60 o                         
   0   8   3        483.78        500.28        10.84 o                         
   1   8   3          1.52          1.62         2.18 o                         
   2   8   3        416.53        394.35         7.24 o                         
   3   8   3        829.31        805.40        16.74 o                         
   4   8   3         59.70         58.99         2.86 o                         
   5   8   3        131.25        146.57         3.25 o                         
   6   8   3        272.16        273.54         6.12 o                         
   7   8   3          4.57          4.77         1.48 o                         
   8   8   3         91.17         85.54         3.76 o                         
   9   8   3         33.80         45.84         5.35 o                         
  10   8   3          0.38         -0.02         3.50 o                         
  11   8   3          1.05         -3.81         3.81 o                         
  12   8   3          2.96          5.28         4.11 o                         
  -5   9   3         30.76         29.19         6.01 o                         
  -4   9   3         68.15         62.00         7.60 o                         
  -3   9   3          7.54          3.07         4.02 o                         
  -2   9   3         46.64         52.59         6.04 o                         
  -1   9   3        314.40        283.56         8.29 o                         
   0   9   3         78.44         88.64         4.38 o                         
   1   9   3         74.26         74.23         3.99 o                         
   2   9   3         19.97         27.03         2.58 o                         
   3   9   3         59.46         73.96         5.90 o                         
   4   9   3         21.05         19.89         3.89 o                         
   5   9   3          2.36          3.09         1.78 o                         
   6   9   3         63.91         62.68         3.96 o                         
   7   9   3         54.06         46.68         4.57 o                         
   8   9   3         33.59         35.34         3.49 o                         
   9   9   3         89.84         85.00         5.39 o                         
  10   9   3         10.48         11.59         3.10 o                         
  11   9   3          6.86         11.96         3.51 o                         
  12   9   3          7.07          5.91         4.51 o                         
  -3  10   3          9.61          9.50         4.23 o                         
  -2  10   3         78.08         90.82         8.32 o                         
  -1  10   3         88.27        105.84         8.48 o                         
   0  10   3         25.13         31.43         3.59 o                         
   1  10   3         31.42         30.12         2.97 o                         
   2  10   3         54.74         63.95         3.99 o                         
   3  10   3          8.18         10.15         3.47 o                         
   4  10   3         18.12         28.60         4.43 o                         
   5  10   3         72.35         82.81         8.43 o                         
   6  10   3         75.03         79.19         4.68 o                         
   7  10   3          9.43          8.73         2.46 o                         
   8  10   3         64.20         74.44         7.19 o                         
   9  10   3         19.60         22.60         3.34 o                         
  10  10   3          0.79          3.76         2.65 o                         
  11  10   3          3.15          9.35         3.26 o                         
  -2  11   3          3.58          0.66         3.82 o                         
  -1  11   3         40.59         48.30         6.63 o                         
   0  11   3          9.08         12.08         4.31 o                         
   1  11   3         25.88         31.66         5.37 o                         
   2  11   3         79.54         78.52         4.74 o                         
   3  11   3         67.68         74.54         7.12 o                         
   4  11   3         89.76         90.92         7.90 o                         
   5  11   3        195.83        202.98         7.64 o                         
   6  11   3         36.91         38.33         3.76 o                         
   7  11   3          6.31          3.18         2.34 o                         
   8  11   3         51.73         45.65         4.25 o                         
   9  11   3          8.98         12.84         3.21 o                         
  10  11   3          0.01          1.30         3.03 o                         
  11  11   3          0.19          8.99         4.09 o                         
   0  12   3          2.36         -2.50         3.59 o                         
   1  12   3         37.74         45.25         6.71 o                         
   2  12   3         30.12         36.51         6.18 o                         
   3  12   3          0.09         -1.79         3.36 o                         
   4  12   3          0.65         10.76         4.29 o                         
   5  12   3         20.80         21.31         3.16 o                         
   6  12   3         55.74         64.41        11.48 o                         
   7  12   3          0.12          1.05         2.61 o                         
   8  12   3         26.21         42.33         6.75 o                         
   9  12   3          7.94          3.33         4.08 o                         
   2  13   3          3.07          1.71         4.15 o                         
   3  13   3          0.74         -3.75         3.75 o                         
   4  13   3          2.17          6.94         3.98 o                         
   5  13   3         17.72         18.19         5.11 o                         
   6  13   3         20.55         24.64         5.84 o                         
   7  13   3          5.07         10.50         5.30 o                         
  -7 -11   4          0.93          3.16         3.83 o                         
  -6 -11   4          1.59          2.08         2.75 o                         
  -5 -11   4          3.26          7.50         3.06 o                         
  -4 -11   4         30.42         35.64         4.17 o                         
  -3 -11   4         12.49         14.98         6.43 o                         
  -2 -11   4         46.66         46.60         4.55 o                         
  -1 -11   4         76.14         75.13         7.40 o                         
   0 -11   4          3.07         10.84         3.12 o                         
  -9 -10   4         12.53         12.68         4.18 o                         
  -8 -10   4          9.01          6.98         3.02 o                         
  -7 -10   4          0.80          1.75         2.66 o                         
  -6 -10   4         15.47         15.32         2.97 o                         
  -5 -10   4         35.24         36.79         4.13 o                         
  -4 -10   4         13.64         15.54         3.12 o                         
  -3 -10   4         10.03          7.45         4.22 o                         
  -2 -10   4         68.91         67.37         9.81 o                         
  -1 -10   4         44.62         47.20         4.30 o                         
   0 -10   4          0.12          0.96         2.89 o                         
   1 -10   4         48.09         53.48         6.64 o                         
   2 -10   4         23.22         22.24         5.17 o                         
  -9  -9   4         13.12         12.79         3.43 o                         
  -8  -9   4          9.83          8.06         5.12 o                         
  -7  -9   4          2.81          4.55         6.35 o                         
  -6  -9   4         16.17         18.30         3.14 o                         
  -5  -9   4         83.05         84.48         5.36 o                         
  -4  -9   4         31.88         29.80         3.31 o                         
  -3  -9   4         49.84         50.40         4.15 o                         
  -2  -9   4        173.43        168.48         7.65 o                         
  -1  -9   4         20.18         17.35         2.82 o                         
   0  -9   4         49.63         43.68         3.19 o                         
   1  -9   4         54.29         45.99         4.08 o                         
   2  -9   4          1.23          1.92         3.32 o                         
   3  -9   4          0.81          2.35         2.50 o                         
   4  -9   4         15.22          7.66         3.99 o                         
 -10  -8   4          5.27          3.57         3.72 o                         
  -9  -8   4         17.27         30.24         4.09 o                         
  -8  -8   4         10.18         10.13         3.02 o                         
  -7  -8   4         15.63         14.31         3.01 o                         
  -6  -8   4        100.53        104.13         7.23 o                         
  -5  -8   4         73.87         80.34         6.51 o                         
  -4  -8   4          1.76          1.53         2.27 o                         
  -3  -8   4         56.06         61.01         4.11 o                         
  -2  -8   4        142.61        141.86         6.05 o                         
  -1  -8   4          0.40          0.75         1.51 o                         
   0  -8   4         84.86         74.18         4.46 o                         
   1  -8   4         94.57         94.15         5.19 o                         
   2  -8   4         40.26         36.41         6.82 o                         
   3  -8   4         15.19         17.17         3.06 o                         
   4  -8   4         72.11         84.65         5.69 o                         
   5  -8   4         32.79         39.52         4.58 o                         
 -10  -7   4          4.37          6.03         3.18 o                         
  -9  -7   4         35.08         34.95         4.96 o                         
  -8  -7   4         19.49         18.64         3.20 o                         
  -7  -7   4         20.85         14.81         2.76 o                         
  -6  -7   4         53.69         53.23         4.09 o                         
  -5  -7   4        251.65        264.58         8.48 o                         
  -4  -7   4         35.24         38.43         3.30 o                         
  -3  -7   4        216.03        202.92         6.85 o                         
  -2  -7   4        506.47        493.84         9.25 o                         
  -1  -7   4          9.49          9.54         1.70 o                         
   0  -7   4        545.37        525.82        11.93 o                         
   1  -7   4        420.76        413.66        10.55 o                         
   2  -7   4          1.73          0.13         1.94 o                         
   3  -7   4         76.92         62.34         3.39 o                         
   4  -7   4         73.35         67.42         3.74 o                         
   5  -7   4         16.80         24.24         2.76 o                         
   6  -7   4         14.38         12.51         2.59 o                         
   7  -7   4          9.87         -0.74         3.72 o                         
 -10  -6   4          3.17         19.47         5.44 o                         
  -9  -6   4          3.36          3.71         4.26 o                         
  -8  -6   4         22.16         27.04         5.13 o                         
  -7  -6   4         46.30         47.98         3.96 o                         
  -6  -6   4         41.36         39.82         5.65 o                         
  -5  -6   4        399.91        390.28        10.19 o                         
  -4  -6   4         22.01         22.26         2.52 o                         
  -3  -6   4        405.83        395.27         9.48 o                         
  -2  -6   4       1055.12        996.42        14.27 o                         
  -1  -6   4        213.26        203.96         6.16 o                         
   0  -6   4       1072.24       1052.61        14.04 o                         
   1  -6   4        164.07        166.22         4.36 o                         
   2  -6   4          2.12          3.37         1.50 o                         
   3  -6   4        404.40        387.55         8.13 o                         
   4  -6   4        142.42        141.84         5.00 o                         
   5  -6   4          1.36          5.66         1.95 o                         
   6  -6   4         29.67         33.28         3.22 o                         
   7  -6   4         46.25         46.16         6.61 o                         
 -10  -5   4          4.43         -1.14         4.29 o                         
  -9  -5   4          9.27         15.26         4.84 o                         
  -8  -5   4          9.40          6.81         3.59 o                         
  -7  -5   4         23.85         19.88         4.21 o                         
  -6  -5   4          2.66          3.55         2.90 o                         
  -5  -5   4         94.61         90.15         5.26 o                         
  -4  -5   4        200.14        194.42         7.87 o                         
  -3  -5   4        672.66        691.84        10.41 o                         
  -2  -5   4        255.04        237.50         5.14 o                         
  -1  -5   4        203.01        203.85         5.65 o                         
   0  -5   4       1462.59       1470.27        17.94 o                         
   1  -5   4        479.52        463.71         7.72 o                         
   2  -5   4         38.82         38.74         2.32 o                         
   3  -5   4        422.96        392.82        13.40 o                         
   4  -5   4        156.28        156.59         4.98 o                         
   5  -5   4         29.76         27.90         2.54 o                         
   6  -5   4         37.93         39.35         6.90 o                         
   7  -5   4          5.89          8.10         2.71 o                         
   8  -5   4         10.52         18.38         3.72 o                         
 -11  -4   4          2.64          0.39         3.85 o                         
 -10  -4   4         33.89         36.65         6.46 o                         
  -9  -4   4         35.55         37.44         6.06 o                         
  -8  -4   4         19.16         20.31         4.54 o                         
  -7  -4   4        249.98        242.16        11.64 o                         
  -6  -4   4        290.22        297.45        12.44 o                         
  -5  -4   4          1.51          1.52         2.55 o                         
  -4  -4   4        895.52        862.29        14.54 o                         
  -3  -4   4        390.27        396.06         6.66 o                         
  -2  -4   4        210.21        215.09         4.60 o                         
  -1  -4   4        459.58        439.16        10.93 o                         
   0  -4   4        960.19       1006.02        12.65 o                         
   1  -4   4        205.79        191.85         5.79 o                         
   2  -4   4        116.42         97.45         4.14 o                         
   3  -4   4        827.26        842.70        12.47 o                         
   4  -4   4         71.17         71.99         3.19 o                         
   5  -4   4          2.47          3.02         2.55 o                         
   6  -4   4         24.91         29.59         3.19 o                         
   7  -4   4         20.86         18.86         3.08 o                         
   8  -4   4          5.71          7.54         2.20 o                         
   9  -4   4          4.46         -1.23         2.86 o                         
 -11  -3   4          1.51          6.74         4.33 o                         
 -10  -3   4         31.98         27.47         8.07 o                         
  -9  -3   4         67.80         68.25         7.56 o                         
  -8  -3   4         13.50         11.17         3.71 o                         
  -7  -3   4        225.68        222.39        11.21 o                         
  -6  -3   4         79.65         79.20         6.20 o                         
  -5  -3   4         10.70          7.93         2.64 o                         
  -4  -3   4        410.67        400.65        13.11 o                         
  -3  -3   4        514.63        492.70         4.88 o                         
  -2  -3   4         24.04         19.39         1.13 o                         
  -1  -3   4        387.51        342.66        17.22 o                         
   0  -3   4       3311.36       3380.03        36.52 o                         
   1  -3   4         87.15         76.05         2.28 o                         
   2  -3   4        451.86        502.99         7.82 o                         
   3  -3   4        500.34        524.88        12.67 o                         
   4  -3   4          4.99          9.05         1.67 o                         
   5  -3   4          6.80          5.40         1.52 o                         
   6  -3   4        184.28        179.12         6.65 o                         
   7  -3   4         52.03         48.55         4.80 o                         
   8  -3   4          0.03          0.76         3.10 o                         
   9  -3   4         28.41         27.63         4.02 o                         
  10  -3   4         33.55         28.44         6.41 o                         
 -11  -2   4          3.29          3.91         3.92 o                         
 -10  -2   4         20.37         22.77         3.81 o                         
  -9  -2   4          4.52          3.25         6.45 o                         
  -8  -2   4          3.90         10.41         3.84 o                         
  -7  -2   4         61.15         61.52         6.08 o                         
  -6  -2   4         66.25         58.11         5.44 o                         
  -5  -2   4          5.53          3.76         2.52 o                         
  -4  -2   4        748.15        719.98        18.91 o                         
  -3  -2   4       1721.06       1746.90        19.61 o                         
  -2  -2   4         64.06         80.18         1.59 o                         
  -1  -2   4       4754.03       5228.48        54.76 o                         
   0  -2   4       3016.06       3153.48        33.86 o                         
   1  -2   4        517.86        586.44         7.89 o                         
   2  -2   4        216.94        240.48         4.49 o                         
   3  -2   4        238.36        213.85         4.55 o                         
   4  -2   4         11.36          9.34         1.67 o                         
   5  -2   4          0.84          1.45         1.68 o                         
   6  -2   4        117.06        127.08         5.24 o                         
   7  -2   4        171.60        175.06         5.37 o                         
   8  -2   4          0.14         -0.10         1.67 o                         
   9  -2   4         20.14         19.62         3.50 o                         
  10  -2   4         10.41          8.37         3.22 o                         
 -11  -1   4          1.84          3.57         3.75 o                         
 -10  -1   4         22.93         30.22         4.13 o                         
  -9  -1   4          0.03         -0.39         2.41 o                         
  -8  -1   4         36.99         31.40         5.92 o                         
  -7  -1   4         64.61         58.74         3.94 o                         
  -6  -1   4         26.96         17.82         3.45 o                         
  -5  -1   4        181.42        182.32         8.48 o                         
  -4  -1   4        809.56        806.01        20.20 o                         
  -3  -1   4       2647.02       2527.28        71.73 o                         
  -2  -1   4        363.09        395.64         4.86 o                         
  -1  -1   4       2827.70       2942.39        53.87 o                         
   0  -1   4       2744.84       2879.00        61.50 o                         
   1  -1   4        223.18        233.13         4.46 o                         
   2  -1   4       1072.87       1078.19        13.11 o                         
   3  -1   4        335.85        284.46         5.11 o                         
   4  -1   4         40.14         34.65         2.35 o                         
   5  -1   4        309.92        292.28         7.47 o                         
   6  -1   4        244.82        252.97         5.82 o                         
   7  -1   4          0.53          2.31         1.52 o                         
   8  -1   4         11.23          9.77         1.86 o                         
   9  -1   4         11.03         14.34         2.65 o                         
  10  -1   4          8.29         13.97         3.43 o                         
 -11   0   4          6.61          5.39         4.03 o                         
 -10   0   4          4.31          3.58         3.35 o                         
  -9   0   4         16.51         13.31         3.31 o                         
  -8   0   4         70.11         57.16         3.64 o                         
  -7   0   4         39.72         38.05         3.26 o                         
  -6   0   4          6.16          5.01         1.76 o                         
  -5   0   4        278.23        261.43         5.94 o                         
  -4   0   4        659.57        661.53        12.45 o                         
  -3   0   4       1728.66       1808.64        19.58 o                         
  -2   0   4        589.54        639.62         8.64 o                         
  -1   0   4        371.06        367.93         5.21 o                         
   0   0   4        402.25        402.54         9.43 o                         
   1   0   4        660.40        767.37        10.28 o                         
   2   0   4        251.57        261.14         7.69 o                         
   3   0   4       1308.56       1294.96        27.51 o                         
   4   0   4        805.57        828.37        20.08 o                         
   5   0   4        700.86        695.17        10.18 o                         
   6   0   4        727.54        720.96        12.25 o                         
   7   0   4          3.90          3.03         1.27 o                         
   8   0   4         73.24         71.01         3.81 o                         
   9   0   4         75.99         73.07         3.64 o                         
  10   0   4          9.92         11.82         4.53 o                         
  11   0   4          0.13          1.74         4.40 o                         
 -10   1   4         10.80         12.54         3.23 o                         
  -9   1   4         42.95         42.53         4.41 o                         
  -8   1   4         94.86         97.27         5.64 o                         
  -7   1   4         30.26         34.34         3.35 o                         
  -6   1   4         22.67         16.08         2.61 o                         
  -5   1   4        319.30        310.50         6.61 o                         
  -4   1   4         96.13         83.17         2.98 o                         
  -3   1   4        650.43        696.70         8.57 o                         
  -2   1   4         41.24         38.41         1.40 o                         
  -1   1   4        230.41        211.98         3.97 o                         
   0   1   4         18.60         18.89         0.76 o                         
   1   1   4        790.08        898.68        14.43 o                         
   2   1   4        406.37        360.31         9.72 o                         
   3   1   4         97.51         82.43         2.37 o                         
   4   1   4         32.96         36.75         1.29 o                         
   5   1   4        879.97        851.03        11.97 o                         
   6   1   4        128.09        122.87         3.08 o                         
   7   1   4          0.02          0.03         0.84 o                         
   8   1   4         19.23         21.30         1.97 o                         
   9   1   4         83.35         86.69         3.79 o                         
  10   1   4         22.60         23.87         7.36 o                         
  11   1   4          0.85         -1.82         3.89 o                         
  -9   2   4          2.35          8.08         3.09 o                         
  -8   2   4         50.49         51.24         8.30 o                         
  -7   2   4         15.42         21.97         4.24 o                         
  -6   2   4          1.08          2.21         2.02 o                         
  -5   2   4         83.59         89.93         3.51 o                         
  -4   2   4        202.11        190.40         4.72 o                         
  -3   2   4         75.97         71.74         2.25 o                         
  -2   2   4       1232.84       1241.03        11.70 o                         
  -1   2   4        433.97        376.36         5.29 o                         
   0   2   4         26.70         25.98         0.70 o                         
   1   2   4        803.20        808.24        13.73 o                         
   2   2   4       6712.02       7070.74       200.55 o                         
   3   2   4          2.90          3.66         1.42 o                         
   4   2   4       1329.17       1379.27        19.99 o                         
   5   2   4       3592.92       3701.54        49.95 o                         
   6   2   4        394.90        372.31        10.29 o                         
   7   2   4         94.48         98.32         3.01 o                         
   8   2   4         69.72         65.87         2.34 o                         
   9   2   4         44.13         44.15         3.94 o                         
  10   2   4          1.81          4.85         3.85 o                         
  11   2   4          2.96         12.99         5.03 o                         
  -9   3   4          6.04          4.43         4.54 o                         
  -8   3   4         25.65         24.38         5.03 o                         
  -7   3   4         14.98         16.42         4.02 o                         
  -6   3   4         43.01         41.78         3.60 o                         
  -5   3   4        572.97        572.51        32.52 o                         
  -4   3   4         41.06         48.08         3.20 o                         
  -3   3   4          0.52          0.06         1.17 o                         
  -2   3   4        409.79        411.11         6.78 o                         
  -1   3   4       2237.89       2239.49        31.01 o                         
   0   3   4        446.29        449.11         7.65 o                         
   1   3   4        982.18        899.63        11.05 o                         
   2   3   4       8744.51       9128.72        99.85 o                         
   3   3   4       2641.38       2904.13        38.73 o                         
   4   3   4        776.21        788.88        12.76 o                         
   5   3   4       2200.59       2243.18        31.91 o                         
   6   3   4        293.28        264.75        12.28 o                         
   7   3   4          5.77          0.05         1.61 o                         
   8   3   4         78.82         78.59         6.51 o                         
   9   3   4         13.70         11.36         1.91 o                         
  10   3   4          2.53         -0.73         3.47 o                         
  11   3   4          2.93         13.53         4.92 o                         
  12   3   4          2.59          0.63         4.06 o                         
  -8   4   4         42.22         50.82         7.23 o                         
  -7   4   4          7.30         11.58         4.37 o                         
  -6   4   4         31.90         38.36         5.64 o                         
  -5   4   4        119.56        128.99         8.21 o                         
  -4   4   4        510.61        515.59        17.08 o                         
  -3   4   4         39.55         31.89         3.53 o                         
  -2   4   4        881.12        871.26        15.00 o                         
  -1   4   4        767.54        757.95        12.89 o                         
   0   4   4         19.55         13.63         0.80 o                         
   1   4   4       1874.93       1858.07        26.00 o                         
   2   4   4        787.31        760.63         9.48 o                         
   3   4   4        314.70        313.41         5.00 o                         
   4   4   4        153.69        148.42         4.03 o                         
   5   4   4        154.96        142.91         4.37 o                         
   6   4   4         36.04         34.32         2.58 o                         
   7   4   4         32.13         37.25         2.76 o                         
   8   4   4        113.29        120.10         5.19 o                         
   9   4   4         16.68         14.63         2.57 o                         
  10   4   4         21.61         18.96         4.04 o                         
  11   4   4         38.27         27.65         5.52 o                         
  12   4   4          3.54          3.71         3.87 o                         
  -8   5   4          5.96         11.05         5.15 o                         
  -7   5   4          3.82          4.45         3.90 o                         
  -6   5   4          0.90         -1.49         3.23 o                         
  -5   5   4         32.74         39.69         3.70 o                         
  -4   5   4         71.92         81.15         6.36 o                         
  -3   5   4         17.23         18.61         3.27 o                         
  -2   5   4        485.42        506.44        15.07 o                         
  -1   5   4        848.61        846.21        14.65 o                         
   0   5   4        741.67        717.24        11.91 o                         
   1   5   4       2630.39       2709.48        37.32 o                         
   2   5   4        994.93       1040.60        13.19 o                         
   3   5   4         77.85         77.00         2.87 o                         
   4   5   4       1998.58       2003.99        29.66 o                         
   5   5   4       1226.36       1215.23        18.93 o                         
   6   5   4         33.60         35.32         2.76 o                         
   7   5   4        340.49        345.06         8.58 o                         
   8   5   4        312.38        320.15         8.72 o                         
   9   5   4          2.09          3.06         2.13 o                         
  10   5   4          2.99          0.24         2.13 o                         
  11   5   4          8.60          2.30         3.69 o                         
  12   5   4         25.11         22.62         6.00 o                         
  -7   6   4          2.25         -0.23         4.09 o                         
  -6   6   4         13.28         15.84         4.79 o                         
  -5   6   4          5.70          5.18         2.47 o                         
  -4   6   4         30.50         24.01         4.17 o                         
  -3   6   4        157.55        163.17         8.82 o                         
  -2   6   4        564.33        558.99        16.96 o                         
  -1   6   4         94.22         89.91         4.06 o                         
   0   6   4        192.32        186.41         4.05 o                         
   1   6   4       1178.50       1226.81        15.33 o                         
   2   6   4       1237.33       1234.77        28.41 o                         
   3   6   4         48.93         54.51         1.76 o                         
   4   6   4        626.87        591.34         8.86 o                         
   5   6   4       1860.35       1790.99        21.89 o                         
   6   6   4          9.16         12.29         2.00 o                         
   7   6   4        239.86        246.89         7.05 o                         
   8   6   4         19.39         17.57         2.40 o                         
   9   6   4          0.16          1.01         1.93 o                         
  10   6   4          4.25         -0.96         2.18 o                         
  11   6   4          0.29         -2.55         2.55 o                         
  12   6   4          6.26          4.98         3.93 o                         
  -6   7   4         47.89         69.67         8.54 o                         
  -5   7   4         62.58         74.54         5.52 o                         
  -4   7   4          3.70          7.65         3.67 o                         
  -3   7   4        394.19        408.02        15.55 o                         
  -2   7   4        334.65        354.20        13.57 o                         
  -1   7   4          0.24          0.28         2.23 o                         
   0   7   4        526.16        504.74         8.30 o                         
   1   7   4        368.18        348.74         6.35 o                         
   2   7   4        177.56        164.16         6.79 o                         
   3   7   4         25.19         24.52         2.09 o                         
   4   7   4        581.24        556.84         7.44 o                         
   5   7   4         15.85         20.13         1.68 o                         
   6   7   4        187.07        184.22         4.82 o                         
   7   7   4          9.69         15.14         2.02 o                         
   8   7   4         38.95         37.72         3.41 o                         
   9   7   4         12.49          8.58         2.71 o                         
  10   7   4          1.48          3.27         2.14 o                         
  11   7   4          3.08          4.75         2.56 o                         
  12   7   4          6.48          4.36         4.29 o                         
  -5   8   4         32.58         32.90         4.23 o                         
  -4   8   4          0.06          0.02         3.57 o                         
  -3   8   4        212.28        236.78        12.06 o                         
  -2   8   4        275.88        297.08        13.05 o                         
  -1   8   4         29.76         25.95         2.26 o                         
   0   8   4        392.03        380.10         8.77 o                         
   1   8   4        819.71        786.68        11.74 o                         
   2   8   4        100.47         85.57         3.85 o                         
   3   8   4        272.92        279.09         8.57 o                         
   4   8   4        430.99        430.26         7.46 o                         
   5   8   4          4.68          4.23         0.93 o                         
   6   8   4        173.38        166.10         3.76 o                         
   7   8   4         72.98         74.73         3.28 o                         
   8   8   4          4.12          5.04         1.69 o                         
   9   8   4          0.14         -1.89         1.89 o                         
  10   8   4         29.21         37.20         5.37 o                         
  11   8   4         34.52         32.94         5.41 o                         
  12   8   4          0.80          2.04         4.52 o                         
  -5   9   4          4.12          7.72         4.52 o                         
  -4   9   4          4.92          5.60         4.21 o                         
  -3   9   4         65.00         73.01         7.46 o                         
  -2   9   4          9.54          9.56         3.58 o                         
  -1   9   4          3.33          6.00         3.14 o                         
   0   9   4          4.00          5.56         1.58 o                         
   1   9   4         93.24        104.78         4.52 o                         
   2   9   4        141.85        126.26         7.72 o                         
   3   9   4          3.75          3.83         1.47 o                         
   4   9   4        263.90        254.39         6.86 o                         
   5   9   4         27.47         25.08         5.08 o                         
   6   9   4         78.14         78.20         3.27 o                         
   7   9   4        252.55        241.83         7.84 o                         
   8   9   4         40.53         41.08         3.69 o                         
   9   9   4          6.73          8.04         2.61 o                         
  10   9   4         27.00         29.67         3.93 o                         
  11   9   4         13.06         14.48         3.77 o                         
  12   9   4          0.14          1.03         3.99 o                         
  -3  10   4         33.36         42.55         6.70 o                         
  -2  10   4          0.51          0.03         3.25 o                         
  -1  10   4         17.98         20.51         4.48 o                         
   0  10   4        106.51        117.74         8.55 o                         
   1  10   4         12.00         13.86         2.23 o                         
   2  10   4         18.40         21.65         3.95 o                         
   3  10   4         96.63        108.35         7.74 o                         
   4  10   4        170.63        176.56         9.97 o                         
   5  10   4          0.74          3.61         1.88 o                         
   6  10   4         74.62         77.75         4.41 o                         
   7  10   4        135.43        145.61        11.33 o                         
   8  10   4         21.26         17.72         2.95 o                         
   9  10   4          6.25         13.00         2.87 o                         
  10  10   4         12.40          6.84         4.73 o                         
  11  10   4          3.73         -0.13         2.90 o                         
  12  10   4          0.09         -0.24         3.99 o                         
  -2  11   4         19.97         23.36         5.59 o                         
  -1  11   4         16.25         17.99         4.88 o                         
   0  11   4        118.59        121.12         9.44 o                         
   1  11   4        116.00        111.89         8.77 o                         
   2  11   4         15.12         19.71         4.44 o                         
   3  11   4        169.04        165.06        10.12 o                         
   4  11   4         94.77         98.22         8.18 o                         
   5  11   4          0.06          0.35         1.84 o                         
   6  11   4         31.64         37.67         3.43 o                         
   7  11   4         31.63         37.32         3.72 o                         
   8  11   4          0.19          0.19         2.32 o                         
   9  11   4          0.18          0.88         4.33 o                         
  10  11   4          4.34         14.70         5.13 o                         
   0  12   4         27.77         32.76         6.06 o                         
   1  12   4          1.52          2.93         3.44 o                         
   2  12   4          0.65          3.56         3.87 o                         
   3  12   4          8.98          7.60         4.06 o                         
   4  12   4         22.77         28.38         5.27 o                         
   5  12   4          9.61         13.59         4.59 o                         
   6  12   4         23.15         38.03         6.06 o                         
   7  12   4          6.59          7.00         4.53 o                         
   8  12   4          1.54          2.04         4.11 o                         
   9  12   4          5.90          7.44         4.44 o                         
   2  13   4          8.04          3.19         4.04 o                         
   3  13   4         60.23         77.16         8.26 o                         
   4  13   4         36.12         47.71         7.01 o                         
   5  13   4         30.66         36.15         6.32 o                         
   6  13   4        190.55        235.31        14.25 o                         
   7  13   4         20.90         40.50         6.59 o                         
  -6 -11   5         20.13         16.60         4.85 o                         
  -5 -11   5          2.06          1.81         4.46 o                         
  -4 -11   5         38.87         36.78         5.07 o                         
  -3 -11   5         51.41         47.15         4.70 o                         
  -2 -11   5          0.46          7.05         3.91 o                         
  -1 -11   5         21.47         23.22         5.27 o                         
   0 -11   5         72.39         68.79         7.53 o                         
  -8 -10   5          0.33          8.32         4.18 o                         
  -7 -10   5          7.42          9.85         3.17 o                         
  -6 -10   5         16.51         18.03         3.46 o                         
  -5 -10   5          1.26          2.48         2.57 o                         
  -4 -10   5         64.91         61.61         5.00 o                         
  -3 -10   5        103.01        109.74         6.36 o                         
  -2 -10   5          0.22          2.52         2.32 o                         
  -1 -10   5         78.57         77.84         5.40 o                         
   0 -10   5         55.79         63.37         4.97 o                         
   1 -10   5          1.12         -0.07         4.80 o                         
   2 -10   5         16.79         13.70         4.48 o                         
  -9  -9   5          0.01         -2.52         4.11 o                         
  -8  -9   5         14.15          8.45         3.63 o                         
  -7  -9   5         55.91         56.19         4.88 o                         
  -6  -9   5         10.63          6.74         2.59 o                         
  -5  -9   5         45.86         40.32         5.90 o                         
  -4  -9   5        107.12        106.79        10.37 o                         
  -3  -9   5         25.42         34.29         4.95 o                         
  -2  -9   5          3.13          3.59         2.29 o                         
  -1  -9   5         21.14         14.72         5.09 o                         
   0  -9   5         48.47         51.20         3.51 o                         
   1  -9   5          5.02          8.60         2.76 o                         
   2  -9   5         55.34         55.14         6.43 o                         
   3  -9   5         66.12         68.80         5.51 o                         
 -10  -8   5          4.87          6.30         4.19 o                         
  -9  -8   5          0.34         -1.06         2.90 o                         
  -8  -8   5         33.53         28.13         3.86 o                         
  -7  -8   5         44.34         52.59         4.62 o                         
  -6  -8   5         11.31         12.58         2.71 o                         
  -5  -8   5          5.92          6.14         2.46 o                         
  -4  -8   5         93.67        103.27         5.42 o                         
  -3  -8   5         41.81         42.10         3.61 o                         
  -2  -8   5          8.79         14.55         2.00 o                         
  -1  -8   5         91.55         83.07         3.91 o                         
   0  -8   5         27.49         24.74         3.03 o                         
   1  -8   5          4.77          2.74         3.11 o                         
   2  -8   5         67.74         61.03         4.50 o                         
   3  -8   5         65.03         61.26         4.85 o                         
   4  -8   5          6.40          7.16         2.63 o                         
   5  -8   5         29.77         33.33         6.29 o                         
 -10  -7   5          8.68          6.42         4.28 o                         
  -9  -7   5          0.31          1.42         2.59 o                         
  -8  -7   5         13.12         10.39         2.91 o                         
  -7  -7   5         39.32         44.98         4.31 o                         
  -6  -7   5         26.30         27.72         3.21 o                         
  -5  -7   5         54.86         51.02         3.93 o                         
  -4  -7   5        163.16        178.36         6.70 o                         
  -3  -7   5          7.84          7.45         1.69 o                         
  -2  -7   5        293.87        297.04         7.70 o                         
  -1  -7   5        376.96        370.39         7.98 o                         
   0  -7   5         29.38         25.97         3.27 o                         
   1  -7   5        137.09        137.10         5.82 o                         
   2  -7   5        199.47        218.73        12.04 o                         
   3  -7   5         52.06         48.60         5.02 o                         
   4  -7   5         31.73         28.24         3.63 o                         
   5  -7   5         50.87         55.92         4.71 o                         
   6  -7   5         15.57         13.19         4.29 o                         
 -10  -6   5          0.36          8.06         4.76 o                         
  -9  -6   5          3.92          7.87         4.64 o                         
  -8  -6   5         28.44         27.11         3.57 o                         
  -7  -6   5         45.46         47.48         4.16 o                         
  -6  -6   5          4.14          3.82         2.06 o                         
  -5  -6   5        300.80        292.84         8.78 o                         
  -4  -6   5        964.76        933.06        17.57 o                         
  -3  -6   5        128.59        130.83         4.05 o                         
  -2  -6   5       1232.43       1197.63        16.69 o                         
  -1  -6   5        947.35        935.94        16.71 o                         
   0  -6   5          0.34          0.82         1.77 o                         
   1  -6   5        393.20        402.42         9.89 o                         
   2  -6   5        477.89        459.73         8.64 o                         
   3  -6   5         73.38         67.67         3.30 o                         
   4  -6   5         14.25         13.48         2.13 o                         
   5  -6   5         80.59         84.77         4.30 o                         
   6  -6   5         23.71         25.52         4.57 o                         
   7  -6   5          1.80         -1.02         2.47 o                         
 -10  -5   5          0.56         -4.41         4.41 o                         
  -9  -5   5          0.20          3.54         3.84 o                         
  -8  -5   5         40.11         42.13         5.87 o                         
  -7  -5   5        176.79        174.66        10.55 o                         
  -6  -5   5          0.79         -3.13         3.44 o                         
  -5  -5   5        796.49        793.84        29.68 o                         
  -4  -5   5        558.39        546.01         9.78 o                         
  -3  -5   5        204.41        204.35         4.82 o                         
  -2  -5   5        238.11        240.17         5.31 o                         
  -1  -5   5        378.97        358.59         8.16 o                         
   0  -5   5          0.50          0.54         0.81 o                         
   1  -5   5         12.45         10.07         1.25 o                         
   2  -5   5        211.20        206.07         5.03 o                         
   3  -5   5        290.36        266.45         6.25 o                         
   4  -5   5         62.07         64.05         3.29 o                         
   5  -5   5         18.50         18.65         2.24 o                         
   6  -5   5         11.31         14.73         2.99 o                         
   7  -5   5          3.50          9.82         2.95 o                         
   8  -5   5         26.54         27.91         3.19 o                         
 -10  -4   5          1.45          2.78         4.13 o                         
  -9  -4   5          3.62          5.26         4.48 o                         
  -8  -4   5         60.62         72.15         7.08 o                         
  -7  -4   5         10.81         14.40         4.15 o                         
  -6  -4   5         44.72         41.88         5.11 o                         
  -5  -4   5         82.05         79.73         6.38 o                         
  -4  -4   5        121.30        123.86         4.85 o                         
  -3  -4   5        481.59        437.33         8.87 o                         
  -2  -4   5        129.02        128.60         3.45 o                         
  -1  -4   5        109.11         95.85         3.54 o                         
   0  -4   5        100.10        109.96         2.80 o                         
   1  -4   5       1094.65       1142.36        14.71 o                         
   2  -4   5        191.70        219.39         4.93 o                         
   3  -4   5        136.32        124.02         3.91 o                         
   4  -4   5        174.99        173.28         4.97 o                         
   5  -4   5         32.69         38.68         2.67 o                         
   6  -4   5          4.04          3.60         6.14 o                         
   7  -4   5         14.83         16.11         7.85 o                         
   8  -4   5         25.99         25.06         3.00 o                         
 -11  -3   5          5.07          6.91         4.24 o                         
 -10  -3   5          0.97         -2.48         2.68 o                         
  -9  -3   5         27.14         31.45         5.67 o                         
  -8  -3   5         25.86         26.00         5.46 o                         
  -7  -3   5          0.84          4.11         3.38 o                         
  -6  -3   5        253.92        231.48        10.85 o                         
  -5  -3   5        238.73        235.99        10.50 o                         
  -4  -3   5         11.39          8.64         2.76 o                         
  -3  -3   5        656.12        673.89         8.36 o                         
  -2  -3   5       1334.83       1371.83        20.28 o                         
  -1  -3   5       1338.23       1279.53        18.89 o                         
   0  -3   5        375.90        436.88         6.43 o                         
   1  -3   5       1618.02       1667.13        19.73 o                         
   2  -3   5       1135.71       1201.93        15.41 o                         
   3  -3   5         30.56         39.00         2.15 o                         
   4  -3   5        741.34        727.66        11.46 o                         
   5  -3   5        153.65        149.74         5.18 o                         
   6  -3   5         26.07         29.16         3.80 o                         
   7  -3   5         26.82         30.40         5.21 o                         
   8  -3   5         55.93         51.33         3.54 o                         
   9  -3   5          1.98          3.32         2.16 o                         
 -11  -2   5          2.15         -4.07         4.07 o                         
 -10  -2   5          0.18          2.86         2.97 o                         
  -9  -2   5         43.94         43.00         8.40 o                         
  -8  -2   5         53.55         50.34         5.98 o                         
  -7  -2   5         10.78         12.39         3.66 o                         
  -6  -2   5        337.10        335.29        13.20 o                         
  -5  -2   5        298.09        299.88        11.60 o                         
  -4  -2   5          8.89         -0.75         2.33 o                         
  -3  -2   5        854.28        896.52        16.47 o                         
  -2  -2   5       1636.64       1632.85        16.24 o                         
  -1  -2   5        288.69        260.90         5.21 o                         
   0  -2   5         17.67         22.63         1.38 o                         
   1  -2   5        283.02        218.46         7.23 o                         
   2  -2   5         30.71         32.28         1.61 o                         
   3  -2   5         22.69         24.32         2.02 o                         
   4  -2   5          5.37          4.44         1.30 o                         
   5  -2   5        191.62        191.04         6.29 o                         
   6  -2   5         17.99         20.02         2.52 o                         
   7  -2   5         84.33         82.10         3.78 o                         
   8  -2   5         28.58         34.58         2.85 o                         
   9  -2   5          2.67          0.63         2.17 o                         
  10  -2   5         26.21         20.25         5.73 o                         
 -10  -1   5          1.58          2.68         2.68 o                         
  -9  -1   5         31.08         35.97         3.95 o                         
  -8  -1   5          6.95          6.28         2.35 o                         
  -7  -1   5          2.84          0.99         1.95 o                         
  -6  -1   5        307.75        318.05        12.74 o                         
  -5  -1   5        671.51        675.68        19.03 o                         
  -4  -1   5         14.85         14.86         1.73 o                         
  -3  -1   5       1278.80       1312.81        15.36 o                         
  -2  -1   5       2018.79       1996.63        19.53 o                         
  -1  -1   5        351.32        395.59         8.89 o                         
   0  -1   5       1502.87       1558.54        21.00 o                         
   1  -1   5         11.67          7.48         0.83 o                         
   2  -1   5         84.70         93.70         3.35 o                         
   3  -1   5        251.57        238.69         5.27 o                         
   4  -1   5        472.15        449.48        16.58 o                         
   5  -1   5         53.52         53.43         4.71 o                         
   6  -1   5         30.48         25.17         2.00 o                         
   7  -1   5        211.09        199.87         5.55 o                         
   8  -1   5         88.50         87.39         3.91 o                         
   9  -1   5          0.03         -0.48         1.75 o                         
  10  -1   5         34.54         42.19         6.57 o                         
 -10   0   5          8.44          8.45         4.09 o                         
  -9   0   5         31.80         38.18         4.15 o                         
  -8   0   5          0.33          0.00         2.36 o                         
  -7   0   5         10.57          4.46         1.73 o                         
  -6   0   5         93.70         90.06         6.75 o                         
  -5   0   5        451.19        442.52        10.42 o                         
  -4   0   5          8.76          9.70         3.32 o                         
  -3   0   5        283.48        238.99         5.43 o                         
  -2   0   5       2222.17       2159.65        30.01 o                         
  -1   0   5         59.55         53.49         1.69 o                         
   0   0   5        464.68        474.07        11.31 o                         
   1   0   5       3518.27       3804.59       168.41 o                         
   2   0   5        573.84        650.67        15.63 o                         
   3   0   5       1050.90       1015.01        22.89 o                         
   4   0   5       1567.38       1574.98        34.03 o                         
   5   0   5        188.46        181.19         4.33 o                         
   6   0   5        179.44        177.38         4.63 o                         
   7   0   5        341.96        335.44         8.06 o                         
   8   0   5         84.49         86.19         3.74 o                         
   9   0   5          6.38          6.16         2.36 o                         
  10   0   5         48.95         56.69         8.09 o                         
 -10   1   5          4.09          5.88         4.03 o                         
  -9   1   5          0.74         -2.44         2.77 o                         
  -8   1   5          0.50         -1.14         1.85 o                         
  -7   1   5          0.46          0.07         1.76 o                         
  -6   1   5         75.44         80.26         3.65 o                         
  -5   1   5        190.10        172.87         5.70 o                         
  -4   1   5        115.64        117.25         3.70 o                         
  -3   1   5        472.54        497.18         6.88 o                         
  -2   1   5         67.12         55.60         2.40 o                         
  -1   1   5        246.58        296.91         3.23 o                         
   0   1   5        147.98        194.71         6.59 o                         
   1   1   5        270.91        267.19         6.43 o                         
   2   1   5        316.62        356.48         6.48 o                         
   3   1   5        439.61        415.96        11.75 o                         
   4   1   5       1572.76       1512.25        30.82 o                         
   5   1   5        261.61        253.88         6.14 o                         
   6   1   5        217.01        213.96         7.09 o                         
   7   1   5        427.80        406.67         7.77 o                         
   8   1   5         77.84         79.12         3.45 o                         
   9   1   5          3.05          0.06         1.46 o                         
  10   1   5         34.58         40.94         6.34 o                         
  11   1   5          3.73          5.10         4.66 o                         
  -9   2   5          1.55         -1.61         2.54 o                         
  -8   2   5          1.74          4.97         2.57 o                         
  -7   2   5         12.69         18.11         3.01 o                         
  -6   2   5        259.50        272.03         7.75 o                         
  -5   2   5         63.91         60.79         3.03 o                         
  -4   2   5        653.29        669.56        10.60 o                         
  -3   2   5        700.47        735.81         9.27 o                         
  -2   2   5        447.78        520.25         7.52 o                         
  -1   2   5        624.99        651.92         6.65 o                         
   0   2   5       2013.72       2077.99        16.07 o                         
   1   2   5       1582.65       1508.12        14.44 o                         
   2   2   5       1784.55       1894.91        38.17 o                         
   3   2   5       5115.49       5337.22        68.65 o                         
   4   2   5        935.79        889.79        13.71 o                         
   5   2   5        156.88        166.71         8.96 o                         
   6   2   5        127.78        111.83         4.71 o                         
   7   2   5         20.89         14.97         1.20 o                         
   8   2   5         40.47         34.60         2.28 o                         
   9   2   5          2.08          1.17         1.40 o                         
  10   2   5         24.24         23.02         5.29 o                         
  11   2   5          4.04          6.42         4.65 o                         
  -9   3   5          7.33         14.03         5.48 o                         
  -8   3   5          0.59         -2.30         3.76 o                         
  -7   3   5         64.03         55.84         4.56 o                         
  -6   3   5        149.98        147.03         6.44 o                         
  -5   3   5         31.52         32.78         3.02 o                         
  -4   3   5         48.08         40.81         4.22 o                         
  -3   3   5        604.74        590.83        10.22 o                         
  -2   3   5        615.79        635.05         8.15 o                         
  -1   3   5        257.13        228.97         3.82 o                         
   0   3   5       1622.92       1740.61        19.48 o                         
   1   3   5       4032.62       4137.42        64.32 o                         
   2   3   5       2418.09       2463.94        33.41 o                         
   3   3   5       3807.74       3922.93        51.38 o                         
   4   3   5        290.34        257.56         6.53 o                         
   5   3   5         31.35         43.02         3.99 o                         
   6   3   5        334.62        337.29        12.07 o                         
   7   3   5         19.60         15.24         2.89 o                         
   8   3   5          0.30         -0.71         2.77 o                         
   9   3   5         40.92         40.15         5.31 o                         
  10   3   5         36.96         30.35         5.32 o                         
  11   3   5          1.91          0.59         3.88 o                         
  12   3   5          4.33          0.10         4.45 o                         
  -8   4   5          3.38          8.97         4.84 o                         
  -7   4   5         24.22         23.05         5.03 o                         
  -6   4   5         68.99         74.97         7.16 o                         
  -5   4   5         24.67         36.27         5.07 o                         
  -4   4   5        155.01        160.93         5.94 o                         
  -3   4   5          5.47          7.38         1.99 o                         
  -2   4   5         12.71         16.88         1.95 o                         
  -1   4   5        930.99        946.78        15.47 o                         
   0   4   5       1100.85       1085.87        16.75 o                         
   1   4   5         95.69         91.99         5.64 o                         
   2   4   5       1032.54        969.03        15.04 o                         
   3   4   5       1203.59       1157.58        16.18 o                         
   4   4   5        196.35        200.44         4.77 o                         
   5   4   5         94.13        101.08         3.59 o                         
   6   4   5        300.50        308.29        18.65 o                         
   7   4   5        111.49        110.54         5.76 o                         
   8   4   5         14.69         12.34         2.90 o                         
   9   4   5        129.35        122.37         8.42 o                         
  10   4   5         28.41         29.84         5.05 o                         
  11   4   5          0.18         -4.45         4.45 o                         
  12   4   5          2.33         -0.25         4.03 o                         
  -8   5   5          0.96          3.59         4.62 o                         
  -7   5   5         33.82         31.57         5.96 o                         
  -6   5   5         31.71         41.02         6.00 o                         
  -5   5   5          0.66          1.01         2.87 o                         
  -4   5   5        303.98        332.74         9.41 o                         
  -3   5   5        765.98        774.75        21.27 o                         
  -2   5   5        114.81        113.29         5.09 o                         
  -1   5   5       2681.87       2720.45        38.56 o                         
   0   5   5       1187.20       1142.74        18.56 o                         
   1   5   5         40.48         44.51         2.32 o                         
   2   5   5       1673.32       1665.95        16.72 o                         
   3   5   5        959.50        885.85        11.28 o                         
   4   5   5         76.72         81.71         2.48 o                         
   5   5   5          2.36          3.93         1.24 o                         
   6   5   5        762.82        746.33        13.50 o                         
   7   5   5         63.61         71.05         6.64 o                         
   8   5   5          5.87          5.44         1.89 o                         
   9   5   5         77.65         85.70         4.83 o                         
  10   5   5         15.99         12.42         3.88 o                         
  11   5   5          9.01         13.13         4.60 o                         
  12   5   5         11.13         11.80         4.88 o                         
  -7   6   5          6.39          3.56         5.06 o                         
  -6   6   5         34.91         49.30         7.12 o                         
  -5   6   5          1.69          4.77         2.45 o                         
  -4   6   5        176.47        173.54         7.02 o                         
  -3   6   5        146.53        153.39         8.48 o                         
  -2   6   5          2.48          4.70         2.58 o                         
  -1   6   5        622.08        626.62         9.19 o                         
   0   6   5        878.89        907.56        12.02 o                         
   1   6   5         30.62         37.57         2.40 o                         
   2   6   5        456.57        431.01         8.75 o                         
   3   6   5       1362.67       1309.58        13.96 o                         
   4   6   5         14.54         13.34         1.26 o                         
   5   6   5        417.39        407.32         7.09 o                         
   6   6   5         52.91         61.21         3.70 o                         
   7   6   5          0.95          2.10         1.82 o                         
   8   6   5          2.48          0.24         1.73 o                         
   9   6   5         46.62         49.52         3.78 o                         
  10   6   5         35.22         36.36         3.76 o                         
  11   6   5          0.16          3.28         3.26 o                         
  12   6   5         26.44         29.98         6.12 o                         
  -6   7   5          0.29          0.49         4.03 o                         
  -5   7   5         28.45         32.32         3.91 o                         
  -4   7   5        103.79        106.84         8.14 o                         
  -3   7   5         12.12         13.43         3.67 o                         
  -2   7   5        301.91        318.42        12.75 o                         
  -1   7   5        298.64        312.48         6.06 o                         
   0   7   5         56.83         59.02         2.37 o                         
   1   7   5        133.43        122.43         4.60 o                         
   2   7   5        632.48        637.98        12.21 o                         
   3   7   5         85.23         86.23         3.61 o                         
   4   7   5        143.37        135.06         3.11 o                         
   5   7   5         12.57         17.58         2.84 o                         
   6   7   5          1.79          1.88         1.34 o                         
   7   7   5          0.17         -0.11         1.64 o                         
   8   7   5          5.96          3.01         1.75 o                         
   9   7   5         35.54         41.85         3.77 o                         
  10   7   5         70.13         65.05         4.52 o                         
  11   7   5          0.21          4.00         2.51 o                         
  12   7   5         14.25         17.30         5.22 o                         
  -5   8   5         69.98         76.66         6.56 o                         
  -4   8   5        126.70        122.28         9.40 o                         
  -3   8   5          0.27          3.39         3.50 o                         
  -2   8   5        212.02        222.26        11.13 o                         
  -1   8   5        378.08        384.11        14.43 o                         
   0   8   5        172.18        168.34         4.63 o                         
   1   8   5        177.80        178.38         5.97 o                         
   2   8   5        379.22        378.04         8.98 o                         
   3   8   5        127.61        124.10         4.65 o                         
   4   8   5        127.16        112.97         2.94 o                         
   5   8   5        148.10        153.34         3.53 o                         
   6   8   5          2.83          5.60         1.07 o                         
   7   8   5          0.59          1.02         1.32 o                         
   8   8   5         40.51         52.01         3.02 o                         
   9   8   5         79.56         80.77         4.67 o                         
  10   8   5          4.37          1.52         2.12 o                         
  11   8   5          4.86          2.50         3.65 o                         
  12   8   5          6.47          6.31         4.06 o                         
  -5   9   5         15.09         12.37         5.10 o                         
  -4   9   5         30.28         37.97         6.45 o                         
  -3   9   5          7.36          5.30         3.67 o                         
  -2   9   5         23.32         25.27         4.74 o                         
  -1   9   5        121.00        112.73         7.96 o                         
   0   9   5        204.29        204.96        10.46 o                         
   1   9   5         19.70         21.35         3.25 o                         
   2   9   5        203.39        187.65         7.55 o                         
   3   9   5         64.76         70.00         3.76 o                         
   4   9   5         69.22         68.79         2.82 o                         
   5   9   5        247.02        250.12         4.83 o                         
   6   9   5        102.51        101.37         3.01 o                         
   7   9   5          0.90          3.58         1.47 o                         
   8   9   5        116.18        116.94         4.47 o                         
   9   9   5         65.18         63.96         4.52 o                         
  10   9   5          0.22          4.52         2.69 o                         
  11   9   5         15.85         15.73         4.08 o                         
  12   9   5          6.86          6.29         4.27 o                         
  -3  10   5          0.03         -3.55         3.55 o                         
  -2  10   5         13.26          7.26         4.02 o                         
  -1  10   5         18.61         19.22         4.56 o                         
   0  10   5         28.88         27.24         4.64 o                         
   1  10   5         49.46         45.59         5.35 o                         
   2  10   5        160.77        163.53         9.49 o                         
   3  10   5         10.13          8.35         1.83 o                         
   4  10   5        187.32        185.64         6.46 o                         
   5  10   5        216.93        212.76        10.63 o                         
   6  10   5         10.98         10.04         2.19 o                         
   7  10   5         12.16         15.60         2.63 o                         
   8  10   5         36.92         41.66         4.43 o                         
   9  10   5         11.14         16.72         5.02 o                         
  10  10   5          0.66         -1.50         2.92 o                         
  11  10   5          5.87          4.87         4.84 o                         
  -2  11   5         27.75         47.87         6.89 o                         
  -1  11   5         34.68         39.34         6.26 o                         
   0  11   5          3.91          9.80         4.17 o                         
   1  11   5        162.98        171.87        10.79 o                         
   2  11   5         58.05         75.32         7.06 o                         
   3  11   5          0.02         -0.79         2.90 o                         
   4  11   5         74.58         74.00         7.18 o                         
   5  11   5         94.59         87.97         7.64 o                         
   6  11   5         11.78          9.93         3.76 o                         
   7  11   5          1.50          6.31         3.77 o                         
   8  11   5         57.00         59.50         7.16 o                         
   9  11   5         37.14         56.41         7.29 o                         
  10  11   5          1.14          4.82         4.56 o                         
  -1  12   5          4.60          5.29         3.81 o                         
   0  12   5          4.89          3.48         3.77 o                         
   1  12   5         32.74         38.12         6.19 o                         
   2  12   5         38.54         39.33         5.96 o                         
   3  12   5          0.06         -2.42         3.35 o                         
   4  12   5         19.43         28.52         5.03 o                         
   5  12   5         29.96         31.04         5.49 o                         
   6  12   5         18.66         13.56         4.58 o                         
   7  12   5          0.60          1.76         3.72 o                         
   8  12   5         32.90         36.63         6.24 o                         
   9  12   5         26.77         31.72         6.40 o                         
   2  13   5         19.71         18.06         4.97 o                         
   3  13   5         21.09         31.21         5.86 o                         
   4  13   5        109.88        127.63        10.46 o                         
   5  13   5          4.24          4.16         4.30 o                         
   6  13   5         35.26         39.73         6.44 o                         
   7  13   5          3.50         -1.87         4.27 o                         
   8  13   5          0.27          1.35         4.06 o                         
  -6 -10   6         34.17         32.46         6.82 o                         
  -5 -10   6         42.40         40.45         4.65 o                         
  -4 -10   6          0.05         -0.14         2.35 o                         
  -3 -10   6         39.17         38.47         4.10 o                         
  -2 -10   6         23.98         29.04         6.52 o                         
  -1 -10   6          0.19          3.07         2.60 o                         
   0 -10   6          7.09          6.93         2.55 o                         
   1 -10   6         48.38         46.10         6.16 o                         
  -7  -9   6          2.82          6.56         2.71 o                         
  -6  -9   6         44.88         52.15         5.30 o                         
  -5  -9   6         36.14         40.08         4.18 o                         
  -4  -9   6          0.62          0.86         2.23 o                         
  -3  -9   6         39.01         36.62         3.86 o                         
  -2  -9   6         96.33        108.32         5.92 o                         
  -1  -9   6          0.16          1.72         1.78 o                         
   0  -9   6        104.20        103.24         4.89 o                         
   1  -9   6        111.83        119.08         6.46 o                         
   2  -9   6          5.93         10.60         2.91 o                         
   3  -9   6         40.63         47.73         6.43 o                         
  -8  -8   6          5.44          5.39         2.85 o                         
  -7  -8   6         21.09         27.86         4.50 o                         
  -6  -8   6         31.88         34.95         3.84 o                         
  -5  -8   6          7.84          8.21         4.55 o                         
  -4  -8   6          3.81         -0.40         2.00 o                         
  -3  -8   6         15.13         15.40         3.89 o                         
  -2  -8   6         63.70         67.17         3.61 o                         
  -1  -8   6         31.54         30.57         4.28 o                         
   0  -8   6         84.62         83.45         5.00 o                         
   1  -8   6        321.44        335.88        10.26 o                         
   2  -8   6         23.13         20.72         3.32 o                         
   3  -8   6         97.05         95.07         5.89 o                         
   4  -8   6         86.37         83.07        12.57 o                         
  -9  -7   6         13.43         15.02         8.41 o                         
  -8  -7   6          7.90          7.28         2.84 o                         
  -7  -7   6         51.01         41.15         3.93 o                         
  -6  -7   6         66.22         69.52         4.79 o                         
  -5  -7   6         13.21         15.04         2.58 o                         
  -4  -7   6        101.38         96.48         7.99 o                         
  -3  -7   6        249.01        246.39         6.34 o                         
  -2  -7   6         14.02         13.22         1.91 o                         
  -1  -7   6         69.10         71.26         3.49 o                         
   0  -7   6        233.93        239.84         7.69 o                         
   1  -7   6         32.63         31.25         3.13 o                         
   2  -7   6          8.36          9.06         2.28 o                         
   3  -7   6         29.12         27.60         3.33 o                         
   4  -7   6         26.71         24.66         6.68 o                         
   5  -7   6          6.33         17.64         8.36 o                         
 -10  -6   6         12.88         20.56         5.52 o                         
  -9  -6   6         35.05         38.48         5.10 o                         
  -8  -6   6         14.74         10.01         2.92 o                         
  -7  -6   6        104.63        108.71         6.79 o                         
  -6  -6   6        211.97        214.70         7.86 o                         
  -5  -6   6          0.25          0.40         1.97 o                         
  -4  -6   6        394.79        390.59         8.49 o                         
  -3  -6   6        306.08        322.81         6.90 o                         
  -2  -6   6          0.49          0.52         1.34 o                         
  -1  -6   6        191.01        199.03         6.76 o                         
   0  -6   6        520.06        512.18        11.34 o                         
   1  -6   6         15.86         16.59         2.25 o                         
   2  -6   6         45.94         43.83         7.34 o                         
   3  -6   6        206.01        201.17         7.40 o                         
   4  -6   6         37.40         36.70         5.79 o                         
   5  -6   6         10.58         15.53         2.28 o                         
   6  -6   6         16.31         10.59         2.85 o                         
   7  -6   6         12.77         10.59         3.16 o                         
 -10  -5   6          7.44         13.68         4.89 o                         
  -9  -5   6         18.03         20.64         5.63 o                         
  -8  -5   6          0.14          2.93         3.59 o                         
  -7  -5   6        172.64        173.11         7.14 o                         
  -6  -5   6         32.46         37.25         3.57 o                         
  -5  -5   6         26.08         22.66         3.36 o                         
  -4  -5   6        220.62        207.58         6.93 o                         
  -3  -5   6        275.20        283.12         5.99 o                         
  -2  -5   6          8.55          7.28         1.34 o                         
  -1  -5   6         90.49         87.36         4.41 o                         
   0  -5   6        713.89        723.83        15.31 o                         
   1  -5   6        233.93        221.11         4.99 o                         
   2  -5   6         30.30         34.03         2.28 o                         
   3  -5   6        224.85        226.03         5.99 o                         
   4  -5   6        144.05        148.45         7.01 o                         
   5  -5   6          5.52          5.72         1.82 o                         
   6  -5   6         85.76         91.19         5.53 o                         
   7  -5   6         45.96         44.73         4.57 o                         
   8  -5   6          0.17          4.05         5.19 o                         
 -10  -4   6          8.12          7.91         4.68 o                         
  -9  -4   6          5.09          7.88         4.72 o                         
  -8  -4   6         10.66         12.15         4.43 o                         
  -7  -4   6        151.58        137.42         9.39 o                         
  -6  -4   6        129.22        126.04         8.49 o                         
  -5  -4   6        135.71        118.07         5.14 o                         
  -4  -4   6        598.02        585.71         9.17 o                         
  -3  -4   6        108.18        113.37         3.32 o                         
  -2  -4   6         22.07         22.42         1.63 o                         
  -1  -4   6        212.13        227.74         5.80 o                         
   0  -4   6        456.62        475.35         7.27 o                         
   1  -4   6         30.55         31.01         2.81 o                         
   2  -4   6         88.08         74.34         2.85 o                         
   3  -4   6        194.95        212.01         5.28 o                         
   4  -4   6         93.85         93.24         3.74 o                         
   5  -4   6         12.39         12.43         1.90 o                         
   6  -4   6         48.01         45.88         7.79 o                         
   7  -4   6         50.99         43.17         4.20 o                         
   8  -4   6          4.37         -0.88         3.37 o                         
   9  -4   6         23.09         18.46         5.16 o                         
 -10  -3   6          5.02         -0.74         6.12 o                         
  -9  -3   6          9.60         16.01         5.48 o                         
  -8  -3   6          9.58         15.31         5.17 o                         
  -7  -3   6        100.34        109.91         8.31 o                         
  -6  -3   6         32.40         28.19         4.52 o                         
  -5  -3   6         10.18         10.25         2.81 o                         
  -4  -3   6        457.25        438.38        10.68 o                         
  -3  -3   6        559.24        550.50         6.38 o                         
  -2  -3   6         64.39         71.31         1.64 o                         
  -1  -3   6        499.72        517.00         9.34 o                         
   0  -3   6        842.53        888.10        11.38 o                         
   1  -3   6         11.45         10.65         1.14 o                         
   2  -3   6        563.58        561.86        10.34 o                         
   3  -3   6        189.56        204.27         5.67 o                         
   4  -3   6         36.08         37.94         2.37 o                         
   5  -3   6         64.49         64.33         4.09 o                         
   6  -3   6        202.58        212.19         7.58 o                         
   7  -3   6         24.19         23.90         3.84 o                         
   8  -3   6         10.13          5.72         3.33 o                         
   9  -3   6         29.54         26.33         3.97 o                         
 -10  -2   6          6.92          7.40         3.27 o                         
  -9  -2   6          2.09          2.35         2.75 o                         
  -8  -2   6         46.13         45.69         5.94 o                         
  -7  -2   6         56.51         63.51         6.42 o                         
  -6  -2   6          0.27          1.33         2.64 o                         
  -5  -2   6        372.30        378.36        13.80 o                         
  -4  -2   6        352.62        325.69        27.54 o                         
  -3  -2   6          5.51          8.87         0.88 o                         
  -2  -2   6          4.05          3.45         0.66 o                         
  -1  -2   6        228.68        218.88         4.75 o                         
   0  -2   6        844.79        851.51        10.71 o                         
   1  -2   6          0.28         -0.57         0.71 o                         
   2  -2   6        267.54        238.35         5.53 o                         
   3  -2   6       1704.82       1690.80        24.27 o                         
   4  -2   6          5.12          5.65         1.37 o                         
   5  -2   6        303.69        290.83         8.22 o                         
   6  -2   6        161.83        157.41         6.26 o                         
   7  -2   6         57.46         59.90         4.41 o                         
   8  -2   6         16.55         17.08         2.32 o                         
   9  -2   6         23.33         17.60         3.19 o                         
 -10  -1   6          4.98          4.54         5.64 o                         
  -9  -1   6          0.13         -1.21         2.60 o                         
  -8  -1   6        148.55        129.47         7.91 o                         
  -7  -1   6        131.28        132.36         6.21 o                         
  -6  -1   6         51.99         44.94         4.98 o                         
  -5  -1   6        428.89        413.35        14.27 o                         
  -4  -1   6        447.66        440.60         9.21 o                         
  -3  -1   6         20.36         16.16         1.08 o                         
  -2  -1   6        206.00        188.92         3.26 o                         
  -1  -1   6        422.94        385.70         8.71 o                         
   0  -1   6        635.82        691.78        10.33 o                         
   1  -1   6        136.74        110.37         2.90 o                         
   2  -1   6        749.17        764.81        12.28 o                         
   3  -1   6        114.85        132.35         4.91 o                         
   4  -1   6         18.59         17.92         2.08 o                         
   5  -1   6         34.16         28.59         2.73 o                         
   6  -1   6        215.31        208.54         6.91 o                         
   7  -1   6          7.75         10.28         2.11 o                         
   8  -1   6         83.99         79.06         3.84 o                         
   9  -1   6         31.05         32.75         3.68 o                         
  10  -1   6          0.06          0.59         4.26 o                         
 -10   0   6          1.51          5.38         4.40 o                         
  -9   0   6          0.57         -2.93         2.93 o                         
  -8   0   6         48.52         40.53         6.32 o                         
  -7   0   6         92.21         86.72         5.02 o                         
  -6   0   6         14.30         10.30         2.24 o                         
  -5   0   6        226.15        224.00         7.03 o                         
  -4   0   6        653.83        622.37        11.88 o                         
  -3   0   6        294.20        277.60        10.84 o                         
  -2   0   6        288.69        290.59         7.59 o                         
  -1   0   6       2050.95       2049.39        24.62 o                         
   0   0   6        412.49        399.36        10.41 o                         
   1   0   6       1014.10        984.70        13.96 o                         
   2   0   6        645.45        622.20        15.54 o                         
   3   0   6        232.37        244.28         8.74 o                         
   4   0   6        224.15        201.24         8.37 o                         
   5   0   6        988.28        955.32        24.38 o                         
   6   0   6        455.84        458.90         9.67 o                         
   7   0   6          0.14          1.04         1.30 o                         
   8   0   6        382.36        397.92        12.10 o                         
   9   0   6         80.60         76.45         4.97 o                         
  10   0   6         12.10          3.63         3.68 o                         
 -10   1   6          1.27          2.53         4.02 o                         
  -9   1   6          2.36          6.36         3.72 o                         
  -8   1   6         32.91         32.90         3.25 o                         
  -7   1   6         21.40         20.67         2.49 o                         
  -6   1   6          2.92         -0.90         1.68 o                         
  -5   1   6        102.61        110.57         6.56 o                         
  -4   1   6        179.71        178.04         4.07 o                         
  -3   1   6        221.88        205.53         4.09 o                         
  -2   1   6        154.87        125.74         2.84 o                         
  -1   1   6        767.50        789.04         7.74 o                         
   0   1   6         57.85         54.50         2.23 o                         
   1   1   6        507.68        496.83         9.42 o                         
   2   1   6       1951.66       1976.96        21.72 o                         
   3   1   6        108.46        106.12         5.39 o                         
   4   1   6        118.51        115.77         3.33 o                         
   5   1   6       1450.53       1420.83        21.56 o                         
   6   1   6        628.91        633.60        18.33 o                         
   7   1   6          3.44          4.04         1.30 o                         
   8   1   6        171.63        166.45         5.46 o                         
   9   1   6         40.13         35.44         3.40 o                         
  10   1   6          0.73         -0.55         4.06 o                         
  11   1   6          8.93          7.53         4.91 o                         
  -9   2   6          0.13          2.18         2.89 o                         
  -8   2   6         23.90         24.62         5.20 o                         
  -7   2   6         38.05         38.57         7.32 o                         
  -6   2   6         11.05         11.03         1.98 o                         
  -5   2   6        369.05        378.91         8.01 o                         
  -4   2   6         52.82         56.57         2.80 o                         
  -3   2   6        151.53        148.29         3.47 o                         
  -2   2   6       1424.90       1457.56        15.53 o                         
  -1   2   6         47.62         34.25         1.41 o                         
   0   2   6       1480.78       1558.86        12.40 o                         
   1   2   6       1495.92       1553.31        23.88 o                         
   2   2   6       2230.72       2177.40        43.55 o                         
   3   2   6          0.58         -0.57         1.56 o                         
   4   2   6        190.47        165.11         3.77 o                         
   5   2   6       1063.49       1053.36        16.53 o                         
   6   2   6        153.65        152.43         4.72 o                         
   7   2   6         51.22         46.66         3.01 o                         
   8   2   6         56.31         52.87         3.52 o                         
   9   2   6          4.69          4.92         2.61 o                         
  10   2   6          6.30         10.59         4.38 o                         
  11   2   6          2.97          7.70         4.37 o                         
  -8   3   6         16.62         16.29         5.60 o                         
  -7   3   6          2.13          2.01         2.43 o                         
  -6   3   6         21.75         23.39         3.88 o                         
  -5   3   6        509.77        515.29        21.24 o                         
  -4   3   6         45.68         41.85         2.51 o                         
  -3   3   6        234.54        216.85         4.44 o                         
  -2   3   6       1752.83       1848.81        17.11 o                         
  -1   3   6       1510.58       1594.58        14.61 o                         
   0   3   6       1230.05       1282.36        11.66 o                         
   1   3   6       3051.19       3174.09        34.57 o                         
   2   3   6       2909.23       2729.24        48.36 o                         
   3   3   6         31.79         32.10         3.09 o                         
   4   3   6        124.62        110.76         5.93 o                         
   5   3   6        292.62        302.86        11.06 o                         
   6   3   6         21.11         23.24         3.73 o                         
   7   3   6         11.81         11.62         3.24 o                         
   8   3   6         53.49         47.36         5.36 o                         
   9   3   6         45.73         44.18         5.91 o                         
  10   3   6         13.93         20.86         4.74 o                         
  11   3   6         20.13         27.59         5.86 o                         
  -8   4   6         29.15         33.09         6.29 o                         
  -7   4   6          2.41          1.66         3.97 o                         
  -6   4   6         62.36         60.91         6.90 o                         
  -5   4   6        193.66        202.63        10.74 o                         
  -4   4   6         57.57         51.23         5.27 o                         
  -3   4   6         77.61         81.76         3.89 o                         
  -2   4   6        807.68        848.02        12.84 o                         
  -1   4   6        260.68        263.39         6.38 o                         
   0   4   6        147.67        137.39         2.86 o                         
   1   4   6        200.15        183.60         2.86 o                         
   2   4   6       1014.03        971.15        15.17 o                         
   3   4   6        231.62        243.37         7.04 o                         
   4   4   6         25.68         16.96         1.95 o                         
   5   4   6        116.12        121.39         6.55 o                         
   6   4   6          0.13         -0.19         2.32 o                         
   7   4   6        224.43        239.63        10.77 o                         
   8   4   6         55.24         55.12         5.82 o                         
   9   4   6          4.06          6.93         3.45 o                         
  10   4   6         28.34         31.65         5.71 o                         
  11   4   6         14.02         23.51         5.32 o                         
  12   4   6          0.46         -4.36         4.36 o                         
  -7   5   6          0.30          1.79         3.84 o                         
  -6   5   6         33.00         35.95         5.69 o                         
  -5   5   6         96.69        110.95         8.34 o                         
  -4   5   6         44.47         47.35         5.20 o                         
  -3   5   6        156.34        158.29         6.66 o                         
  -2   5   6        104.02        108.10         5.17 o                         
  -1   5   6        106.68         95.45         3.97 o                         
   0   5   6        933.94        986.41        16.28 o                         
   1   5   6       1258.51       1157.13        16.91 o                         
   2   5   6        121.35        121.23         3.24 o                         
   3   5   6       1169.43       1101.81        17.40 o                         
   4   5   6       1557.63       1556.26        18.62 o                         
   5   5   6        190.22        194.91         5.17 o                         
   6   5   6        129.87        140.16         6.20 o                         
   7   5   6        245.72        252.87        10.21 o                         
   8   5   6        120.05        120.48         8.03 o                         
   9   5   6          0.27         -0.93         2.87 o                         
  10   5   6         54.10         52.51         6.57 o                         
  11   5   6          3.23          6.13         3.76 o                         
  12   5   6          0.15          3.09         4.09 o                         
  -7   6   6          0.97          8.29         4.92 o                         
  -6   6   6         62.21         61.21         7.39 o                         
  -5   6   6         16.04         19.23         4.76 o                         
  -4   6   6         11.83         12.86         2.60 o                         
  -3   6   6        424.48        405.96        14.76 o                         
  -2   6   6        580.65        571.73        12.38 o                         
  -1   6   6          2.76          2.30         1.31 o                         
   0   6   6        951.70        940.54        16.33 o                         
   1   6   6       1453.43       1479.62        22.89 o                         
   2   6   6        345.36        369.76         8.10 o                         
   3   6   6        275.54        269.67         4.16 o                         
   4   6   6        176.66        183.78         5.85 o                         
   5   6   6        575.96        551.10         8.66 o                         
   6   6   6        162.19        152.47         7.51 o                         
   7   6   6        244.94        250.32         7.02 o                         
   8   6   6        172.97        185.31         6.43 o                         
   9   6   6          1.72          1.77         1.86 o                         
  10   6   6         74.56         81.39         7.54 o                         
  11   6   6          7.93         17.80         5.01 o                         
  12   6   6          4.10          1.26         3.67 o                         
  -6   7   6         43.17         73.19         8.24 o                         
  -5   7   6         27.18         28.51         4.03 o                         
  -4   7   6         31.36         38.51         4.62 o                         
  -3   7   6        220.69        244.75        11.60 o                         
  -2   7   6        194.01        185.52         9.48 o                         
  -1   7   6          6.17          6.62         2.92 o                         
   0   7   6        475.00        487.37        10.78 o                         
   1   7   6        144.44        143.09         5.07 o                         
   2   7   6         10.15         15.11         2.12 o                         
   3   7   6        125.83        121.18         2.78 o                         
   4   7   6         97.56         90.30         2.47 o                         
   5   7   6         26.28         24.63         1.75 o                         
   6   7   6         56.98         53.65         2.54 o                         
   7   7   6         43.85         47.34         3.06 o                         
   8   7   6        187.62        184.58         7.36 o                         
   9   7   6          7.61         13.68         2.95 o                         
  10   7   6        108.80        113.49         8.03 o                         
  11   7   6         21.50         17.16         4.63 o                         
  12   7   6          0.37         -3.11         4.02 o                         
  -5   8   6          3.33          1.72         2.72 o                         
  -4   8   6          7.81         11.14         2.98 o                         
  -3   8   6        173.64        175.19        10.47 o                         
  -2   8   6         72.69         87.80         7.12 o                         
  -1   8   6         93.36         92.12         6.65 o                         
   0   8   6        158.52        150.06         7.27 o                         
   1   8   6          8.98          8.07         1.74 o                         
   2   8   6        121.36        115.58         6.14 o                         
   3   8   6         44.63         50.47         3.11 o                         
   4   8   6          3.29          4.22         0.97 o                         
   5   8   6          2.00          2.53         1.01 o                         
   6   8   6        164.34        157.70         4.47 o                         
   7   8   6        423.88        426.20         9.63 o                         
   8   8   6         28.16         29.99         3.73 o                         
   9   8   6         32.48         35.81         3.87 o                         
  10   8   6         39.38         44.56         3.84 o                         
  11   8   6         15.69         15.37         3.09 o                         
  -5   9   6          2.10          6.81         4.50 o                         
  -4   9   6         12.87         21.65         3.80 o                         
  -3   9   6         64.50         44.52         6.12 o                         
  -2   9   6         25.11         27.45         4.86 o                         
  -1   9   6         12.22         12.06         3.27 o                         
   0   9   6        148.05        149.80         8.90 o                         
   1   9   6         81.41         89.33         6.15 o                         
   2   9   6         42.13         40.55         3.18 o                         
   3   9   6        296.35        293.75         8.10 o                         
   4   9   6        468.55        466.52        10.66 o                         
   5   9   6          2.89          3.63         1.05 o                         
   6   9   6        333.27        337.48         5.98 o                         
   7   9   6        184.92        190.14         4.47 o                         
   8   9   6          6.68          3.50         1.68 o                         
   9   9   6         19.99         22.48         2.41 o                         
  10   9   6          8.27         11.52         2.26 o                         
  11   9   6          1.12          3.38         4.04 o                         
  -3  10   6         44.81         49.93         6.88 o                         
  -2  10   6         12.47          7.85         4.34 o                         
  -1  10   6         42.62         49.47         6.08 o                         
   0  10   6        170.98        178.82        10.45 o                         
   1  10   6         33.93         35.04         4.87 o                         
   2  10   6        142.81        138.83         5.83 o                         
   3  10   6        205.55        191.38         6.69 o                         
   4  10   6         69.55         71.43         3.98 o                         
   5  10   6          3.03          0.47         1.67 o                         
   6  10   6         45.21         47.74         4.65 o                         
   7  10   6         55.51         56.51         4.84 o                         
   8  10   6          5.87          1.55         3.20 o                         
   9  10   6         18.41         21.16         5.18 o                         
  10  10   6         21.84         30.56         6.16 o                         
  11  10   6          0.07         -2.41         3.98 o                         
  -2  11   6          2.69          0.33         4.57 o                         
  -1  11   6         36.34         40.73         6.30 o                         
   0  11   6         87.85         89.20         8.23 o                         
   1  11   6         28.63         30.85         5.33 o                         
   2  11   6         48.36         44.38         5.82 o                         
   3  11   6        111.39        108.07         5.33 o                         
   4  11   6         34.55         37.83         5.46 o                         
   5  11   6         13.67         12.28         3.76 o                         
   6  11   6         53.33         56.36         6.24 o                         
   7  11   6         46.84         49.64         6.59 o                         
   8  11   6          1.10          8.25         4.20 o                         
   9  11   6         50.03         61.56         7.28 o                         
  10  11   6         11.08          5.57         4.05 o                         
  -1  12   6          4.11          8.49         4.64 o                         
   0  12   6         14.00         20.73         5.43 o                         
   1  12   6          0.23         -3.45         3.45 o                         
   2  12   6          9.76         13.32         4.80 o                         
   3  12   6         12.25          9.05         4.03 o                         
   4  12   6         28.61         24.65         4.94 o                         
   5  12   6          5.52          6.88         4.03 o                         
   6  12   6        102.60        111.54         9.12 o                         
   7  12   6         74.58         81.12         7.96 o                         
   8  12   6          7.58          2.88         3.73 o                         
   9  12   6         79.42         93.14         9.29 o                         
   1  13   6         27.74         49.51         7.32 o                         
   2  13   6         82.78         73.64         8.14 o                         
   3  13   6         11.86         13.45         4.81 o                         
   4  13   6          6.20         15.16         5.10 o                         
   5  13   6          6.24          7.61         4.35 o                         
   6  13   6         18.49         21.68         5.57 o                         
   7  13   6         29.65         44.21         6.72 o                         
   8  13   6          0.11          4.55         3.83 o                         
  -3 -10   7         10.78         20.20         5.77 o                         
  -2 -10   7          3.33          3.69         4.13 o                         
  -6  -9   7          0.27          3.34         4.68 o                         
  -5  -9   7         17.48         19.42         5.50 o                         
  -4  -9   7         40.58         51.69         6.96 o                         
  -3  -9   7          4.06          3.99         4.24 o                         
  -2  -9   7         33.65         33.80         6.05 o                         
  -1  -9   7         37.35         40.40         4.26 o                         
   0  -9   7          7.09          7.73         3.01 o                         
   1  -9   7         26.00         44.09         6.82 o                         
  -7  -8   7         13.66         20.41         5.71 o                         
  -6  -8   7          2.87         -0.34         4.04 o                         
  -5  -8   7         10.64         14.59         4.62 o                         
  -4  -8   7         73.91         85.69         5.24 o                         
  -3  -8   7         15.26         21.44         2.91 o                         
  -2  -8   7        114.46        110.04         7.06 o                         
  -1  -8   7        314.76        329.89         8.28 o                         
   0  -8   7          3.73          1.51         3.67 o                         
   1  -8   7        161.32        170.71         7.25 o                         
   2  -8   7        132.65        135.19         6.79 o                         
   3  -8   7         11.05         17.96         5.53 o                         
   4  -8   7         16.27         23.40         5.19 o                         
  -8  -7   7         24.10         26.65         5.66 o                         
  -7  -7   7          2.56          5.32         3.97 o                         
  -6  -7   7         45.13         36.21         3.72 o                         
  -5  -7   7         30.27         22.46         3.42 o                         
  -4  -7   7          6.57          8.24         2.30 o                         
  -3  -7   7          9.14          6.48         1.66 o                         
  -2  -7   7         86.79         91.65         4.39 o                         
  -1  -7   7        139.41        139.69         4.90 o                         
   0  -7   7          9.02         11.94         2.29 o                         
   1  -7   7        103.62        104.22         5.29 o                         
   2  -7   7        153.85        146.51        10.36 o                         
   3  -7   7          6.74          2.71         3.45 o                         
   4  -7   7          9.63          9.89         2.82 o                         
   5  -7   7         21.72         26.54         3.76 o                         
  -9  -6   7         26.97         40.58         7.13 o                         
  -8  -6   7         41.36         41.05         6.61 o                         
  -7  -6   7          1.05          2.51         2.47 o                         
  -6  -6   7        162.64        155.58         7.97 o                         
  -5  -6   7        109.13        114.79         8.86 o                         
  -4  -6   7         26.17         27.95         2.35 o                         
  -3  -6   7        144.07        139.16         4.46 o                         
  -2  -6   7        453.01        446.99         8.68 o                         
  -1  -6   7        106.50         95.46         3.78 o                         
   0  -6   7         79.07         83.70         4.27 o                         
   1  -6   7        186.60        172.53         6.30 o                         
   2  -6   7         42.68         44.56         3.57 o                         
   3  -6   7          7.79          8.34         2.35 o                         
   4  -6   7          2.43          2.14         2.21 o                         
   5  -6   7         35.43         40.13         4.07 o                         
   6  -6   7          5.22          3.87         4.20 o                         
  -9  -5   7         62.35         65.84         8.67 o                         
  -8  -5   7         42.09         41.98         5.80 o                         
  -7  -5   7          2.64         -0.08         2.05 o                         
  -6  -5   7         65.86         61.88         5.51 o                         
  -5  -5   7        112.50        118.88         5.44 o                         
  -4  -5   7         88.70         93.89         4.83 o                         
  -3  -5   7         26.70         32.54         2.06 o                         
  -2  -5   7        298.62        311.99         6.56 o                         
  -1  -5   7        459.53        425.81        17.08 o                         
   0  -5   7          6.04          8.05         1.70 o                         
   1  -5   7        179.10        181.56         6.00 o                         
   2  -5   7        133.76        132.33         5.35 o                         
   3  -5   7         20.61         15.53         1.85 o                         
   4  -5   7        122.76        119.08         4.48 o                         
   5  -5   7         47.48         45.40         3.17 o                         
   6  -5   7          3.40          2.80         4.29 o                         
   7  -5   7         35.43         33.11         4.14 o                         
  -9  -4   7         16.78         13.06         5.09 o                         
  -8  -4   7         18.79         24.32         5.55 o                         
  -7  -4   7          6.08          4.55         3.42 o                         
  -6  -4   7         17.79         12.19         3.51 o                         
  -5  -4   7          2.72          4.86         3.09 o                         
  -4  -4   7         55.02         56.52         3.46 o                         
  -3  -4   7        175.40        173.66         4.31 o                         
  -2  -4   7        172.98        186.08         3.60 o                         
  -1  -4   7         25.82         32.35         3.32 o                         
   0  -4   7         28.46         43.14         2.17 o                         
   1  -4   7        166.30        199.60         4.53 o                         
   2  -4   7         80.24         81.00         3.07 o                         
   3  -4   7         12.67         16.17         1.76 o                         
   4  -4   7        341.48        330.45         7.42 o                         
   5  -4   7        185.65        186.73         6.22 o                         
   6  -4   7          2.77          2.43         3.80 o                         
   7  -4   7        148.28        152.09        12.93 o                         
   8  -4   7         26.52         23.00         3.66 o                         
  -9  -3   7          7.01          4.51         4.76 o                         
  -8  -3   7          8.16         15.71         4.60 o                         
  -7  -3   7         19.12         23.55         4.84 o                         
  -6  -3   7        200.93        187.38        10.53 o                         
  -5  -3   7        162.73        153.49         8.99 o                         
  -4  -3   7        122.31        115.82         3.29 o                         
  -3  -3   7       1062.67       1074.45        10.98 o                         
  -2  -3   7        183.06        192.83         3.56 o                         
  -1  -3   7         78.26         67.53         3.09 o                         
   0  -3   7        270.40        276.33         4.94 o                         
   1  -3   7        607.73        652.84         9.47 o                         
   2  -3   7        290.82        283.13         5.72 o                         
   3  -3   7          2.12          3.58         1.42 o                         
   4  -3   7       1161.23       1144.59        16.36 o                         
   5  -3   7        143.85        143.55         8.21 o                         
   6  -3   7          5.07          5.99         2.16 o                         
   7  -3   7         53.91         55.03         8.16 o                         
   8  -3   7         26.60         20.11         3.33 o                         
   9  -3   7          0.72         -3.00         3.02 o                         
 -10  -2   7         11.46         20.72         5.62 o                         
  -9  -2   7          8.51          3.66         3.13 o                         
  -8  -2   7         15.01         14.90         4.70 o                         
  -7  -2   7         52.00         49.07         5.97 o                         
  -6  -2   7        241.20        232.54        11.52 o                         
  -5  -2   7         92.40         85.90         6.53 o                         
  -4  -2   7         57.79         57.09         3.01 o                         
  -3  -2   7        514.37        505.07         8.74 o                         
  -2  -2   7        600.60        619.44         7.55 o                         
  -1  -2   7        291.71        313.34         6.20 o                         
   0  -2   7         38.24         30.22         1.41 o                         
   1  -2   7       1144.59       1190.60        15.31 o                         
   2  -2   7         40.38         35.40         1.82 o                         
   3  -2   7         72.17         71.23         3.67 o                         
   4  -2   7        121.16        120.07         4.91 o                         
   5  -2   7          6.23          9.11         2.08 o                         
   6  -2   7          0.63          2.13         1.97 o                         
   7  -2   7         83.51         92.40         6.95 o                         
   8  -2   7          9.92         14.42         3.12 o                         
   9  -2   7          1.64          1.15         2.66 o                         
  -9  -1   7         31.20         32.90         4.21 o                         
  -8  -1   7          0.16          2.33         3.39 o                         
  -7  -1   7         55.44         52.56         5.92 o                         
  -6  -1   7        105.63        119.11         7.89 o                         
  -5  -1   7          5.18          4.39         2.45 o                         
  -4  -1   7         14.55         19.10         2.07 o                         
  -3  -1   7         23.28         20.34         1.29 o                         
  -2  -1   7        106.73        113.20         2.24 o                         
  -1  -1   7         62.86         61.04         2.45 o                         
   0  -1   7        610.58        611.57         9.41 o                         
   1  -1   7        448.66        453.80         7.73 o                         
   2  -1   7        307.85        326.80         6.59 o                         
   3  -1   7        448.88        454.26        15.39 o                         
   4  -1   7        770.09        767.92        28.40 o                         
   5  -1   7         58.05         51.42         3.49 o                         
   6  -1   7        261.63        244.46         7.86 o                         
   7  -1   7        170.76        166.29         5.18 o                         
   8  -1   7         28.49         27.10         3.29 o                         
   9  -1   7         14.82         14.45         3.15 o                         
  10  -1   7          7.16          0.82         4.36 o                         
  -9   0   7         28.72         24.59         5.30 o                         
  -8   0   7          0.02          0.36         2.65 o                         
  -7   0   7         91.92         73.07         4.88 o                         
  -6   0   7         74.94         83.10         7.51 o                         
  -5   0   7          3.11          2.58         3.98 o                         
  -4   0   7         27.81         36.25         7.83 o                         
  -3   0   7        527.32        539.08        10.56 o                         
  -2   0   7        734.33        692.37         9.79 o                         
  -1   0   7        628.85        590.36         5.96 o                         
   0   0   7       1657.44       1767.27        35.68 o                         
   1   0   7       1098.59       1187.90        25.74 o                         
   2   0   7        600.21        563.98        14.92 o                         
   3   0   7       1809.98       1854.03        39.22 o                         
   4   0   7       1045.12       1053.65        25.65 o                         
   5   0   7         71.71         75.09         5.67 o                         
   6   0   7        433.04        436.39         8.11 o                         
   7   0   7        381.06        363.55         7.72 o                         
   8   0   7          3.05          3.21         1.85 o                         
   9   0   7         13.97         15.31         6.37 o                         
  10   0   7          0.40         -0.78         3.81 o                         
  -9   1   7         15.34         22.74         5.75 o                         
  -8   1   7          0.60          4.37         2.74 o                         
  -7   1   7         24.16         24.28         2.65 o                         
  -6   1   7         78.68         80.26         4.38 o                         
  -5   1   7         71.43         61.70         3.15 o                         
  -4   1   7        166.39        160.54         4.37 o                         
  -3   1   7        442.87        441.55         6.75 o                         
  -2   1   7        466.98        452.79         7.46 o                         
  -1   1   7        791.88        807.87         7.99 o                         
   0   1   7       1190.57       1187.02        24.72 o                         
   1   1   7        265.35        247.46         6.23 o                         
   2   1   7         64.75         54.06         1.40 o                         
   3   1   7       1408.99       1353.63        30.14 o                         
   4   1   7       1760.23       1790.34        38.99 o                         
   5   1   7          7.02          7.86         1.40 o                         
   6   1   7        564.58        573.71        11.26 o                         
   7   1   7         94.16         93.12         3.50 o                         
   8   1   7         40.41         34.07         3.24 o                         
   9   1   7         42.05         40.32         3.83 o                         
  10   1   7          0.34         -1.25         2.14 o                         
  11   1   7          3.53         -4.83         4.83 o                         
  -9   2   7          7.00          8.17         4.54 o                         
  -8   2   7         17.01         23.55         3.78 o                         
  -7   2   7         47.98         44.98         5.30 o                         
  -6   2   7         19.26         18.79         2.30 o                         
  -5   2   7          7.14          3.84         1.68 o                         
  -4   2   7        375.91        389.87         6.71 o                         
  -3   2   7        281.91        268.79         5.02 o                         
  -2   2   7         17.57         15.17         1.27 o                         
  -1   2   7       1859.82       1841.69        18.72 o                         
   0   2   7        956.98        913.30         8.66 o                         
   1   2   7         27.11         26.42         2.32 o                         
   2   2   7        210.47        209.05         6.78 o                         
   3   2   7       1480.28       1419.52        31.26 o                         
   4   2   7        286.30        294.16        10.63 o                         
   5   2   7          1.52          1.73         0.83 o                         
   6   2   7        300.31        305.93         7.10 o                         
   7   2   7         41.13         40.30         2.73 o                         
   8   2   7         16.35         16.48         3.85 o                         
   9   2   7         18.59         16.01         2.59 o                         
  10   2   7         34.74         32.14         3.51 o                         
  11   2   7          1.37          7.01         5.05 o                         
  -8   3   7          3.39          5.42         2.95 o                         
  -7   3   7         86.02         84.69        12.39 o                         
  -6   3   7         85.30         80.11         5.12 o                         
  -5   3   7          8.95         13.92         2.58 o                         
  -4   3   7        664.85        663.43         9.65 o                         
  -3   3   7        141.09        133.76         3.49 o                         
  -2   3   7        175.82        179.97         4.12 o                         
  -1   3   7       1316.87       1303.17        12.41 o                         
   0   3   7        107.76         78.28         1.61 o                         
   1   3   7         71.35         74.09         1.42 o                         
   2   3   7         22.37         36.05         1.09 o                         
   3   3   7        966.20        916.44        22.24 o                         
   4   3   7        219.73        200.30         4.23 o                         
   5   3   7         61.34         50.26         4.55 o                         
   6   3   7        490.81        494.50        16.27 o                         
   7   3   7         31.61         33.06         4.60 o                         
   8   3   7         44.59         47.31         5.65 o                         
   9   3   7         35.63         37.17         5.52 o                         
  10   3   7         20.21         28.11         5.23 o                         
  11   3   7          0.43          1.03         3.87 o                         
  -8   4   7          4.25          8.92         4.75 o                         
  -7   4   7         26.78         32.93         5.89 o                         
  -6   4   7         22.48         24.93         5.04 o                         
  -5   4   7         25.26         26.91         3.16 o                         
  -4   4   7        416.30        440.96        18.69 o                         
  -3   4   7          1.03          1.43         1.64 o                         
  -2   4   7        160.57        159.03         3.76 o                         
  -1   4   7        670.37        696.63        10.17 o                         
   0   4   7        300.78        275.68         5.03 o                         
   1   4   7         32.84         36.29         1.50 o                         
   2   4   7        348.09        306.41         8.61 o                         
   3   4   7        905.48        870.42        24.48 o                         
   4   4   7          0.70         -0.60         1.97 o                         
   5   4   7        260.47        259.93        10.44 o                         
   6   4   7        411.34        412.27        14.40 o                         
   7   4   7         37.56         35.77         4.55 o                         
   8   4   7          8.40          8.02         3.10 o                         
   9   4   7         56.18         57.81         6.54 o                         
  10   4   7         21.16         22.47         5.14 o                         
  11   4   7          0.27          1.67         3.58 o                         
  12   4   7          3.06          6.90         4.97 o                         
  -7   5   7         32.69         36.22         6.81 o                         
  -6   5   7          0.28          4.76         4.04 o                         
  -5   5   7        104.27        107.20         8.38 o                         
  -4   5   7        178.56        175.34         9.81 o                         
  -3   5   7         60.05         55.59         2.98 o                         
  -2   5   7        173.09        170.28         4.69 o                         
  -1   5   7       1164.21       1169.45        45.80 o                         
   0   5   7        414.33        428.19         8.97 o                         
   1   5   7         33.65         28.85         2.05 o                         
   2   5   7       1417.39       1340.59        16.98 o                         
   3   5   7       1055.96       1075.38        17.30 o                         
   4   5   7         42.31         42.31         3.16 o                         
   5   5   7         67.39         65.82         5.12 o                         
   6   5   7        178.00        175.51         8.80 o                         
   7   5   7          1.29         -2.72         2.72 o                         
   8   5   7         26.49         21.66         3.96 o                         
   9   5   7          4.28         10.53         3.66 o                         
  10   5   7          1.38         11.24         4.33 o                         
  11   5   7          0.07         -1.77         3.97 o                         
  12   5   7          2.30          8.66         4.81 o                         
  -7   6   7         12.95         18.93         5.68 o                         
  -6   6   7          0.75          5.99         4.20 o                         
  -5   6   7         54.25         46.62         6.10 o                         
  -4   6   7        102.06        107.27         5.58 o                         
  -3   6   7          8.26          8.66         2.64 o                         
  -2   6   7         11.60         13.09         2.20 o                         
  -1   6   7        528.72        552.48        11.67 o                         
   0   6   7        491.28        507.55        10.66 o                         
   1   6   7         98.49         83.90         4.75 o                         
   2   6   7        361.14        353.95         7.99 o                         
   3   6   7        229.06        232.69         5.14 o                         
   4   6   7          0.42          0.76         0.63 o                         
   5   6   7        216.95        233.99         4.80 o                         
   6   6   7         94.14         96.90         3.79 o                         
   7   6   7         99.81         96.36         4.19 o                         
   8   6   7        163.30        159.39         9.35 o                         
   9   6   7         60.96         57.65         6.18 o                         
  10   6   7          4.19          5.93         3.51 o                         
  11   6   7          8.58          8.46         4.57 o                         
  12   6   7          3.36          0.82         4.02 o                         
  -6   7   7          6.89         13.15         5.53 o                         
  -5   7   7         49.97         50.33         7.06 o                         
  -4   7   7         20.31         25.87         4.78 o                         
  -3   7   7          0.05          1.63         1.98 o                         
  -2   7   7        264.66        271.35         8.39 o                         
  -1   7   7         97.05         98.54         8.18 o                         
   0   7   7         31.49         29.11         3.12 o                         
   1   7   7          7.81          7.92         3.62 o                         
   2   7   7          3.22          5.25         1.68 o                         
   3   7   7        218.38        197.55         7.65 o                         
   4   7   7         33.75         29.57         1.36 o                         
   5   7   7        442.29        430.35         7.27 o                         
   6   7   7       1051.82        984.82        23.63 o                         
   7   7   7         38.05         39.48         2.37 o                         
   8   7   7        542.89        525.53        11.82 o                         
   9   7   7        124.41        130.27         6.62 o                         
  10   7   7          1.19         -3.48         3.48 o                         
  11   7   7         20.28         30.96         5.89 o                         
  12   7   7          5.01          5.97         4.51 o                         
  -5   8   7         55.36         66.73         7.84 o                         
  -4   8   7         40.77         48.98         9.31 o                         
  -3   8   7         22.06         22.49         4.46 o                         
  -2   8   7        136.68        129.62         8.32 o                         
  -1   8   7         58.35         63.19         4.14 o                         
   0   8   7          0.39         -0.57         1.60 o                         
   1   8   7         23.75         22.77         2.80 o                         
   2   8   7         18.71         16.76         2.14 o                         
   3   8   7        163.39        142.77         5.26 o                         
   4   8   7          3.90          3.84         1.27 o                         
   5   8   7        648.47        641.92         8.66 o                         
   6   8   7        225.22        230.55         5.37 o                         
   7   8   7          6.83          9.43         1.57 o                         
   8   8   7         60.68         69.00         3.36 o                         
   9   8   7         71.08         79.78         4.51 o                         
  10   8   7          0.91          0.54         2.01 o                         
  11   8   7         12.74         15.28         4.52 o                         
  12   8   7          8.71          2.23         3.83 o                         
  -5   9   7         26.39         21.88         5.86 o                         
  -4   9   7         23.28         25.03         4.23 o                         
  -3   9   7          0.14          0.12         3.39 o                         
  -2   9   7        116.96        119.14         8.67 o                         
  -1   9   7         25.78         31.15         4.70 o                         
   0   9   7          5.72          8.47         2.27 o                         
   1   9   7         74.80         79.43         4.37 o                         
   2   9   7        178.10        174.39         6.33 o                         
   3   9   7          0.03         -0.52         1.74 o                         
   4   9   7        283.59        293.97         8.09 o                         
   5   9   7        213.05        221.06         5.66 o                         
   6   9   7          0.39         -0.06         1.44 o                         
   7   9   7         64.41         62.66         4.51 o                         
   8   9   7         20.14         24.58         3.10 o                         
   9   9   7          0.96          3.84         2.25 o                         
  10   9   7          0.05          2.61         2.45 o                         
  11   9   7          7.89          6.27         2.84 o                         
  -3  10   7         12.46         10.91         4.27 o                         
  -2  10   7         63.76         47.81         6.21 o                         
  -1  10   7         11.64         10.72         4.10 o                         
   0  10   7         22.21         19.27         4.16 o                         
   1  10   7        197.41        196.67         7.32 o                         
   2  10   7        100.63        102.47         5.17 o                         
   3  10   7          4.50          5.13         1.97 o                         
   4  10   7        204.22        190.81         6.70 o                         
   5  10   7        205.52        218.32         7.10 o                         
   6  10   7          0.85          1.10         1.65 o                         
   7  10   7         60.83         76.63         4.59 o                         
   8  10   7         65.66         65.54         5.36 o                         
   9  10   7          3.56         -2.53         3.29 o                         
  10  10   7         11.17         10.65         4.80 o                         
  11  10   7          3.36         13.24         5.04 o                         
  -2  11   7         55.75         53.47         7.15 o                         
  -1  11   7          5.06          4.35         3.62 o                         
   0  11   7         21.94         16.52         4.33 o                         
   1  11   7         97.21         89.54         7.78 o                         
   2  11   7         38.83         39.92         3.63 o                         
   3  11   7          2.96          7.04         2.15 o                         
   4  11   7         67.01         65.25         4.23 o                         
   5  11   7        132.29        155.10         9.73 o                         
   6  11   7          4.04          4.29         3.12 o                         
   7  11   7         68.50         89.45         7.92 o                         
   8  11   7         55.75         60.23         6.95 o                         
   9  11   7          1.26          6.43         3.99 o                         
  10  11   7         11.44         19.68         5.26 o                         
  -1  12   7          3.63          3.90         4.19 o                         
   0  12   7          4.42          9.82         4.16 o                         
   1  12   7         48.84         42.42         6.17 o                         
   2  12   7         47.25         41.93         5.83 o                         
   3  12   7          7.38          9.97         4.05 o                         
   4  12   7        151.71        158.25        10.39 o                         
   5  12   7         93.01         94.19         8.60 o                         
   6  12   7         18.16         17.50         4.28 o                         
   7  12   7         75.38         71.60         7.69 o                         
   8  12   7          6.40         13.46         4.60 o                         
   9  12   7         13.36         19.18         5.40 o                         
  10  12   7          5.85         10.03         4.30 o                         
   1  13   7         13.60         13.55         4.75 o                         
   2  13   7          1.36          6.98         4.12 o                         
   3  13   7          0.72          7.01         4.19 o                         
   4  13   7         36.76         36.10         6.13 o                         
   5  13   7         61.21         69.49         7.83 o                         
   6  13   7          2.02          5.76         4.32 o                         
   7  13   7         36.50         37.89         6.29 o                         
   8  13   7          9.18         15.94         5.15 o                         
  -5  -9   8          3.05         11.10         5.97 o                         
  -4  -9   8         39.29         52.51         7.32 o                         
  -3  -9   8         43.07         42.04         6.53 o                         
  -2  -9   8         15.92         26.67         5.65 o                         
  -1  -9   8         20.84         27.75         6.23 o                         
   0  -9   8         81.84         78.65         5.77 o                         
  -6  -8   8         53.77         64.81         8.02 o                         
  -5  -8   8          7.84          8.61         4.34 o                         
  -4  -8   8         49.15         48.20         6.38 o                         
  -3  -8   8        158.42        184.93        12.00 o                         
  -2  -8   8         17.55         20.70         3.27 o                         
  -1  -8   8         64.75         71.91         5.17 o                         
   0  -8   8         68.18         62.85         4.98 o                         
   1  -8   8         42.52         45.53         6.34 o                         
   2  -8   8          7.44          6.56         4.07 o                         
  -7  -7   8          7.35         14.11         5.23 o                         
  -6  -7   8         33.42         44.58         6.94 o                         
  -5  -7   8          1.83          1.23         3.92 o                         
  -4  -7   8         87.62         80.67         5.59 o                         
  -3  -7   8        118.70        116.25         5.74 o                         
  -2  -7   8          1.62          3.62         2.19 o                         
  -1  -7   8        114.22        117.72         6.01 o                         
   0  -7   8        117.33        109.45         8.09 o                         
   1  -7   8          1.53          9.13         4.10 o                         
   2  -7   8          9.00         11.65         4.31 o                         
   3  -7   8         33.32         43.70         6.43 o                         
   4  -7   8         20.38         17.25         4.98 o                         
  -8  -6   8         21.43         22.94         5.97 o                         
  -7  -6   8         43.79         44.38         6.73 o                         
  -6  -6   8          1.02          9.57         4.46 o                         
  -5  -6   8         21.52         22.89         4.93 o                         
  -4  -6   8         68.74         65.27         4.76 o                         
  -3  -6   8         46.38         49.52         4.23 o                         
  -2  -6   8          1.27          1.70         2.84 o                         
  -1  -6   8         59.07         59.05         3.07 o                         
   0  -6   8        193.61        193.85         6.60 o                         
   1  -6   8         42.51         45.91         4.86 o                         
   2  -6   8         30.78         33.25         3.21 o                         
   3  -6   8        101.17        105.85         5.59 o                         
   4  -6   8          2.71          0.88         2.12 o                         
   5  -6   8          6.39         -0.96         3.90 o                         
  -8  -5   8          5.67          2.62         4.20 o                         
  -7  -5   8         27.59         29.57         5.53 o                         
  -6  -5   8          3.48          7.97         3.93 o                         
  -5  -5   8          7.74          8.38         3.83 o                         
  -4  -5   8        165.13        163.64         7.03 o                         
  -3  -5   8        229.15        223.91         5.48 o                         
  -2  -5   8         59.00         51.41         2.60 o                         
  -1  -5   8        215.58        223.35         6.44 o                         
   0  -5   8        240.70        245.57         7.28 o                         
   1  -5   8          0.05          3.18         3.15 o                         
   2  -5   8         49.04         56.70         3.69 o                         
   3  -5   8         95.70        104.51         5.06 o                         
   4  -5   8         11.34          9.29         4.02 o                         
   5  -5   8         40.14         31.85         5.26 o                         
   6  -5   8         57.37         38.04         6.00 o                         
   7  -5   8          9.52         12.06         4.87 o                         
  -9  -4   8          7.62         17.94         5.66 o                         
  -8  -4   8          9.62         18.59         5.36 o                         
  -7  -4   8         22.19         27.23         5.20 o                         
  -6  -4   8          7.78          5.27         3.10 o                         
  -5  -4   8         17.66         18.68         2.55 o                         
  -4  -4   8        259.81        247.91        10.60 o                         
  -3  -4   8        286.73        276.92         5.79 o                         
  -2  -4   8         14.01         22.78         1.74 o                         
  -1  -4   8        168.94        176.37         6.27 o                         
   0  -4   8        652.11        589.78        11.46 o                         
   1  -4   8          5.17          5.03         1.04 o                         
   2  -4   8        262.14        251.45         5.69 o                         
   3  -4   8        294.70        302.09        13.15 o                         
   4  -4   8          0.57          1.08         1.37 o                         
   5  -4   8        218.80        188.86         7.42 o                         
   6  -4   8         28.06         33.18         3.67 o                         
   7  -4   8          0.64          0.69         2.52 o                         
   8  -4   8          5.77          0.19         3.37 o                         
  -9  -3   8          5.74          6.98         4.21 o                         
  -8  -3   8          6.47         10.08         4.48 o                         
  -7  -3   8         53.83         58.91         6.75 o                         
  -6  -3   8          0.70         -0.54         3.27 o                         
  -5  -3   8         30.98         26.41         5.68 o                         
  -4  -3   8        114.69        108.24         4.75 o                         
  -3  -3   8        301.77        297.78         4.49 o                         
  -2  -3   8        146.66        154.43         3.23 o                         
  -1  -3   8         95.31        120.98         3.84 o                         
   0  -3   8        258.72        240.84         4.97 o                         
   1  -3   8         34.16         40.45         1.91 o                         
   2  -3   8        577.99        543.96         8.90 o                         
   3  -3   8        217.52        203.80         5.16 o                         
   4  -3   8         22.52         21.67         2.02 o                         
   5  -3   8        246.14        242.40         8.14 o                         
   6  -3   8         72.99         75.03         4.94 o                         
   7  -3   8          1.53          4.72         3.01 o                         
   8  -3   8         35.52         47.70        11.11 o                         
   9  -3   8          9.70          4.98         3.94 o                         
  -9  -2   8          1.38          2.66         3.07 o                         
  -8  -2   8         16.54         13.60         3.24 o                         
  -7  -2   8         22.89         22.77         5.12 o                         
  -6  -2   8          0.19         -0.16         3.04 o                         
  -5  -2   8        214.48        187.22         9.99 o                         
  -4  -2   8        130.60        139.08        10.10 o                         
  -3  -2   8          5.15          4.85         0.83 o                         
  -2  -2   8        239.43        237.11         4.00 o                         
  -1  -2   8        183.22        193.42         4.58 o                         
   0  -2   8        283.41        264.85         4.68 o                         
   1  -2   8        217.07        210.08         5.20 o                         
   2  -2   8        604.02        628.74         9.49 o                         
   3  -2   8        410.04        421.14         7.65 o                         
   4  -2   8         20.83         16.02         2.18 o                         
   5  -2   8        606.68        594.47        22.87 o                         
   6  -2   8         50.04         43.81         3.69 o                         
   7  -2   8          0.92          0.47         2.84 o                         
   8  -2   8         28.13         27.42         3.68 o                         
   9  -2   8         32.00         29.35         5.37 o                         
  10  -2   8          1.13         -1.35         3.63 o                         
  -9  -1   8          6.43         -0.99         6.25 o                         
  -8  -1   8         20.91         21.41         5.98 o                         
  -7  -1   8         29.23         29.59         3.58 o                         
  -6  -1   8          5.53          6.67         3.33 o                         
  -5  -1   8        184.96        189.88         9.76 o                         
  -4  -1   8        300.27        299.63         7.72 o                         
  -3  -1   8         87.38         79.60         2.89 o                         
  -2  -1   8        760.28        739.17         7.93 o                         
  -1  -1   8        601.08        593.37         9.69 o                         
   0  -1   8         52.45         50.99         2.91 o                         
   1  -1   8        214.31        243.02         3.85 o                         
   2  -1   8        762.06        770.40        19.26 o                         
   3  -1   8         20.99         23.96         2.29 o                         
   4  -1   8        106.36        109.36         6.14 o                         
   5  -1   8        161.04        158.38         9.76 o                         
   6  -1   8        110.91        101.25         5.18 o                         
   7  -1   8          0.50          0.11         2.01 o                         
   8  -1   8         32.86         26.91         3.40 o                         
   9  -1   8         12.98          7.67         2.77 o                         
  10  -1   8          2.08          3.65         3.08 o                         
  -9   0   8          6.63         13.61         3.54 o                         
  -8   0   8         45.23         50.47         4.73 o                         
  -7   0   8         11.53         10.14         2.89 o                         
  -6   0   8          0.50         -0.59         2.95 o                         
  -5   0   8        164.43        163.87         6.39 o                         
  -4   0   8        185.64        169.94         5.64 o                         
  -3   0   8          8.16          5.93         1.50 o                         
  -2   0   8        112.16        127.65         3.46 o                         
  -1   0   8        534.03        518.41        12.39 o                         
   0   0   8          2.26          4.98         1.75 o                         
   1   0   8       1401.87       1433.82        30.75 o                         
   2   0   8        851.61        789.08        12.30 o                         
   3   0   8          8.40          9.10         0.84 o                         
   4   0   8       1109.73       1155.45        28.14 o                         
   5   0   8        483.59        486.54        16.15 o                         
   6   0   8         58.91         58.58         2.95 o                         
   7   0   8         14.78         10.03         5.21 o                         
   8   0   8          1.71          0.75         3.18 o                         
   9   0   8          6.41          3.45         2.42 o                         
  10   0   8          2.41         -1.63         2.66 o                         
  -9   1   8          3.53          1.87         4.13 o                         
  -8   1   8         31.02         38.18         4.13 o                         
  -7   1   8          0.80          0.91         2.26 o                         
  -6   1   8         25.54         22.15         2.92 o                         
  -5   1   8         64.21         74.48         4.31 o                         
  -4   1   8         70.79         69.49         3.12 o                         
  -3   1   8         81.29         83.71         3.17 o                         
  -2   1   8        676.81        690.04        10.35 o                         
  -1   1   8        560.60        544.94         5.91 o                         
   0   1   8        545.62        513.30        15.07 o                         
   1   1   8       2922.84       2876.96        39.30 o                         
   2   1   8       2302.46       2181.31        47.25 o                         
   3   1   8        143.83        135.09         6.75 o                         
   4   1   8       1225.79       1275.43        30.09 o                         
   5   1   8        178.17        186.83        10.74 o                         
   6   1   8          0.38         -0.06         2.49 o                         
   7   1   8         34.91         40.36         5.32 o                         
   8   1   8         13.38         11.95         2.61 o                         
   9   1   8          0.14         -2.46         2.46 o                         
  10   1   8          2.70          2.52         2.56 o                         
  -8   2   8         14.73         12.53         3.22 o                         
  -7   2   8          0.77          0.84         3.29 o                         
  -6   2   8         38.57         37.13         3.01 o                         
  -5   2   8        156.96        156.09         5.16 o                         
  -4   2   8         16.48         14.05         2.41 o                         
  -3   2   8        420.01        402.48         6.63 o                         
  -2   2   8        584.15        572.91         9.92 o                         
  -1   2   8        421.38        396.94         5.80 o                         
   0   2   8        365.93        347.83         5.88 o                         
   1   2   8       1570.56       1470.26        21.86 o                         
   2   2   8       1224.81       1173.44        38.13 o                         
   3   2   8         95.79        115.84         6.36 o                         
   4   2   8        375.36        375.74        12.77 o                         
   5   2   8        294.41        287.92         8.18 o                         
   6   2   8          0.35          2.86         2.95 o                         
   7   2   8         62.42         61.25         6.23 o                         
   8   2   8         71.80         78.86         7.24 o                         
   9   2   8          0.16          4.54         4.64 o                         
  10   2   8         18.37         25.62        10.39 o                         
  11   2   8          8.74         11.28         5.45 o                         
  -8   3   8          7.84          5.39         5.74 o                         
  -7   3   8         14.32         19.88         5.16 o                         
  -6   3   8         55.43         53.82         4.29 o                         
  -5   3   8         70.96         73.32         3.69 o                         
  -4   3   8          0.32          1.98         1.29 o                         
  -3   3   8        363.44        361.49         6.26 o                         
  -2   3   8        310.06        291.61         5.14 o                         
  -1   3   8        167.94        183.75         3.83 o                         
   0   3   8        152.79        137.29         4.10 o                         
   1   3   8        248.54        241.98         3.01 o                         
   2   3   8        525.67        526.77         8.90 o                         
   3   3   8          4.16          3.86         1.58 o                         
   4   3   8        210.03        219.81         9.34 o                         
   5   3   8        141.40        136.71         7.57 o                         
   6   3   8          1.69          0.89         2.51 o                         
   7   3   8        152.44        150.85         9.11 o                         
   8   3   8        103.80        108.25         8.13 o                         
   9   3   8          2.34          6.78         3.39 o                         
  10   3   8         22.40         29.91         3.47 o                         
  11   3   8         35.09         38.46         6.61 o                         
  -7   4   8          5.21         -0.68         4.06 o                         
  -6   4   8        102.80        118.91         9.50 o                         
  -5   4   8         67.63         65.62         4.59 o                         
  -4   4   8         44.85         54.90         3.23 o                         
  -3   4   8        241.49        245.22         6.17 o                         
  -2   4   8         79.13         82.53         2.77 o                         
  -1   4   8          8.88          9.93         1.13 o                         
   0   4   8        119.25        109.03         3.31 o                         
   1   4   8        133.01        130.48         2.72 o                         
   2   4   8        435.52        438.11         9.25 o                         
   3   4   8        313.62        266.19         9.09 o                         
   4   4   8        844.96        782.35        21.06 o                         
   5   4   8         88.71         88.47         6.14 o                         
   6   4   8        121.04        119.48         7.43 o                         
   7   4   8        177.83        189.03        10.01 o                         
   8   4   8          7.13         15.53         4.09 o                         
   9   4   8          0.03          2.78         3.34 o                         
  10   4   8          8.15         13.57         4.76 o                         
  11   4   8         19.08         23.20         5.96 o                         
  -7   5   8          4.96          7.87         4.93 o                         
  -6   5   8         22.52         25.82         5.40 o                         
  -5   5   8         35.65         35.96         5.43 o                         
  -4   5   8         44.24         50.07         5.60 o                         
  -3   5   8        247.79        260.53         6.46 o                         
  -2   5   8         40.64         46.19         4.10 o                         
  -1   5   8          5.56          5.43         1.42 o                         
   0   5   8        857.14        863.40        12.05 o                         
   1   5   8        539.46        524.82        10.11 o                         
   2   5   8         24.02         15.22         1.36 o                         
   3   5   8        535.13        485.62        15.72 o                         
   4   5   8        412.91        386.93         8.54 o                         
   5   5   8          8.82          9.37         2.75 o                         
   6   5   8         59.06         64.53         5.64 o                         
   7   5   8         96.59        107.56         7.60 o                         
   8   5   8         35.02         40.03         5.49 o                         
   9   5   8          9.53          7.99         3.95 o                         
  10   5   8         41.05         43.12         6.49 o                         
  11   5   8         31.30         44.04         7.04 o                         
  12   5   8          0.43          5.58         4.91 o                         
  -6   6   8         27.33         18.14         5.18 o                         
  -5   6   8          0.53          3.86         4.01 o                         
  -4   6   8         65.67         68.84         6.78 o                         
  -3   6   8        253.92        250.23         6.71 o                         
  -2   6   8        191.82        192.59         5.43 o                         
  -1   6   8         54.86         49.10         2.60 o                         
   0   6   8        636.26        634.60        12.50 o                         
   1   6   8        426.82        431.05         9.70 o                         
   2   6   8        151.03        141.81         7.18 o                         
   3   6   8        393.22        395.17         7.28 o                         
   4   6   8        163.79        152.53         6.28 o                         
   5   6   8         24.85         24.70         2.42 o                         
   6   6   8         54.66         55.43         4.12 o                         
   7   6   8         87.27         85.71         6.78 o                         
   8   6   8          4.57          3.92         2.84 o                         
   9   6   8          3.07         -0.22         2.86 o                         
  10   6   8         15.30         18.87         4.71 o                         
  11   6   8         14.02         22.52         5.29 o                         
  12   6   8          0.06          6.51         4.95 o                         
  -6   7   8         10.75          8.61         5.14 o                         
  -5   7   8          1.82         -0.18         3.74 o                         
  -4   7   8         30.27         40.43         4.04 o                         
  -3   7   8         69.38         80.35         4.94 o                         
  -2   7   8         78.05         78.32         4.23 o                         
  -1   7   8        147.90        146.29         5.74 o                         
   0   7   8        113.47        103.88         4.59 o                         
   1   7   8        532.93        551.23        11.62 o                         
   2   7   8         23.91         28.10         2.41 o                         
   3   7   8        541.13        507.94         8.89 o                         
   4   7   8        388.29        373.45         7.41 o                         
   5   7   8        203.55        205.21         6.52 o                         
   6   7   8        660.90        642.22        15.79 o                         
   7   7   8         82.15         89.24         4.76 o                         
   8   7   8         14.39         14.87         3.65 o                         
   9   7   8         39.12         45.75         5.70 o                         
  10   7   8         34.22         39.19         5.66 o                         
  11   7   8          0.75          4.00         3.53 o                         
  12   7   8          4.09         -0.41         4.20 o                         
  -5   8   8          2.76          3.48         4.19 o                         
  -4   8   8          5.89          6.52         4.63 o                         
  -3   8   8          2.17          6.46         4.18 o                         
  -2   8   8          6.85          8.97         3.28 o                         
  -1   8   8          1.77          0.64         2.05 o                         
   0   8   8          2.11          2.03         1.75 o                         
   1   8   8        105.80         99.29         4.68 o                         
   2   8   8          0.76         -0.82         1.47 o                         
   3   8   8        878.25        863.18        24.14 o                         
   4   8   8        460.56        450.29         8.50 o                         
   5   8   8         55.51         53.50         2.79 o                         
   6   8   8        514.01        493.09        11.69 o                         
   7   8   8        405.18        392.86        12.13 o                         
   8   8   8          0.66         -2.25         2.25 o                         
   9   8   8        106.24        115.50         6.05 o                         
  10   8   8         50.78         57.44         6.79 o                         
  11   8   8          0.06         -3.29         4.04 o                         
  12   8   8          5.23         -1.92         4.18 o                         
  -4   9   8         32.71         34.04         4.34 o                         
  -3   9   8         11.66         13.54         3.11 o                         
  -2   9   8         10.60         19.18         4.48 o                         
  -1   9   8         65.00         69.33         6.38 o                         
   0   9   8        150.38        149.26         6.28 o                         
   1   9   8          4.07          2.66         1.90 o                         
   2   9   8        298.55        295.54         8.59 o                         
   3   9   8        240.88        235.58         7.74 o                         
   4   9   8         62.48         61.20         3.72 o                         
   5   9   8          2.90          1.25         2.09 o                         
   6   9   8         43.20         44.93         3.01 o                         
   7   9   8         63.92         63.35         4.22 o                         
   8   9   8         39.22         33.58         3.51 o                         
   9   9   8         13.03         16.47         3.53 o                         
  10   9   8         29.24         24.38         3.63 o                         
  11   9   8          0.06         -1.23         2.65 o                         
  12   9   8          1.59         -3.66         3.86 o                         
  -3  10   8         31.18         38.61         9.79 o                         
  -2  10   8          2.33          3.70         3.75 o                         
  -1  10   8        148.27        149.76         9.98 o                         
   0  10   8         86.06         92.13        10.00 o                         
   1  10   8          2.04          1.24         2.10 o                         
   2  10   8        139.77        130.05         7.65 o                         
   3  10   8        155.25        152.30         8.23 o                         
   4  10   8          1.10          3.76         1.88 o                         
   5  10   8         47.29         56.81         3.80 o                         
   6  10   8         53.76         56.89         3.14 o                         
   7  10   8          2.53          3.28         1.59 o                         
   8  10   8         18.35         21.79         3.07 o                         
   9  10   8          5.37         11.08         2.72 o                         
  10  10   8          0.54          2.11         3.20 o                         
  11  10   8          0.22          0.25         3.82 o                         
  -2  11   8          1.32         -3.18         3.73 o                         
  -1  11   8         23.72         14.50         4.64 o                         
   0  11   8         37.12         42.24         5.98 o                         
   1  11   8          5.77          0.20         3.26 o                         
   2  11   8         71.94         70.70         4.69 o                         
   3  11   8        118.45        120.43         5.82 o                         
   4  11   8          6.74          5.90         2.12 o                         
   5  11   8        145.59        145.64         8.34 o                         
   6  11   8        103.16        105.04         7.98 o                         
   7  11   8          4.88          5.39         2.30 o                         
   8  11   8         17.47         19.84         4.35 o                         
   9  11   8          5.04          4.23         3.60 o                         
  10  11   8          0.18         -0.37         3.76 o                         
  11  11   8          0.05         -3.12         4.18 o                         
  -1  12   8         20.57         27.08         5.73 o                         
   0  12   8          9.88         10.09         4.48 o                         
   1  12   8          4.75          1.30         3.57 o                         
   2  12   8        115.87        116.50         9.11 o                         
   3  12   8         59.05         65.25         4.88 o                         
   4  12   8         13.73         11.26         3.91 o                         
   5  12   8         97.02        105.33         8.76 o                         
   6  12   8         18.28         22.59         4.67 o                         
   7  12   8          7.18         10.07         4.35 o                         
   8  12   8          7.23          7.99         4.36 o                         
   9  12   8          3.18          6.51         3.99 o                         
  10  12   8          0.39         -1.02         4.07 o                         
   1  13   8          5.23          0.39         3.90 o                         
   2  13   8        105.63        113.50         9.82 o                         
   3  13   8         73.11         85.09         8.24 o                         
   4  13   8          8.37         12.00         4.53 o                         
   5  13   8         75.68         79.85         8.03 o                         
   6  13   8         12.10         12.96         5.39 o                         
   7  13   8          2.63          0.55         3.61 o                         
   8  13   8          9.46          3.25         4.12 o                         
  -1  -9   9         32.50         33.97         5.97 o                         
  -5  -8   9         59.98         69.85         8.68 o                         
  -4  -8   9          0.69          5.95         6.89 o                         
  -3  -8   9         72.17         91.47         9.05 o                         
  -2  -8   9         48.70         55.55         4.67 o                         
  -1  -8   9         26.51         28.82         3.73 o                         
   0  -8   9         11.49         14.36         3.24 o                         
   1  -8   9         52.81         52.22         6.92 o                         
  -6  -7   9         63.32         77.85         8.76 o                         
  -5  -7   9         65.31         68.18         8.24 o                         
  -4  -7   9          1.85          8.69         3.10 o                         
  -3  -7   9         59.28         42.26         6.25 o                         
  -2  -7   9        103.02        108.62         5.82 o                         
  -1  -7   9         40.09         37.18         3.74 o                         
   0  -7   9          0.60          3.55         3.28 o                         
   1  -7   9         43.77         31.67         5.19 o                         
   2  -7   9        106.66        120.14         9.33 o                         
   3  -7   9          1.12          6.09         3.52 o                         
  -7  -6   9          0.66         -3.76         4.47 o                         
  -6  -6   9         42.22         45.75         7.20 o                         
  -5  -6   9         50.89         49.86         6.76 o                         
  -4  -6   9          2.58          3.00         3.99 o                         
  -3  -6   9         56.01         68.42         6.88 o                         
  -2  -6   9         80.61         76.90         6.62 o                         
  -1  -6   9         47.04         46.62         3.80 o                         
   0  -6   9          2.15          3.55         2.73 o                         
   1  -6   9         56.36         48.65         5.50 o                         
   2  -6   9          9.71          7.09         3.69 o                         
   3  -6   9          1.16          0.18         3.29 o                         
   4  -6   9         16.17         18.63         4.70 o                         
   5  -6   9         30.34         33.80         6.14 o                         
  -8  -5   9          4.80          5.62         4.95 o                         
  -7  -5   9          1.15          7.93         4.61 o                         
  -6  -5   9         74.99         83.45         8.22 o                         
  -5  -5   9         18.16         15.41         4.47 o                         
  -4  -5   9          1.52          3.83         2.33 o                         
  -3  -5   9         38.09         40.96         5.28 o                         
  -2  -5   9        153.70        181.77         6.62 o                         
  -1  -5   9         51.53         41.79         3.40 o                         
   0  -5   9         26.22         30.57         4.25 o                         
   1  -5   9        236.83        226.05        11.00 o                         
   2  -5   9          1.49          5.58         3.39 o                         
   3  -5   9         95.46         99.50         8.13 o                         
   4  -5   9         61.32         68.69         7.13 o                         
   5  -5   9          9.46         11.69         4.46 o                         
   6  -5   9          0.05          0.27         3.62 o                         
  -8  -4   9          4.22          4.31         4.27 o                         
  -7  -4   9          2.78          6.19         4.34 o                         
  -6  -4   9         76.53         72.24         7.48 o                         
  -5  -4   9         44.26         48.28         5.95 o                         
  -4  -4   9          2.25         -1.10         3.36 o                         
  -3  -4   9        178.16        175.99         6.94 o                         
  -2  -4   9        325.25        315.05         8.45 o                         
  -1  -4   9         26.41         24.60         2.65 o                         
   0  -4   9        323.02        305.18        11.94 o                         
   1  -4   9        311.88        294.76        12.16 o                         
   2  -4   9         32.80         29.76         4.40 o                         
   3  -4   9        177.70        159.01         9.45 o                         
   4  -4   9        141.67        148.12         7.57 o                         
   5  -4   9         26.22         35.98         3.76 o                         
   6  -4   9         17.98         19.76         3.45 o                         
   7  -4   9         40.86         39.86         6.69 o                         
   8  -4   9          7.61         17.20         5.88 o                         
  -8  -3   9          1.73          5.00         4.64 o                         
  -7  -3   9          8.15          9.89         4.25 o                         
  -6  -3   9         51.13         43.39         5.55 o                         
  -5  -3   9         43.49         31.84         4.88 o                         
  -4  -3   9         12.69         15.61         3.72 o                         
  -3  -3   9        351.83        354.14         9.66 o                         
  -2  -3   9        416.04        404.18         7.30 o                         
  -1  -3   9          9.59         14.70         2.79 o                         
   0  -3   9        715.53        667.83        12.15 o                         
   1  -3   9        763.93        705.73        18.73 o                         
   2  -3   9         15.52         12.93         1.54 o                         
   3  -3   9        173.49        176.67         5.62 o                         
   4  -3   9        226.57        228.74         8.97 o                         
   5  -3   9          9.84          8.37         2.33 o                         
   6  -3   9         20.34         20.35         3.14 o                         
   7  -3   9         22.11         31.58         3.94 o                         
   8  -3   9         12.39         16.07         3.54 o                         
  -9  -2   9          3.25          9.60         5.29 o                         
  -8  -2   9          0.17         -2.51         2.69 o                         
  -7  -2   9         22.28         22.68         5.01 o                         
  -6  -2   9        122.91        117.60         8.66 o                         
  -5  -2   9         54.73         51.35         5.87 o                         
  -4  -2   9          3.01          5.50         2.83 o                         
  -3  -2   9        427.41        454.94        12.28 o                         
  -2  -2   9        373.65        359.58         5.90 o                         
  -1  -2   9         55.03         56.40         3.12 o                         
   0  -2   9        150.35        162.50         4.91 o                         
   1  -2   9        236.75        238.24         5.38 o                         
   2  -2   9          4.46          4.59         1.56 o                         
   3  -2   9        119.08        108.84         4.73 o                         
   4  -2   9         89.06         91.52         4.71 o                         
   5  -2   9          1.38          2.29         2.03 o                         
   6  -2   9         60.28         56.62         4.32 o                         
   7  -2   9         72.32         74.40         5.15 o                         
   8  -2   9          0.07          3.92         7.36 o                         
   9  -2   9         17.00         16.73         3.66 o                         
  -9  -1   9         13.26          8.22         4.57 o                         
  -8  -1   9          5.52          2.14         5.21 o                         
  -7  -1   9         25.50         26.45         3.57 o                         
  -6  -1   9         81.24         89.11         7.72 o                         
  -5  -1   9         22.62         20.57         2.56 o                         
  -4  -1   9        125.65        131.29         5.06 o                         
  -3  -1   9         90.24         95.24         4.79 o                         
  -2  -1   9         25.20         29.81         1.62 o                         
  -1  -1   9         21.94         24.16         2.96 o                         
   0  -1   9        242.80        270.75         8.95 o                         
   1  -1   9        124.35        143.68         6.48 o                         
   2  -1   9        478.50        471.64        10.13 o                         
   3  -1   9        797.62        799.77        21.89 o                         
   4  -1   9        544.97        542.65        19.99 o                         
   5  -1   9        130.74        129.31         5.73 o                         
   6  -1   9        306.74        295.34        16.46 o                         
   7  -1   9         81.22         82.44         5.30 o                         
   8  -1   9         10.39          8.96         2.93 o                         
   9  -1   9         27.19         32.89         4.29 o                         
  10  -1   9         20.83         19.42         4.75 o                         
  -9   0   9          0.37          5.10         4.17 o                         
  -8   0   9          4.85          0.47         2.59 o                         
  -7   0   9         42.21         40.71         4.18 o                         
  -6   0   9         70.79         66.65         4.66 o                         
  -5   0   9         22.73         20.21         2.30 o                         
  -4   0   9        220.94        215.96         6.70 o                         
  -3   0   9        304.24        305.88         7.85 o                         
  -2   0   9         31.31         31.09         1.39 o                         
  -1   0   9       1027.36       1046.34        14.09 o                         
   0   0   9        840.27        887.54        21.09 o                         
   1   0   9        121.78        130.40         6.23 o                         
   2   0   9        796.37        816.61        20.67 o                         
   3   0   9        905.60        882.86        37.70 o                         
   4   0   9        209.00        197.88         9.16 o                         
   5   0   9         47.34         48.38         5.09 o                         
   6   0   9          4.73          2.71         2.37 o                         
   7   0   9        184.66        166.62        15.84 o                         
   8   0   9         54.72         53.86         4.43 o                         
   9   0   9          7.83         13.66         3.25 o                         
  10   0   9         17.60         17.54         3.84 o                         
  -9   1   9          2.16         -2.31         4.38 o                         
  -8   1   9          4.09          5.51         2.98 o                         
  -7   1   9         67.08         72.89         5.21 o                         
  -6   1   9         35.54         32.12         3.44 o                         
  -5   1   9          9.38         12.11         2.47 o                         
  -4   1   9        331.43        322.85         7.15 o                         
  -3   1   9        266.77        265.42         6.04 o                         
  -2   1   9          4.00          1.11         1.77 o                         
  -1   1   9        838.29        848.17        10.19 o                         
   0   1   9       1901.97       1901.16        27.87 o                         
   1   1   9          0.74          0.80         1.16 o                         
   2   1   9       1195.25       1168.45        17.90 o                         
   3   1   9         10.08         12.44         1.07 o                         
   4   1   9         42.11         35.50         4.05 o                         
   5   1   9          5.21          4.06         2.60 o                         
   6   1   9         93.67         87.81         6.84 o                         
   7   1   9          8.75          6.47         3.22 o                         
   8   1   9         20.30         16.68         3.91 o                         
   9   1   9         14.28         19.80         8.90 o                         
  10   1   9         12.36          9.90         3.10 o                         
  -8   2   9          7.31         14.48         5.30 o                         
  -7   2   9         43.92         49.00         4.61 o                         
  -6   2   9          2.24          2.00         1.78 o                         
  -5   2   9         15.22         19.13         2.26 o                         
  -4   2   9        102.01        112.82         3.58 o                         
  -3   2   9        240.16        242.61         5.38 o                         
  -2   2   9          0.24          1.47         1.44 o                         
  -1   2   9       1350.14       1293.23        16.67 o                         
   0   2   9        979.26        962.19        12.89 o                         
   1   2   9         37.83         35.75         2.26 o                         
   2   2   9        888.31        869.37        23.95 o                         
   3   2   9        241.13        252.33         5.25 o                         
   4   2   9        102.07         99.51         6.27 o                         
   5   2   9        147.63        147.19         8.21 o                         
   6   2   9        257.57        266.00        11.85 o                         
   7   2   9         50.29         45.38         5.64 o                         
   8   2   9        110.59        124.87         9.16 o                         
   9   2   9         96.60         90.01        10.73 o                         
  10   2   9          5.24          5.51         2.74 o                         
  -8   3   9         12.64         20.24         5.79 o                         
  -7   3   9         16.11         22.19         3.78 o                         
  -6   3   9          0.25         -2.72         2.72 o                         
  -5   3   9         17.28         16.15         2.21 o                         
  -4   3   9        141.24        131.03         3.96 o                         
  -3   3   9         25.06         29.40         1.89 o                         
  -2   3   9          4.59          1.46         1.11 o                         
  -1   3   9        398.38        382.17         5.91 o                         
   0   3   9        435.00        435.30         6.59 o                         
   1   3   9          0.73          1.15         0.74 o                         
   2   3   9        161.72        156.51         9.56 o                         
   3   3   9        692.15        701.60        11.74 o                         
   4   3   9        187.19        198.21         9.07 o                         
   5   3   9        199.18        195.62         9.46 o                         
   6   3   9        640.89        666.36        20.55 o                         
   7   3   9         44.10         41.40         5.18 o                         
   8   3   9         59.32         67.97         6.98 o                         
   9   3   9         76.21         87.08         8.21 o                         
  10   3   9          4.65          2.12         2.39 o                         
  11   3   9          2.64          3.73         4.78 o                         
  -7   4   9          3.03         -1.83         4.25 o                         
  -6   4   9          7.18          1.68         2.59 o                         
  -5   4   9          8.23         11.88         2.68 o                         
  -4   4   9         93.46         94.13         4.29 o                         
  -3   4   9          6.99          4.79         2.15 o                         
  -2   4   9        101.70        103.57         3.01 o                         
  -1   4   9        528.60        517.93         6.39 o                         
   0   4   9         93.01        100.03         2.20 o                         
   1   4   9        377.31        343.96         5.05 o                         
   2   4   9        305.97        290.24         6.13 o                         
   3   4   9        278.69        266.26         7.64 o                         
   4   4   9         50.96         47.33         2.67 o                         
   5   4   9         45.29         53.29         4.92 o                         
   6   4   9        101.73        101.17         7.25 o                         
   7   4   9          3.51          0.52         2.64 o                         
   8   4   9         52.62         61.22         6.49 o                         
   9   4   9         51.90         52.63         6.55 o                         
  10   4   9         11.99         17.85         5.26 o                         
  11   4   9         12.67         19.32         5.87 o                         
  -7   5   9          7.01          8.99         5.04 o                         
  -6   5   9          9.68         12.94         5.17 o                         
  -5   5   9         88.25         87.38         8.10 o                         
  -4   5   9        102.44        102.38         7.93 o                         
  -3   5   9         11.15         12.84         2.46 o                         
  -2   5   9        198.45        195.68         5.21 o                         
  -1   5   9        500.07        506.08         8.74 o                         
   0   5   9        155.10        158.94         4.04 o                         
   1   5   9        103.99         99.33         2.88 o                         
   2   5   9        398.71        372.24         5.47 o                         
   3   5   9        545.13        518.43        26.65 o                         
   4   5   9        117.77        115.03         4.19 o                         
   5   5   9        227.53        245.49         6.85 o                         
   6   5   9         97.19        100.96         7.05 o                         
   7   5   9          3.28          2.44         2.86 o                         
   8   5   9         98.76        119.33         8.54 o                         
   9   5   9         72.81         64.92         6.93 o                         
  10   5   9          8.97         16.74         5.06 o                         
  11   5   9         16.50         33.03         6.53 o                         
  -6   6   9          3.24          4.08         4.12 o                         
  -5   6   9         54.92         48.64         6.59 o                         
  -4   6   9        115.43        122.45         8.99 o                         
  -3   6   9          7.24         10.54         1.91 o                         
  -2   6   9         92.75         94.45         3.86 o                         
  -1   6   9        135.28        139.54         4.32 o                         
   0   6   9         92.58         92.97         5.98 o                         
   1   6   9         70.93         73.77         2.72 o                         
   2   6   9         15.23         15.21         1.87 o                         
   3   6   9          0.87          3.59         2.52 o                         
   4   6   9         97.58         96.16         3.98 o                         
   5   6   9         39.25         41.91         2.93 o                         
   6   6   9         66.58         58.64         3.67 o                         
   7   6   9          1.12         -2.77         2.90 o                         
   8   6   9        103.19        114.54         8.31 o                         
   9   6   9         97.67         90.35         8.06 o                         
  10   6   9          0.43         -3.73         3.73 o                         
  11   6   9         29.47         16.64         5.48 o                         
  -5   7   9         20.30         23.39         5.42 o                         
  -4   7   9         13.94         16.43         4.77 o                         
  -3   7   9          4.08          5.08         2.35 o                         
  -2   7   9         75.82         76.90         3.67 o                         
  -1   7   9        230.84        234.98         6.11 o                         
   0   7   9         11.32         10.94         2.61 o                         
   1   7   9        650.50        654.10        13.19 o                         
   2   7   9        299.37        287.39         7.62 o                         
   3   7   9        211.34        196.48         5.11 o                         
   4   7   9       1233.17       1187.33        16.65 o                         
   5   7   9        164.82        155.81         5.62 o                         
   6   7   9          1.94          2.30         1.64 o                         
   7   7   9         41.27         40.40         5.25 o                         
   8   7   9        104.38        121.84         8.62 o                         
   9   7   9         11.97          5.73         3.44 o                         
  10   7   9          0.65          8.24         4.07 o                         
  11   7   9          6.13          3.08         4.12 o                         
  12   7   9          2.38         -1.68         4.23 o                         
  -5   8   9          1.32          2.14         4.28 o                         
  -4   8   9         14.02         19.45         3.48 o                         
  -3   8   9          6.17          4.36         2.47 o                         
  -2   8   9         49.56         53.26         4.02 o                         
  -1   8   9        358.27        351.86        10.07 o                         
   0   8   9         19.84         21.92         2.73 o                         
   1   8   9       1102.28       1101.83        19.90 o                         
   2   8   9        724.55        707.84        14.26 o                         
   3   8   9         37.86         41.80         3.02 o                         
   4   8   9        542.75        512.07         9.46 o                         
   5   8   9        396.50        391.43         8.14 o                         
   6   8   9         19.44         20.63         4.29 o                         
   7   8   9         78.08         85.47         4.74 o                         
   8   8   9         57.79         64.89         4.43 o                         
   9   8   9          1.20          3.53         2.28 o                         
  10   8   9          9.54         11.66         4.31 o                         
  11   8   9          1.54         -2.11         4.03 o                         
  12   8   9          0.23          4.81         4.70 o                         
  -4   9   9          0.03          5.33         3.05 o                         
  -3   9   9          0.38         -2.58         2.58 o                         
  -2   9   9         43.72         46.71         4.99 o                         
  -1   9   9         25.88         32.85         5.22 o                         
   0   9   9         33.09         32.10         3.33 o                         
   1   9   9         54.91         59.28         4.04 o                         
   2   9   9         52.90         52.58         4.05 o                         
   3   9   9          3.49         10.83         2.18 o                         
   4   9   9         37.17         37.71         4.55 o                         
   5   9   9         91.15         93.27         3.85 o                         
   6   9   9         22.01         21.97         2.25 o                         
   7   9   9         91.36         93.86         8.91 o                         
   8   9   9         68.52         70.55         4.68 o                         
   9   9   9          9.35          9.87         2.88 o                         
  10   9   9         13.30         13.71         3.17 o                         
  11   9   9          0.80          0.08         2.60 o                         
  12   9   9          0.05         -0.37         3.83 o                         
  -3  10   9         34.97         33.89         4.43 o                         
  -2  10   9         34.51         42.98         6.86 o                         
  -1  10   9          3.74          7.29         3.44 o                         
   0  10   9        106.45         95.97         5.52 o                         
   1  10   9        112.04        108.26         5.68 o                         
   2  10   9          4.62          3.50         2.10 o                         
   3  10   9         91.41         87.00         4.77 o                         
   4  10   9         72.11         69.18         4.30 o                         
   5  10   9         50.57         47.80         3.57 o                         
   6  10   9         11.11          9.43         1.85 o                         
   7  10   9         52.95         51.42         3.56 o                         
   8  10   9         17.53         16.34         2.98 o                         
   9  10   9          2.98          1.79         6.51 o                         
  10  10   9          6.95          3.72         2.54 o                         
  11  10   9          9.89         11.42         9.10 o                         
  -2  11   9         43.40         42.78         5.95 o                         
  -1  11   9          0.18          2.24         3.98 o                         
   0  11   9         68.00         75.16         7.62 o                         
   1  11   9        100.68         95.40         6.17 o                         
   2  11   9         23.42         15.38         2.85 o                         
   3  11   9         84.61         82.41         4.98 o                         
   4  11   9        131.91        132.63         6.09 o                         
   5  11   9         13.41         13.06         2.53 o                         
   6  11   9          1.38          3.02         2.10 o                         
   7  11   9          3.67          3.06         2.14 o                         
   8  11   9          5.26          8.22         4.56 o                         
   9  11   9          2.65          2.67         2.44 o                         
  10  11   9          1.29          2.04         3.83 o                         
  11  11   9         10.36         20.95         5.76 o                         
  -1  12   9          0.04         -1.10         4.07 o                         
   0  12   9         41.93         35.44         6.01 o                         
   1  12   9         59.23         61.82         7.36 o                         
   2  12   9          1.70          5.83         3.05 o                         
   3  12   9         67.85         73.89         4.95 o                         
   4  12   9          9.23         10.29         2.88 o                         
   5  12   9          4.15          4.16         3.44 o                         
   6  12   9          6.17          3.85         3.38 o                         
   7  12   9          0.86          0.68         3.43 o                         
   8  12   9          0.10          0.26         3.77 o                         
   9  12   9          0.42          0.22         3.79 o                         
  10  12   9          5.14          4.73         4.32 o                         
   1  13   9         33.47         35.26         6.12 o                         
   2  13   9          6.08          8.10         4.45 o                         
   3  13   9         61.99         60.65         7.20 o                         
   4  13   9          9.51          7.15         3.93 o                         
   5  13   9          2.51          3.82         3.89 o                         
   6  13   9         22.39         20.37         5.05 o                         
   7  13   9         23.93         25.85         5.68 o                         
   8  13   9          0.04         -3.19         4.45 o                         
  -3  -8  10         56.90         70.09         8.31 o                         
  -2  -8  10          6.13          9.50         4.77 o                         
  -1  -8  10         42.86         51.03         6.43 o                         
   0  -8  10         35.17         29.64         5.16 o                         
  -5  -7  10          9.90          9.49         5.06 o                         
  -4  -7  10         36.32         40.25         4.66 o                         
  -3  -7  10          5.22          4.08         3.92 o                         
  -2  -7  10          0.94          0.22         3.60 o                         
  -1  -7  10         23.57         17.39         3.56 o                         
   0  -7  10         63.28         67.29         5.77 o                         
   1  -7  10          0.32          2.34         3.31 o                         
   2  -7  10         23.04         15.97         5.03 o                         
  -6  -6  10          0.25          2.89         4.41 o                         
  -5  -6  10         34.25         42.16         6.80 o                         
  -4  -6  10         24.28         21.52         3.60 o                         
  -3  -6  10         43.89         49.01         6.23 o                         
  -2  -6  10          0.24          3.47         2.16 o                         
  -1  -6  10         85.41         83.47         5.17 o                         
   0  -6  10         97.62         86.08         7.10 o                         
   1  -6  10         26.44         24.10         4.59 o                         
   2  -6  10         59.69         51.30         6.53 o                         
   3  -6  10        150.23        146.23        10.34 o                         
   4  -6  10          7.56          5.45         4.26 o                         
  -7  -5  10         15.35         11.27         5.06 o                         
  -6  -5  10          5.78         -2.55         4.18 o                         
  -5  -5  10         43.83         44.33         6.60 o                         
  -4  -5  10         77.75         92.69         8.41 o                         
  -3  -5  10         23.28         34.21         3.73 o                         
  -2  -5  10         20.61         13.85         4.46 o                         
  -1  -5  10         62.66         64.39         4.25 o                         
   0  -5  10         17.24         14.30         3.51 o                         
   1  -5  10          5.76          3.16         2.97 o                         
   2  -5  10         20.36         21.83         4.54 o                         
   3  -5  10         42.10         55.89         6.55 o                         
   4  -5  10         20.89         28.02         5.38 o                         
   5  -5  10         35.12         33.40         5.96 o                         
  -8  -4  10         26.70         28.35         6.95 o                         
  -7  -4  10         18.93         17.32         5.57 o                         
  -6  -4  10          0.81         -1.91         3.74 o                         
  -5  -4  10         69.30         54.47         6.61 o                         
  -4  -4  10         92.33         89.50         7.75 o                         
  -3  -4  10         28.97         29.63         3.20 o                         
  -2  -4  10        167.49        155.73         8.56 o                         
  -1  -4  10        303.05        313.84         9.01 o                         
   0  -4  10          3.97          4.56         2.69 o                         
   1  -4  10        270.18        253.81        11.55 o                         
   2  -4  10        232.60        242.37        11.74 o                         
   3  -4  10          2.07          1.41         3.11 o                         
   4  -4  10         45.34         50.07         6.15 o                         
   5  -4  10         33.76         30.42         5.40 o                         
   6  -4  10          9.91         15.93         4.53 o                         
  -8  -3  10         14.54         23.33         6.10 o                         
  -7  -3  10         37.23         33.63         5.83 o                         
  -6  -3  10          1.02          1.50         3.65 o                         
  -5  -3  10        103.05        108.96         8.54 o                         
  -4  -3  10        167.02        152.11         9.57 o                         
  -3  -3  10         19.42         17.16         2.69 o                         
  -2  -3  10        426.11        418.93         9.90 o                         
  -1  -3  10        250.56        257.33         7.56 o                         
   0  -3  10          1.28          5.09         2.83 o                         
   1  -3  10        171.78        179.70         9.18 o                         
   2  -3  10        145.02        155.08         5.64 o                         
   3  -3  10         28.69         28.21         2.78 o                         
   4  -3  10          8.51         11.65         3.81 o                         
   5  -3  10        164.95        169.48         7.17 o                         
   6  -3  10         46.51         50.04         4.49 o                         
   7  -3  10          8.96          9.31         4.95 o                         
   8  -3  10         30.56         19.81         5.54 o                         
  -8  -2  10          6.98          2.00         2.87 o                         
  -7  -2  10          8.83         11.76         4.61 o                         
  -6  -2  10          1.46          3.62         3.84 o                         
  -5  -2  10         70.03         72.65         6.80 o                         
  -4  -2  10         94.86         82.38         6.67 o                         
  -3  -2  10          7.23         10.92         2.36 o                         
  -2  -2  10        414.21        427.11         6.87 o                         
  -1  -2  10         80.05         82.69         3.90 o                         
   0  -2  10          4.64          2.12         2.38 o                         
   1  -2  10        353.24        341.94         8.33 o                         
   2  -2  10        149.99        155.56         5.56 o                         
   3  -2  10          0.15          1.98         3.55 o                         
   4  -2  10         44.63         46.73         6.41 o                         
   5  -2  10        268.89        269.39         8.89 o                         
   6  -2  10         18.38         23.18         3.36 o                         
   7  -2  10          4.04          1.18         2.41 o                         
   8  -2  10         25.25         20.89         4.60 o                         
  -8  -1  10          4.80          2.40         2.72 o                         
  -7  -1  10         10.23          6.18         2.86 o                         
  -6  -1  10         30.22         29.72         3.89 o                         
  -5  -1  10        148.58        139.43         8.88 o                         
  -4  -1  10         44.66         41.66         3.10 o                         
  -3  -1  10          4.12          2.08         2.93 o                         
  -2  -1  10        745.89        750.25         9.87 o                         
  -1  -1  10        112.60        113.57         4.80 o                         
   0  -1  10         84.43         88.35         3.71 o                         
   1  -1  10        559.44        558.37        11.32 o                         
   2  -1  10        569.47        562.63        15.23 o                         
   3  -1  10          0.40          1.06         2.24 o                         
   4  -1  10        192.90        189.98         6.77 o                         
   5  -1  10        296.78        314.80        11.70 o                         
   6  -1  10          5.70          4.92         2.19 o                         
   7  -1  10         32.08         29.39         5.92 o                         
   8  -1  10         29.67         28.23         4.61 o                         
   9  -1  10          2.59          2.15         2.51 o                         
  -8   0  10         35.85         32.22         6.14 o                         
  -7   0  10          2.54          1.66         4.67 o                         
  -6   0  10         46.82         41.17         4.02 o                         
  -5   0  10         94.60         93.04         4.10 o                         
  -4   0  10          0.57         -0.46         1.42 o                         
  -3   0  10         83.47         85.68         4.15 o                         
  -2   0  10        111.42        121.33         3.70 o                         
  -1   0  10         14.41         15.35         1.56 o                         
   0   0  10          5.14          9.67         2.21 o                         
   1   0  10        558.48        596.50        16.51 o                         
   2   0  10        439.85        454.69        14.15 o                         
   3   0  10         14.33         15.48         3.14 o                         
   4   0  10         42.12         37.48         4.32 o                         
   5   0  10        394.74        388.43        10.36 o                         
   6   0  10          0.45          0.31         3.15 o                         
   7   0  10         47.89         46.00         4.09 o                         
   8   0  10         55.48         64.45         5.03 o                         
   9   0  10          4.09          1.09         2.46 o                         
  10   0  10         17.29         14.83         4.63 o                         
  -8   1  10         11.21         10.20         3.49 o                         
  -7   1  10          1.12          2.65         2.79 o                         
  -6   1  10         88.13         81.81         5.26 o                         
  -5   1  10         71.91         77.05         3.78 o                         
  -4   1  10         59.51         65.40         3.93 o                         
  -3   1  10        425.05        426.05         8.33 o                         
  -2   1  10        464.07        470.57         8.47 o                         
  -1   1  10        138.60        132.00         4.73 o                         
   0   1  10        877.55        872.30        14.86 o                         
   1   1  10         30.70         38.77         2.59 o                         
   2   1  10          4.09          4.64         1.71 o                         
   3   1  10          5.81          5.44         2.49 o                         
   4   1  10         19.19         17.04         3.37 o                         
   5   1  10        131.13        131.26         7.98 o                         
   6   1  10        122.85        126.97         8.51 o                         
   7   1  10         50.17         47.33        10.93 o                         
   8   1  10        176.44        164.63         7.40 o                         
   9   1  10          4.36          5.97         2.73 o                         
  10   1  10         10.80          9.36         3.19 o                         
  -7   2  10         11.54         15.27         3.23 o                         
  -6   2  10         64.70         73.65         5.01 o                         
  -5   2  10         93.95         85.47         4.94 o                         
  -4   2  10          0.86          3.30         1.69 o                         
  -3   2  10        620.83        586.97        10.26 o                         
  -2   2  10        531.77        529.22         9.18 o                         
  -1   2  10         49.60         47.33         2.36 o                         
   0   2  10        644.32        627.66         8.07 o                         
   1   2  10        667.32        687.28        12.57 o                         
   2   2  10          2.05          1.78         1.17 o                         
   3   2  10        106.89         88.17        13.28 o                         
   4   2  10        146.97        146.07         7.89 o                         
   5   2  10         81.05         78.30         6.20 o                         
   6   2  10         42.41         45.21         5.15 o                         
   7   2  10         40.81         48.87         5.81 o                         
   8   2  10         13.02         16.67         4.76 o                         
   9   2  10          0.80          5.32         6.62 o                         
  10   2  10         14.07         15.40         3.49 o                         
  11   2  10         10.66         10.15         4.26 o                         
  -7   3  10          4.51          8.23         4.69 o                         
  -6   3  10         24.73         24.50         4.29 o                         
  -5   3  10         24.24         29.67         2.78 o                         
  -4   3  10         22.87         17.39         2.86 o                         
  -3   3  10        118.91        123.53         3.66 o                         
  -2   3  10        340.05        335.02         6.60 o                         
  -1   3  10        100.75         96.12         3.19 o                         
   0   3  10        313.27        301.77         4.57 o                         
   1   3  10        304.78        312.46         5.02 o                         
   2   3  10        133.25        142.97         7.45 o                         
   3   3  10        141.38        129.50        10.31 o                         
   4   3  10        587.71        557.25        17.54 o                         
   5   3  10         26.39         27.11         4.06 o                         
   6   3  10         79.33         87.22         6.76 o                         
   7   3  10        261.72        277.35        13.13 o                         
   8   3  10         17.77         18.80         4.15 o                         
   9   3  10         40.30         51.94         6.86 o                         
  10   3  10         21.41         17.76         3.13 o                         
  11   3  10         10.96          7.93         2.86 o                         
  -7   4  10          4.79          6.20         4.57 o                         
  -6   4  10         10.04         10.34         3.14 o                         
  -5   4  10          8.86         11.13         5.88 o                         
  -4   4  10          5.41          8.44         2.03 o                         
  -3   4  10        217.99        222.98         8.87 o                         
  -2   4  10         15.44         19.19         1.59 o                         
  -1   4  10         18.66         16.28         1.79 o                         
   0   4  10        408.33        391.54         6.39 o                         
   1   4  10        126.37        115.55         3.25 o                         
   2   4  10          3.57          3.04         0.75 o                         
   3   4  10         86.20         83.13         2.90 o                         
   4   4  10        347.71        330.83         7.42 o                         
   5   4  10         11.65          7.75         2.98 o                         
   6   4  10        168.35        188.09        10.03 o                         
   7   4  10        248.40        243.34        12.24 o                         
   8   4  10         24.33         30.57         5.07 o                         
   9   4  10         23.59         27.39         5.40 o                         
  10   4  10         31.24         44.83         6.87 o                         
  11   4  10          2.66          3.67         2.55 o                         
  -6   5  10          9.05          6.49         4.33 o                         
  -5   5  10          2.14          6.06         3.95 o                         
  -4   5  10         21.46         28.17         3.53 o                         
  -3   5  10        299.89        302.19         9.27 o                         
  -2   5  10         41.70         39.85         3.33 o                         
  -1   5  10         86.16         80.55         3.12 o                         
   0   5  10        542.17        533.77         8.60 o                         
   1   5  10        131.45        128.91         3.28 o                         
   2   5  10         13.52         19.77         1.91 o                         
   3   5  10        173.51        188.05         5.19 o                         
   4   5  10        340.00        332.31         7.74 o                         
   5   5  10          1.73         -0.56         1.27 o                         
   6   5  10        159.81        164.74         9.34 o                         
   7   5  10        436.67        402.00        15.97 o                         
   8   5  10         22.45         24.17         4.87 o                         
   9   5  10         61.88         66.38         7.25 o                         
  10   5  10         34.00         35.68         6.35 o                         
  11   5  10          0.34          0.32         4.05 o                         
  -6   6  10         18.52         31.33         6.37 o                         
  -5   6  10          1.69         -1.08         3.67 o                         
  -4   6  10         71.87         55.35         6.62 o                         
  -3   6  10        100.79        101.62         8.63 o                         
  -2   6  10          6.94          7.65         1.72 o                         
  -1   6  10          8.00          8.92         1.58 o                         
   0   6  10        104.43        110.42         3.61 o                         
   1   6  10         44.51         52.62         2.35 o                         
   2   6  10          9.84          9.47         1.15 o                         
   3   6  10        128.44        133.25         3.99 o                         
   4   6  10        393.54        389.69         8.94 o                         
   5   6  10          0.76         -0.18         3.19 o                         
   6   6  10        190.38        170.17         8.14 o                         
   7   6  10        233.82        221.74        11.49 o                         
   8   6  10          0.90          0.98         3.30 o                         
   9   6  10         26.30         20.35         4.42 o                         
  10   6  10         16.97         19.00         5.10 o                         
  11   6  10          2.67          0.45         4.12 o                         
  -5   7  10          2.63         -4.88         4.88 o                         
  -4   7  10         50.13         49.18         6.55 o                         
  -3   7  10        150.61        163.29         5.77 o                         
  -2   7  10          0.05          2.14         2.48 o                         
  -1   7  10        110.34        118.49         4.31 o                         
   0   7  10        112.54        117.80         5.43 o                         
   1   7  10         57.69         51.90         2.56 o                         
   2   7  10        345.84        331.08        11.55 o                         
   3   7  10         86.35         84.54         5.33 o                         
   4   7  10          3.76          3.15         1.44 o                         
   5   7  10         51.86         49.12         3.30 o                         
   6   7  10        104.60        107.84         4.91 o                         
   7   7  10         33.98         31.26         3.14 o                         
   8   7  10         13.81         15.70         2.58 o                         
   9   7  10         18.18         26.40         5.01 o                         
  10   7  10         11.30         12.39         4.07 o                         
  11   7  10          0.15          2.63         4.14 o                         
  -4   8  10         19.00         22.47         5.43 o                         
  -3   8  10         78.56         78.29         5.25 o                         
  -2   8  10          1.41          4.35         1.90 o                         
  -1   8  10        344.48        318.80         7.73 o                         
   0   8  10        225.00        227.25         6.92 o                         
   1   8  10        100.49         86.86         7.93 o                         
   2   8  10        488.35        487.45        11.23 o                         
   3   8  10        424.77        413.22        10.00 o                         
   4   8  10          6.45          8.33         1.61 o                         
   5   8  10        252.54        252.48         6.43 o                         
   6   8  10        186.99        187.91         6.72 o                         
   7   8  10         28.01         24.85         2.95 o                         
   8   8  10         23.94         27.01         3.17 o                         
   9   8  10         20.83         30.82         4.56 o                         
  10   8  10          9.79          4.89         3.75 o                         
  11   8  10          0.89          3.15         3.70 o                         
  -4   9  10         12.12          9.92         5.47 o                         
  -3   9  10         24.61         25.96         3.66 o                         
  -2   9  10         12.99         11.33         2.82 o                         
  -1   9  10        136.62        133.57         5.19 o                         
   0   9  10        141.47        133.18         6.14 o                         
   1   9  10          0.02          1.33         1.93 o                         
   2   9  10        199.88        205.06         7.17 o                         
   3   9  10        202.03        193.05         6.84 o                         
   4   9  10         45.01         42.17         3.34 o                         
   5   9  10         43.66         45.13         2.92 o                         
   6   9  10        113.61        108.92         4.38 o                         
   7   9  10         12.27         10.11         2.27 o                         
   8   9  10          0.62         -0.86         2.04 o                         
   9   9  10          0.41          0.04         2.23 o                         
  10   9  10          8.46          9.21         2.87 o                         
  11   9  10          0.13         -3.41         4.91 o                         
  -3  10  10          1.12          3.03         2.75 o                         
  -2  10  10          8.13          9.13         2.91 o                         
  -1  10  10         62.70         69.06         4.98 o                         
   0  10  10          7.34          7.17         2.33 o                         
   1  10  10          0.55          1.81         2.17 o                         
   2  10  10         18.47         24.34         2.97 o                         
   3  10  10         86.33         82.75         4.82 o                         
   4  10  10          0.24          7.55         2.19 o                         
   5  10  10         46.66         54.43         6.64 o                         
   6  10  10         12.18          9.81         1.88 o                         
   7  10  10          0.74          0.99         1.82 o                         
   8  10  10         13.65         15.22         4.12 o                         
   9  10  10          2.55          5.08         2.85 o                         
  10  10  10          0.79         -0.31         2.54 o                         
  11  10  10          4.71          2.20         2.77 o                         
  -2  11  10         16.71         20.56         4.76 o                         
  -1  11  10         23.01         23.14         5.28 o                         
   0  11  10          0.59          2.20         3.52 o                         
   1  11  10         29.08         30.25         3.64 o                         
   2  11  10         63.76         61.40         4.53 o                         
   3  11  10          3.02         -0.87         2.19 o                         
   4  11  10          1.35         -0.65         2.23 o                         
   5  11  10         15.46         14.95         2.90 o                         
   6  11  10         43.16         45.75         8.65 o                         
   7  11  10          1.07         -0.92         2.06 o                         
   8  11  10         30.64         30.68         3.72 o                         
   9  11  10         62.90         64.62         5.08 o                         
  10  11  10          4.59          6.49         2.97 o                         
  11  11  10         18.10         14.70         4.85 o                         
   0  12  10          8.51          5.82         4.17 o                         
   1  12  10         48.72         43.81         6.56 o                         
   2  12  10         17.07         19.21         3.29 o                         
   3  12  10          0.42          3.32         2.55 o                         
   4  12  10          0.98         -0.23         2.44 o                         
   5  12  10          1.60          5.22         3.43 o                         
   6  12  10         15.38         21.12         4.90 o                         
   7  12  10          4.93          1.57         3.24 o                         
   8  12  10          8.35         18.20         5.00 o                         
   9  12  10         16.52         18.50         5.31 o                         
  10  12  10          5.71          0.77         4.03 o                         
   2  13  10         25.50         36.37         6.02 o                         
   3  13  10          0.05         -3.27         4.04 o                         
   4  13  10         11.37         16.78         4.84 o                         
   5  13  10         17.27         14.85         4.61 o                         
   6  13  10          0.12          2.09         3.69 o                         
   7  13  10         16.37         13.67         4.90 o                         
   8  13  10          0.80         -1.71         4.17 o                         
  -4  -7  11          3.72         10.58         3.74 o                         
  -3  -7  11         39.43         43.44         6.83 o                         
  -2  -7  11        143.65        172.32        12.18 o                         
  -1  -7  11         17.10         18.29         3.37 o                         
   0  -7  11         34.68         41.42         5.74 o                         
   1  -7  11         21.96         24.92         5.48 o                         
  -5  -6  11         42.98         53.79         7.67 o                         
  -4  -6  11          6.94          2.64         4.09 o                         
  -3  -6  11         25.22         27.64         6.01 o                         
  -2  -6  11         40.75         41.47         6.17 o                         
  -1  -6  11         43.76         50.90         4.30 o                         
   0  -6  11         16.17         19.51         3.21 o                         
   1  -6  11        112.50        117.28         9.04 o                         
   2  -6  11          7.67          3.60         3.76 o                         
   3  -6  11         83.52         72.68         7.96 o                         
  -6  -5  11         19.74         24.99         6.10 o                         
  -5  -5  11          1.84         -0.60         3.87 o                         
  -4  -5  11          3.62          6.52         4.52 o                         
  -3  -5  11         16.16          9.60         2.82 o                         
  -2  -5  11         26.59         26.10         4.84 o                         
  -1  -5  11          0.05         -1.36         1.98 o                         
   0  -5  11         47.53         45.12         5.28 o                         
   1  -5  11        140.11        156.05         9.80 o                         
   2  -5  11         31.67         43.12         6.07 o                         
   3  -5  11        143.67        154.00        10.57 o                         
   4  -5  11        184.89        195.74        12.40 o                         
  -7  -4  11         13.46         13.47         5.10 o                         
  -6  -4  11         64.41         69.50         8.07 o                         
  -5  -4  11          2.35          1.71         3.57 o                         
  -4  -4  11         96.78        102.13         8.52 o                         
  -3  -4  11        132.02        133.80         8.45 o                         
  -2  -4  11          0.51          2.40         2.94 o                         
  -1  -4  11         93.01         89.69         4.89 o                         
   0  -4  11         76.59         85.09         6.61 o                         
   1  -4  11         60.01         70.72         6.43 o                         
   2  -4  11          3.90          2.58         3.00 o                         
   3  -4  11         27.74         33.00         5.41 o                         
   4  -4  11         55.63         66.18         7.15 o                         
   5  -4  11          6.65          1.55         3.34 o                         
   6  -4  11         13.68         10.97         4.24 o                         
  -7  -3  11         29.49         34.59         6.58 o                         
  -6  -3  11         60.91         50.03         6.74 o                         
  -5  -3  11          1.17          3.98         3.59 o                         
  -4  -3  11         78.08         75.50         7.23 o                         
  -3  -3  11        157.91        152.57         6.63 o                         
  -2  -3  11         50.58         58.08         3.60 o                         
  -1  -3  11        139.10        142.71         5.82 o                         
   0  -3  11        196.32        205.75         9.85 o                         
   1  -3  11        115.70        105.45         7.30 o                         
   2  -3  11         82.46         89.49         7.04 o                         
   3  -3  11        154.36        142.56         9.17 o                         
   4  -3  11         23.83         20.41         4.59 o                         
   5  -3  11          4.09          3.97         2.44 o                         
   6  -3  11         19.30         20.16         5.20 o                         
   7  -3  11         13.72         19.41         3.51 o                         
  -8  -2  11          2.36          0.51         4.45 o                         
  -7  -2  11         23.47         19.63         3.88 o                         
  -6  -2  11         94.86         91.93         8.49 o                         
  -5  -2  11          0.24          1.36         3.39 o                         
  -4  -2  11         94.57         96.81         7.74 o                         
  -3  -2  11         93.78         88.30         4.84 o                         
  -2  -2  11         19.27         22.87         2.00 o                         
  -1  -2  11        156.14        165.75         4.73 o                         
   0  -2  11         18.87         27.77         3.66 o                         
   1  -2  11         41.63         38.03         2.76 o                         
   2  -2  11         40.54         46.37         3.20 o                         
   3  -2  11        158.49        162.92         6.25 o                         
   4  -2  11         95.01        102.49         6.22 o                         
   5  -2  11          2.63         -0.21         2.01 o                         
   6  -2  11        100.42        100.78         5.91 o                         
   7  -2  11          7.71          8.38         3.00 o                         
   8  -2  11          2.75          2.93         3.74 o                         
  -8  -1  11          0.94          0.62         4.47 o                         
  -7  -1  11          8.78          2.37         3.20 o                         
  -6  -1  11         23.92         30.99         5.47 o                         
  -5  -1  11          0.40         -0.22         2.88 o                         
  -4  -1  11         72.98         73.31         6.34 o                         
  -3  -1  11         52.62         53.76         4.02 o                         
  -2  -1  11         28.12         27.23         1.75 o                         
  -1  -1  11        504.84        507.51         8.94 o                         
   0  -1  11        138.01        135.56         7.16 o                         
   1  -1  11          2.55          4.08         1.56 o                         
   2  -1  11        598.32        587.93        12.48 o                         
   3  -1  11        320.26        344.24        14.80 o                         
   4  -1  11         15.74         18.97         2.65 o                         
   5  -1  11         64.53         62.94         4.35 o                         
   6  -1  11        114.80        116.23         6.16 o                         
   7  -1  11          0.32          1.61         2.38 o                         
   8  -1  11          1.50          1.86         3.38 o                         
   9  -1  11          8.08          4.70         3.30 o                         
  -8   0  11          5.51          9.59         5.16 o                         
  -7   0  11          3.35          4.42         5.42 o                         
  -6   0  11          2.98          1.76         2.49 o                         
  -5   0  11         42.40         44.38         3.60 o                         
  -4   0  11        144.79        149.42         4.99 o                         
  -3   0  11         39.72         35.88         2.52 o                         
  -2   0  11         48.81         51.92         2.61 o                         
  -1   0  11        860.66        850.85        12.75 o                         
   1   0  11        141.83        136.64         6.97 o                         
   2   0  11        121.44        136.73         7.27 o                         
   3   0  11        824.50        831.67        22.65 o                         
   4   0  11        204.17        193.80         9.71 o                         
   5   0  11         51.47         48.25         8.35 o                         
   6   0  11        170.30        163.37         7.00 o                         
   7   0  11         12.75         12.28         2.91 o                         
   8   0  11          8.92          5.56         2.57 o                         
   9   0  11         12.13         14.28         3.31 o                         
  -7   1  11         47.23         53.61        11.88 o                         
  -6   1  11          3.59          5.04         2.60 o                         
  -5   1  11        101.22        109.80         4.61 o                         
  -4   1  11        167.28        181.95         6.28 o                         
  -3   1  11          0.55          0.54         1.85 o                         
  -2   1  11         48.59         46.66         2.61 o                         
  -1   1  11          3.49          3.05         1.00 o                         
   0   1  11        145.58        151.38         4.22 o                         
   1   1  11        524.07        507.30        28.35 o                         
   2   1  11          9.93          6.14         1.63 o                         
   3   1  11        190.99        183.06         8.91 o                         
   4   1  11        119.13        114.52         7.36 o                         
   5   1  11         78.95         78.74         6.45 o                         
   6   1  11         99.57         90.21         7.25 o                         
   7   1  11          9.14          3.76         4.45 o                         
   8   1  11         13.79         12.22         4.98 o                         
   9   1  11         29.26         28.49         8.98 o                         
  10   1  11          2.77          9.21         4.34 o                         
  -7   2  11         50.43         64.69         8.05 o                         
  -6   2  11          1.36          3.35         3.42 o                         
  -5   2  11        127.42        123.04         5.47 o                         
  -4   2  11         91.14         98.68         4.15 o                         
  -3   2  11         10.55         10.81         1.79 o                         
  -2   2  11        139.86        131.55         4.25 o                         
  -1   2  11         42.86         44.92         2.41 o                         
   0   2  11         17.26         16.67         1.30 o                         
   1   2  11         30.34         28.96         2.42 o                         
   2   2  11        105.18        106.71         5.54 o                         
   3   2  11        149.35        155.72         8.15 o                         
   4   2  11         89.06         86.48         6.30 o                         
   5   2  11        359.89        331.71        13.54 o                         
   6   2  11        116.63        114.88         8.03 o                         
   7   2  11          0.77          1.34         3.51 o                         
   8   2  11        120.78        128.36         9.76 o                         
   9   2  11        103.12        102.98         6.97 o                         
  10   2  11          1.26          2.24         2.57 o                         
  11   2  11          6.25          2.93         3.31 o                         
  -6   3  11          1.54          1.12         3.80 o                         
  -5   3  11         35.77         30.74         5.18 o                         
  -4   3  11        100.06        103.26         5.57 o                         
  -3   3  11          0.97          3.80         2.10 o                         
  -2   3  11        204.83        185.38         6.72 o                         
  -1   3  11        278.75        288.00         6.09 o                         
   0   3  11        280.68        279.09         7.79 o                         
   1   3  11        332.01        334.91         6.89 o                         
   2   3  11       1146.22       1137.56        28.57 o                         
   3   3  11        150.34        149.22         8.15 o                         
   4   3  11         58.55         59.15         5.46 o                         
   5   3  11        287.65        276.17        12.25 o                         
   6   3  11         90.46         91.94         7.47 o                         
   7   3  11          1.33          2.69         3.03 o                         
   8   3  11         14.01         25.77         5.32 o                         
   9   3  11         72.64         88.72         8.72 o                         
  10   3  11          8.56          7.72         6.46 o                         
  11   3  11          4.00          2.47         3.63 o                         
  -6   4  11          3.48          2.77         2.82 o                         
  -5   4  11         35.58         37.06         4.12 o                         
  -4   4  11         46.36         50.07         3.45 o                         
  -3   4  11          5.86          7.80         2.09 o                         
  -2   4  11        169.27        177.22         5.34 o                         
  -1   4  11        325.86        306.94         6.84 o                         
   0   4  11         56.79         53.02         3.60 o                         
   1   4  11        165.13        150.25         8.28 o                         
   2   4  11        172.01        178.92         9.05 o                         
   3   4  11         48.53         52.94         5.06 o                         
   4   4  11         87.47         94.06         6.67 o                         
   5   4  11        123.07        111.55         4.23 o                         
   6   4  11         13.95         10.91         3.45 o                         
   7   4  11         15.96          9.98         3.51 o                         
   8   4  11         87.35         99.00         8.53 o                         
   9   4  11          2.52          6.33         3.82 o                         
  10   4  11          7.76          9.01         4.64 o                         
  11   4  11          0.89          3.28         3.03 o                         
  -6   5  11          9.24          9.70         4.43 o                         
  -5   5  11         40.90         39.69         6.24 o                         
  -4   5  11         42.02         53.43         6.09 o                         
  -3   5  11         12.83         19.67         3.23 o                         
  -2   5  11        146.49        147.99         6.17 o                         
  -1   5  11         87.18         85.74         4.31 o                         
   0   5  11         28.26         28.46         2.57 o                         
   1   5  11        172.82        171.87         5.29 o                         
   2   5  11        176.63        174.01         6.47 o                         
   3   5  11         18.76         11.36         3.04 o                         
   4   5  11        370.42        360.53         8.84 o                         
   5   5  11        732.20        660.98        29.78 o                         
   6   5  11         19.79         20.11         2.29 o                         
   7   5  11        226.25        218.46        11.74 o                         
   8   5  11        128.02        130.46         9.42 o                         
   9   5  11          0.39         -2.39         3.36 o                         
  10   5  11         13.27         17.25         5.16 o                         
  11   5  11          7.58          4.58         4.08 o                         
  -5   6  11         23.32         26.89         5.75 o                         
  -4   6  11         27.06         28.09         5.46 o                         
  -3   6  11          3.74          2.07         2.36 o                         
  -2   6  11         72.05         76.63         4.70 o                         
  -1   6  11         17.80         16.67         3.72 o                         
   0   6  11          1.45         -1.29         2.35 o                         
   1   6  11         79.58         89.83         3.53 o                         
   2   6  11        122.88        126.95         4.65 o                         
   3   6  11         54.42         46.61         2.59 o                         
   4   6  11        308.54        282.29         7.23 o                         
   5   6  11        531.94        475.89        10.58 o                         
   6   6  11         43.55         41.74         7.98 o                         
   7   6  11         68.88         70.08         8.83 o                         
   8   6  11        126.80        115.68         8.97 o                         
   9   6  11          6.38          4.53         3.80 o                         
  10   6  11          6.43          6.86         4.37 o                         
  11   6  11         17.54         34.46         6.61 o                         
  -5   7  11         23.63         19.37         5.49 o                         
  -4   7  11          0.33          0.08         3.78 o                         
  -3   7  11         56.62         60.55         8.56 o                         
  -2   7  11         21.71         30.05         3.46 o                         
  -1   7  11         15.63         13.80         1.81 o                         
   0   7  11         79.78         72.78         3.22 o                         
   1   7  11        157.14        149.45         4.30 o                         
   2   7  11         40.22         43.33         2.98 o                         
   3   7  11          8.21          6.48         3.19 o                         
   4   7  11        373.63        346.71         7.41 o                         
   5   7  11        104.33         95.99         4.38 o                         
   6   7  11         11.11         10.72         2.13 o                         
   7   7  11         18.64         21.76         2.81 o                         
   8   7  11         21.32         28.78         3.26 o                         
   9   7  11          9.84         22.41         5.13 o                         
  10   7  11          0.15         -2.94         3.62 o                         
  11   7  11          9.99          9.22         4.72 o                         
  -4   8  11          0.18          0.34         3.70 o                         
  -3   8  11        144.27        130.87         9.81 o                         
  -2   8  11        104.44        124.06         6.51 o                         
  -1   8  11         14.66         15.10         3.32 o                         
   0   8  11        131.05        124.15         4.46 o                         
   1   8  11        288.18        279.03         6.54 o                         
   2   8  11         56.79         59.22         3.66 o                         
   3   8  11         57.20         58.45         3.61 o                         
   4   8  11        224.94        228.42         7.64 o                         
   5   8  11         46.54         42.20         2.71 o                         
   6   8  11          4.71          1.50         1.69 o                         
   7   8  11         20.37         20.32         2.79 o                         
   8   8  11         17.84         18.39         2.83 o                         
   9   8  11          0.29         -2.22         3.84 o                         
  10   8  11          4.31          7.82         2.84 o                         
  11   8  11          2.55          9.02         4.60 o                         
  -3   9  11         41.39         34.65         6.04 o                         
  -2   9  11         41.95         48.37         7.39 o                         
  -1   9  11          1.90          2.44         1.94 o                         
   0   9  11         51.26         49.93         3.93 o                         
   1   9  11         70.66         77.86         3.63 o                         
   2   9  11         14.70         14.90         2.40 o                         
   3   9  11         22.68         23.14         2.80 o                         
   4   9  11        100.70         93.35         4.74 o                         
   5   9  11          3.68          5.75         1.59 o                         
   6   9  11          0.72          1.92         1.56 o                         
   7   9  11          5.54          3.36         2.10 o                         
   8   9  11         25.28         21.97         3.07 o                         
   9   9  11          1.13         -3.19         5.49 o                         
  10   9  11         26.53         28.95         3.87 o                         
  11   9  11         10.90          6.76         2.94 o                         
  -2  10  11          7.25         11.38         4.44 o                         
  -1  10  11          2.65          8.52         2.78 o                         
   0  10  11         43.89         47.72         5.30 o                         
   1  10  11         78.50         74.69         4.97 o                         
   2  10  11          6.04          4.44         2.28 o                         
   3  10  11        131.11        123.37         5.87 o                         
   4  10  11         31.81         33.33         3.22 o                         
   5  10  11          1.26          1.21         1.98 o                         
   6  10  11          2.86          3.09         2.09 o                         
   7  10  11         22.09         27.25         2.70 o                         
   8  10  11         15.57         16.65         5.80 o                         
   9  10  11          0.51         -0.43         2.97 o                         
  10  10  11         29.03         32.99         4.14 o                         
  11  10  11         16.17         18.21         3.88 o                         
  -1  11  11          3.20          2.02         2.68 o                         
   0  11  11         49.91         52.13         4.01 o                         
   1  11  11         30.90         31.02         5.14 o                         
   2  11  11         12.31         12.60         2.79 o                         
   3  11  11         21.34         18.11         3.56 o                         
   4  11  11        105.48        107.14         5.81 o                         
   5  11  11         17.54         18.58         4.87 o                         
   6  11  11         21.49         21.23         3.78 o                         
   7  11  11         59.92         61.44         4.64 o                         
   8  11  11          2.87          2.89         2.56 o                         
   9  11  11         21.00         18.06         3.44 o                         
  10  11  11          8.64         18.92         4.21 o                         
  11  11  11          0.06          0.98         3.72 o                         
   0  12  11          3.53         13.85         4.85 o                         
   1  12  11          1.62          1.85         2.68 o                         
   2  12  11          3.88          9.28         2.89 o                         
   3  12  11          0.65          2.27         2.50 o                         
   4  12  11          9.69         13.85         5.48 o                         
   5  12  11         13.29          9.67         2.81 o                         
   6  12  11         16.72         16.29         4.45 o                         
   7  12  11         38.57         36.31         5.56 o                         
   8  12  11          0.80          3.47         2.54 o                         
   9  12  11          8.66         15.05         4.87 o                         
  10  12  11         17.31          7.41         4.30 o                         
   2  13  11          4.24          3.79         2.74 o                         
   3  13  11         13.24         12.08         3.03 o                         
   4  13  11          0.88          0.61         3.46 o                         
   5  13  11         11.12          9.68         4.32 o                         
   6  13  11          6.47          5.44         3.58 o                         
   7  13  11          2.35          7.25         4.05 o                         
   8  13  11          3.40          9.39         4.19 o                         
   0  -7  12          5.29          6.04         3.79 o                         
  -4  -6  12         66.41         67.33         8.50 o                         
  -3  -6  12         19.04         27.71         4.92 o                         
  -2  -6  12         71.26         78.34         8.29 o                         
  -1  -6  12        199.25        219.69        13.40 o                         
   0  -6  12          5.84          6.11         2.68 o                         
   1  -6  12        113.55        122.25         9.45 o                         
   2  -6  12        125.46        137.09        10.31 o                         
  -5  -5  12         16.57         11.61         5.20 o                         
  -4  -5  12         52.96         60.05         7.61 o                         
  -3  -5  12         15.14         17.35         3.36 o                         
  -2  -5  12         19.32         20.29         4.65 o                         
  -1  -5  12        110.69        113.99         6.05 o                         
   0  -5  12         89.67         95.57         5.67 o                         
   1  -5  12         66.75         75.23         7.11 o                         
   2  -5  12        186.91        184.66        11.53 o                         
   3  -5  12          4.45          8.49         4.44 o                         
  -6  -4  12          8.37          9.19         4.60 o                         
  -5  -4  12         36.08         29.70         5.83 o                         
  -4  -4  12          1.39          0.44         3.64 o                         
  -3  -4  12          0.65          4.40         2.70 o                         
  -2  -4  12         25.28         25.80         4.66 o                         
  -1  -4  12         57.49         58.89         4.21 o                         
   0  -4  12          0.59          3.23         3.06 o                         
   1  -4  12         54.04         51.79         5.89 o                         
   2  -4  12         96.32         92.24         7.80 o                         
   3  -4  12          0.08         -2.35         3.23 o                         
   4  -4  12         62.06         73.01         7.61 o                         
   5  -4  12         25.70         27.64         5.76 o                         
  -7  -3  12          0.08          2.19         4.73 o                         
  -6  -3  12         21.04         21.42         5.65 o                         
  -5  -3  12         89.97         82.62         8.28 o                         
  -4  -3  12          0.25          7.53         4.06 o                         
  -3  -3  12         39.50         37.02         3.69 o                         
  -2  -3  12         70.95         78.87         5.04 o                         
  -1  -3  12         34.69         35.73         3.22 o                         
   0  -3  12          8.08         13.36         3.30 o                         
   1  -3  12         90.38         86.06         6.89 o                         
   2  -3  12        132.95        128.96         8.69 o                         
   3  -3  12          0.26          1.40         3.13 o                         
   4  -3  12         25.34         19.95         4.65 o                         
   5  -3  12         93.63        107.33         9.24 o                         
   6  -3  12         24.74         24.88         5.23 o                         
  -7  -2  12          1.72          7.78         4.50 o                         
  -6  -2  12         15.30         12.88         3.19 o                         
  -5  -2  12         29.19         31.31         5.46 o                         
  -4  -2  12          0.14         -4.00         4.00 o                         
  -3  -2  12          5.06          5.86         3.29 o                         
  -2  -2  12         99.94        110.38         9.12 o                         
  -1  -2  12         78.35         81.16         4.34 o                         
   0  -2  12         84.55         82.79         6.11 o                         
   1  -2  12        246.32        239.56        11.09 o                         
   2  -2  12        118.07        103.66         7.44 o                         
   3  -2  12         30.97         30.81         3.09 o                         
   4  -2  12         35.43         38.79         4.67 o                         
   5  -2  12         10.69          9.86         2.57 o                         
   6  -2  12          6.85         13.10         3.03 o                         
   7  -2  12          0.37          4.44         2.79 o                         
   8  -2  12         11.55          9.94         4.66 o                         
  -7  -1  12          1.71         -0.17         4.07 o                         
  -6  -1  12         25.71         25.38         3.75 o                         
  -5  -1  12         57.41         59.06         4.70 o                         
  -4  -1  12          5.61          5.16         3.18 o                         
  -3  -1  12        106.83        101.76         7.45 o                         
  -2  -1  12        205.27        203.03         5.59 o                         
  -1  -1  12         12.15          9.35         1.35 o                         
   0  -1  12        238.74        237.13        10.21 o                         
   1  -1  12        252.66        269.41         7.71 o                         
   2  -1  12        114.92        116.19         5.12 o                         
   3  -1  12         31.16         36.48         3.16 o                         
   4  -1  12         62.66         60.71         4.57 o                         
   5  -1  12         20.56         21.83         7.64 o                         
   6  -1  12          5.65          2.54         2.54 o                         
   7  -1  12         17.15         13.42         3.08 o                         
   8  -1  12          3.88          1.55         4.08 o                         
  -7   0  12          0.68         -0.45         4.10 o                         
  -6   0  12         17.99         20.87         3.65 o                         
  -5   0  12         34.42         44.71         4.25 o                         
  -4   0  12          1.52         -0.21         1.73 o                         
  -3   0  12        108.81        110.86         4.27 o                         
  -2   0  12        248.99        256.26         6.35 o                         
  -1   0  12         33.42         34.16         2.00 o                         
   0   0  12         84.60         80.38         5.30 o                         
   1   0  12        365.17        380.04        19.28 o                         
   2   0  12         99.79        102.68         6.47 o                         
   3   0  12        109.52        113.62         7.14 o                         
   4   0  12         77.94         72.66         6.09 o                         
   5   0  12         26.70         29.14         4.92 o                         
   6   0  12         28.92         34.77         3.74 o                         
   7   0  12         46.69         49.24         4.44 o                         
   8   0  12         16.57         20.13         3.86 o                         
   9   0  12          0.07         13.72         8.21 o                         
  -6   1  12         10.65         17.28         4.80 o                         
  -5   1  12          1.74          3.71         1.91 o                         
  -4   1  12         20.57         24.04         2.46 o                         
  -3   1  12         16.96         16.66         2.52 o                         
  -2   1  12         84.65         88.71         3.66 o                         
  -1   1  12         35.99         37.69         2.63 o                         
   0   1  12         42.38         42.31         2.01 o                         
   1   1  12        230.38        243.42        10.32 o                         
   2   1  12        172.70        196.90         9.19 o                         
   3   1  12        171.35        162.67         8.76 o                         
   4   1  12        344.87        342.87        13.65 o                         
   5   1  12         45.34         41.14         5.30 o                         
   6   1  12         58.23         49.42         5.95 o                         
   7   1  12         94.01         92.82         5.71 o                         
   8   1  12         31.17         28.56         4.16 o                         
   9   1  12          5.00          0.19         2.86 o                         
  -6   2  12         34.04         37.20         6.00 o                         
  -5   2  12          6.24          8.01         6.15 o                         
  -4   2  12         29.70         29.05         4.06 o                         
  -3   2  12         40.41         40.44         3.51 o                         
  -2   2  12         41.23         38.26         3.30 o                         
  -1   2  12         37.64         33.76         5.87 o                         
   0   2  12         52.82         56.17         2.68 o                         
   1   2  12        690.79        672.84        11.09 o                         
   2   2  12         25.88         27.56         2.23 o                         
   3   2  12        402.76        393.43        14.48 o                         
   4   2  12        147.66        153.39         8.80 o                         
   5   2  12         10.11         13.28         3.70 o                         
   6   2  12         98.64         95.91         7.65 o                         
   7   2  12         44.53         44.21         6.05 o                         
   8   2  12          2.09          4.79         3.77 o                         
   9   2  12          3.28          7.24         4.90 o                         
  10   2  12         15.34         10.07         4.18 o                         
  -6   3  12         60.67         60.85         7.53 o                         
  -5   3  12          1.21          6.29         4.23 o                         
  -4   3  12         38.07         48.72         4.25 o                         
  -3   3  12         48.88         50.56         4.07 o                         
  -2   3  12         52.32         52.85         5.09 o                         
  -1   3  12         10.66         15.47         2.45 o                         
   0   3  12        229.98        224.31         8.90 o                         
   1   3  12         65.23         64.21         3.54 o                         
   2   3  12          6.55          9.59         2.97 o                         
   3   3  12        163.02        167.39         8.91 o                         
   4   3  12         78.31         79.16         6.50 o                         
   5   3  12          9.13         20.17         4.09 o                         
   6   3  12        135.87        153.70         9.58 o                         
   7   3  12        147.42        177.98        10.94 o                         
   8   3  12          4.03          8.52         4.12 o                         
   9   3  12         60.49         64.51         8.03 o                         
  10   3  12         15.09         17.80         3.74 o                         
  11   3  12          0.15         -4.94         4.94 o                         
  -6   4  12         11.95         15.12         5.34 o                         
  -5   4  12          0.40         12.97         4.85 o                         
  -4   4  12         20.52         23.28         3.51 o                         
  -3   4  12        122.55        119.05         6.07 o                         
  -2   4  12          4.25          3.11         3.79 o                         
  -1   4  12         89.94         94.19         4.89 o                         
   0   4  12        305.77        297.55         8.51 o                         
   1   4  12         59.14         56.93         5.43 o                         
   2   4  12        316.43        332.05        13.25 o                         
   3   4  12        278.81        300.01        12.62 o                         
   4   4  12         25.99         33.03         4.70 o                         
   5   4  12         18.38         17.23         3.93 o                         
   6   4  12        167.33        177.71        10.42 o                         
   7   4  12         97.64        116.11         8.79 o                         
   8   4  12         11.69          8.72         4.14 o                         
   9   4  12          2.68          7.83         4.62 o                         
  10   4  12         19.43         22.48         6.17 o                         
  11   4  12          2.22         -1.48         3.06 o                         
  -6   5  12          8.36          7.50         4.37 o                         
  -5   5  12          2.73         -3.72         3.72 o                         
  -4   5  12         25.72         29.25         5.21 o                         
  -3   5  12        110.06        114.86         9.56 o                         
  -2   5  12         32.52         29.35         3.21 o                         
  -1   5  12         90.42         83.40         4.52 o                         
   0   5  12        377.95        365.12        13.62 o                         
   1   5  12         30.97         34.11         4.70 o                         
   2   5  12        249.66        226.47         7.70 o                         
   3   5  12        464.54        434.94        16.00 o                         
   4   5  12        108.39        126.57         8.14 o                         
   5   5  12        130.21        101.02         7.46 o                         
   6   5  12         85.97         88.66         7.34 o                         
   7   5  12         14.34         17.44         4.35 o                         
   8   5  12          1.54          4.27         3.67 o                         
   9   5  12          7.90          9.30         4.37 o                         
  10   5  12          0.28         -0.72         4.05 o                         
  -5   6  12          1.32          5.73         4.49 o                         
  -4   6  12         11.89         17.00         4.69 o                         
  -3   6  12         44.84         41.19         4.10 o                         
  -2   6  12          2.42          1.69         2.06 o                         
  -1   6  12         10.95         14.14         5.16 o                         
   0   6  12        162.23        168.55         6.12 o                         
   1   6  12         55.00         54.82         5.80 o                         
   2   6  12        251.31        224.13        11.20 o                         
   3   6  12        379.95        336.88        12.16 o                         
   4   6  12         61.62         62.91         6.11 o                         
   5   6  12        157.75        159.61         9.61 o                         
   6   6  12        145.00        142.48         9.30 o                         
   7   6  12          2.73          4.21         3.12 o                         
   8   6  12         34.42         35.28         5.58 o                         
   9   6  12         36.04         50.27         7.22 o                         
  10   6  12          2.40          2.92         3.95 o                         
  -5   7  12          5.47         10.82         5.09 o                         
  -4   7  12         10.22          8.08         4.36 o                         
  -3   7  12          7.26         11.31         3.13 o                         
  -2   7  12         16.44         16.26         3.22 o                         
  -1   7  12         52.90         60.81         4.30 o                         
   0   7  12         33.05         30.86         2.98 o                         
   1   7  12          6.36         12.65         4.27 o                         
   2   7  12        176.25        172.79        10.06 o                         
   3   7  12         93.14         94.03         7.25 o                         
   4   7  12          8.72          7.06         2.44 o                         
   5   7  12         65.05         80.64         7.00 o                         
   6   7  12         89.65        105.22         8.08 o                         
   7   7  12         62.96         68.43         7.00 o                         
   8   7  12          9.26          5.95         3.70 o                         
   9   7  12         58.97         59.23         7.54 o                         
  10   7  12          2.87          3.62         4.31 o                         
  11   7  12          0.92          3.38         4.01 o                         
  -4   8  12         13.27          9.44         4.69 o                         
  -3   8  12          4.02          4.42         3.95 o                         
  -2   8  12         35.89         40.07         4.19 o                         
  -1   8  12         49.80         53.93         4.29 o                         
   0   8  12         33.15         35.10         5.50 o                         
   1   8  12         32.74         25.22         4.89 o                         
   2   8  12        213.23        218.70        11.52 o                         
   3   8  12         65.77         55.38         6.03 o                         
   4   8  12          0.76          0.34         2.18 o                         
   5   8  12         75.15         71.61         4.90 o                         
   6   8  12         33.91         45.27         5.74 o                         
   7   8  12         14.41         13.39         2.64 o                         
   8   8  12          0.72         -1.10         1.90 o                         
   9   8  12          4.39          6.27         3.82 o                         
  10   8  12          0.15         -4.10         4.10 o                         
  11   8  12          0.06         -1.03         4.00 o                         
  -3   9  12          0.65         -2.27         3.88 o                         
  -2   9  12         42.48         43.40         7.21 o                         
  -1   9  12         54.45         50.90         4.57 o                         
   0   9  12         18.67         20.35         5.13 o                         
   1   9  12         13.43         15.27         4.42 o                         
   2   9  12        135.18        128.22         9.34 o                         
   3   9  12         52.32         64.26         6.70 o                         
   4   9  12          3.52          3.59         3.23 o                         
   5   9  12         19.44         18.37         2.22 o                         
   6   9  12         45.16         51.44         3.30 o                         
   7   9  12          1.09          1.81         2.55 o                         
   8   9  12         31.47         29.16         3.35 o                         
   9   9  12          5.84          6.62         2.62 o                         
  10   9  12          4.46          8.69         4.49 o                         
  -2  10  12          9.23         17.33         4.74 o                         
  -1  10  12         42.89         50.63         7.75 o                         
   0  10  12          7.36          7.65         4.44 o                         
   1  10  12         20.07         19.79         4.68 o                         
   2  10  12         17.82         12.29         4.41 o                         
   3  10  12         16.45          7.36         3.87 o                         
   4  10  12          2.32          1.90         3.18 o                         
   5  10  12         18.95         16.54         2.78 o                         
   6  10  12         15.07         25.14         2.59 o                         
   7  10  12          3.29          3.65         1.95 o                         
   8  10  12         71.27         80.94         5.33 o                         
   9  10  12         27.35         27.32         6.05 o                         
  10  10  12          3.34          5.28         2.79 o                         
   0  11  12          0.28          3.19         4.41 o                         
   1  11  12         19.52         17.35         5.40 o                         
   2  11  12         43.50         42.63         6.02 o                         
   3  11  12          0.18          1.28         4.09 o                         
   4  11  12         29.24         29.35         4.16 o                         
   5  11  12         43.86         42.50         5.15 o                         
   6  11  12          9.51         11.38         3.11 o                         
   7  11  12         23.09         17.46         2.51 o                         
   8  11  12         47.05         47.48         3.56 o                         
   9  11  12         12.37         12.00         3.00 o                         
  10  11  12          0.29         -0.69         2.67 o
[truncated: 67,150 more chars]
